# Supplementary material for: Analysis of gene co-expression networks of phosphate starvation and aluminium toxicity responses in Populus spp
Source: PLoS One. 2019 Oct 10;14(10):e0223217. doi: 10.1371/journal.pone.0223217 (PMC6786596; doi:10.1371/journal.pone.0223217)
Supplement: S1 Table — (XLSX) [file pone.0223217.s001.xlsx]

## Sheet: Expression
		Expression profile on two different conditions (Aluminum treatment or regular) in three time points (six, 24 and 246 hours of incubation), with three biological replicates																		Genes differentialy expressed (2-fold) within each time point (up or downregulated)
Probe	Populus trichocarpa gene id	Regular_6h_R1	Regular_6h_R2	Regular_6h_R3	Al_6h_R1	Al_6h_R2	Al_6h_R3	Regular_54h_R1	Regular_54h_R2	Regular_54h_R3	Al_54h_R1	Al_54h_R2	Al_54h_R3	Regular_246h_R1	Regular_246h_R2	Regular_246h_R3	Al_246h_R1	Al_246h_R2	Al_246h_R3	Regulation_6h	Regulation_54h	Regulation_246h
PtpAffx.200007.1.S1_at	Potri.001G001100.1	7.84562	7.92326	7.43854	6.74063	7.2401	6.80466	6.86082	7.03993	7.35054	7.14491	7.52838	8.24745	7.44596	7.46526	6.34124	6.34941	5.29986	6.67564
PtpAffx.28572.2.S1_at	Potri.001G001600.1	13.2314	13.1177	12.9477	13.4895	13.3953	13.3267	13.185	13.2676	13.4265	13.5092	13.0137	13.3768	13.4903	13.4069	13.383	13.5108	13.2028	13.568
PtpAffx.15237.5.S1_a_at	Potri.001G002500.1	11.0718	10.8248	10.8988	10.3129	10.585	10.2788	10.5111	10.5703	10.6384	10.7278	10.2964	10.6324	10.5787	10.4091	10.3967	9.4521	10.6474	10.884
PtpAffx.200024.1.S1_at	Potri.001G003900.1	6.88454	4.74327	5.50585	3.75383	3.92707	2.41447	4.82434	4.22548	4.67632	4.55381	5.91845	4.70845	2.41951	5.48751	5.28854	-0.0943008	4.10802	5.41774
PtpAffx.200021.1.S1_at	Potri.001G003900.2	3.73484	3.95818	3.77245	1.55145	1.45255	-0.195385	3.37366	3.73649	0.710093	1.6482	2.23506	4.04109	3.98678	3.55754	2.2894	4.69078	4.20416	1.74385	DOWNREGULATED
PtpAffx.640.1.S1_at	Potri.001G004500.1	13.46	13.4619	13.447	13.849	13.7843	13.7961	13.6925	14.078	13.9018	13.8705	13.8269	13.8294	14.1464	13.8672	14.072	14.0973	14.0959	14.1151
PtpAffx.200026.1.S1_at	Potri.001G004700.1	7.64608	5.826	6.07252	8.89762	9.1915	7.88531	4.5705	5.68493	6.01385	9.48454	7.12453	6.84941	8.78237	8.0345	8.15326	5.79519	7.13676	6.87354
Ptp.5893.1.S1_s_at	Potri.001G006400.5	8.14874	8.41643	8.19145	7.71253	7.82947	7.88867	8.21453	7.51944	7.90267	7.68048	8.33474	8.17366	7.70358	8.27948	8.0126	7.69911	7.79884	8.09842
PtpAffx.200046.1.S1_at	Potri.001G008800.3	8.46598	8.46485	8.33652	7.92415	7.78084	7.97684	7.44115	7.32684	7.64084	7.70525	7.7572	7.45908	7.27446	7.53068	7.78227	6.92376	7.56736	7.61733
PtpAffx.5530.2.S1_at	Potri.001G010800.1	11.2213	11.1383	11.1178	11.6562	11.4702	11.6663	11.3309	11.4604	11.561	11.43	11.4264	11.3582	11.6011	11.3572	11.3978	11.8654	11.6061	11.7031
PtpAffx.58859.1.A1_s_at	Potri.001G013600.1	5.67274	6.42062	6.37109	4.92857	5.46837	5.34634	4.50744	4.58173	3.97936	6.29368	5.65738	3.15208	5.12422	5.46532	5.68719	4.55779	4.96174	4.95213
PtpAffx.200071.1.S1_s_at	Potri.001G014000.1	8.82032	8.8327	8.64959	8.55936	8.51526	8.50626	8.32197	8.10872	8.56737	8.72392	8.60492	8.87625	8.54105	8.57559	8.48025	8.10337	8.46887	8.80186
PtpAffx.200173.1.S1_s_at	Potri.001G017600.4	2.36386	2.21904	2.43609	5.00886	4.47067	5.70765	4.57714	3.66172	4.70679	4.99707	5.19372	4.98868	0.862866	3.90628	4.78797	4.47768	5.07645	4.84852	UPREGULATED
PtpAffx.137321.1.S1_s_at	Potri.001G018800.1	6.68114	6.749	6.92531	6.16493	6.0134	6.48935	6.51373	6.06343	6.18584	6.49972	6.53318	5.74459	5.85986	6.9441	6.39078	6.17656	6.5326	6.6899
PtpAffx.200170.1.S1_x_at	Potri.001G018800.2	9.02966	9.40062	9.28918	9.53665	9.75388	9.78084	9.63238	9.89428	10.058	9.44407	9.40077	9.32072	9.64914	9.55883	9.44299	9.41131	9.56398	9.72711
PtpAffx.117043.1.S1_s_at	Potri.001G019100.2	9.37151	9.51527	9.22865	9.97099	9.84851	10.0247	9.37461	9.5716	9.51209	9.25038	9.29258	9.08865	9.57161	9.48791	9.51167	9.37205	9.66792	9.61431
PtpAffx.218922.1.S1_s_at	Potri.001G020200.1	11.101	11.2084	11.2132	11.6103	11.4013	11.4765	11.1394	11.3885	11.0075	11.0731	10.7966	10.6497	11.1714	11.438	11.3688	10.9347	10.2476	10.4924
PtpAffx.218924.1.S1_at	Potri.001G020600.1	6.25343	5.52728	5.89292	7.63418	8.30623	7.18936	5.44344	6.26785	6.35342	9.35685	6.93648	5.50512	8.2566	7.09191	7.58367	5.6792	8.09121	6.99507
Ptp.4047.1.S1_s_at	Potri.001G020700.2	9.1243	8.98317	8.97851	8.63638	8.42223	8.78286	9.07505	8.8141	8.66545	8.93659	8.7128	8.97087	9.02023	8.68707	9.06953	8.38582	8.6208	8.80709
PtpAffx.218931.1.S1_s_at	Potri.001G021800.1	5.05296	3.92596	4.0101	2.35613	2.50833	3.06921	1.83666	0.558404	3.66695	1.16953	-0.213679	4.52874	4.30404	1.47982	1.70325	1.77097	0.465955	3.70667
PtpAffx.22.1.S1_at	Potri.001G022700.1	10.9969	11.0897	11.1982	11.6373	11.5216	11.3522	11.3369	11.4273	11.4997	11.3209	11.3252	11.1371	11.3757	11.3512	11.4536	11.503	11.4386	11.2569
PtpAffx.157241.1.S1_at	Potri.001G025100.20	9.14561	9.96662	8.98319	8.26409	8.41118	7.86687	8.16596	7.32291	7.83506	8.73916	8.24817	8.76566	8.06124	8.50569	7.86205	6.71617	7.08901	7.50776
PtpAffx.200139.1.S1_at	Potri.001G025800.1	5.56075	5.6518	5.80565	3.67875	3.66832	4.14456	4.66165	3.99044	3.69772	4.44355	4.62577	2.09674	0.408001	5.38279	5.02165	5.00969	2.03106	4.31742
PtpAffx.200135.1.S1_x_at	Potri.001G026800.2	7.8049	7.68361	7.79119	6.94984	6.79999	7.17515	7.43559	7.45258	7.62469	7.41134	7.65348	7.45452	7.10836	7.14042	7.50848	6.14554	7.46276	7.71739
PtpAffx.216251.1.S1_s_at	Potri.001G027200.1	4.67448	5.1421	4.19229	0.755312	1.30225	1.1514	3.73576	4.7636	1.17847	2.56275	4.87982	1.31283	3.58486	3.40791	3.25715	4.73524	0.216258	4.58687	DOWNREGULATED
PtpAffx.4070.1.A1_s_at	Potri.001G028200.3	13.1947	13.0501	13.0841	13.2608	13.3234	13.441	13.3605	13.6243	13.5278	13.3041	13.7693	13.7091	13.6324	13.5484	13.5865	13.481	13.2192	13.411
Ptp.4808.1.S1_at	Potri.001G029800.9	8.78345	8.75266	8.96543	8.21657	8.138	8.51467	8.32263	8.10913	8.1584	8.17967	7.57917	8.13841	8.81317	8.59571	8.36746	6.23069	8.90019	8.14869
PtpAffx.55064.1.A1_at	Potri.001G030300.1	7.30318	7.29653	7.20523	7.57528	7.43526	7.64659	7.93737	7.41303	7.64238	7.21679	7.34391	7.73079	7.55535	7.34357	7.64449	7.78805	7.73116	7.6119
PtpAffx.150614.1.S1_at	Potri.001G031700.3	7.97014	7.97242	7.93002	7.33142	7.28734	7.45749	7.10781	7.39544	7.35432	7.13752	7.48402	7.24264	7.38929	7.66596	7.24264	6.87167	7.56789	7.64703
PtpAffx.21205.2.A1_a_at	Potri.001G031800.1	10.73	11.5738	11.1479	9.9409	10.169	10.0921	11.0486	10.4655	10.2346	10.1695	10.3669	10.3955	9.88869	10.6295	10.2152	9.91617	9.72207	9.70933
PtpAffx.18774.1.S1_a_at	Potri.001G031800.3	9.69763	10.2013	9.70542	8.90652	8.95742	9.03364	9.61404	8.87606	8.77736	9.20739	8.93053	8.85431	8.46309	9.42962	8.84383	7.87192	8.74786	8.37527
Ptp.1268.1.S1_s_at	Potri.001G032800.1	10.7964	10.7932	10.7208	10.9854	10.8691	10.9291	10.7485	11.1539	11.0176	10.8119	10.6708	10.9388	10.984	10.9067	10.9154	10.8047	10.1618	10.4302
Ptp.4867.1.A1_s_at	Potri.001G033200.1	8.53345	8.78411	8.52746	9.20701	9.38625	9.39582	9.04816	8.81124	8.70138	8.64453	8.12629	8.36058	9.02948	8.9354	8.97356	8.6891	9.17621	9.10587
PtpAffx.70418.1.A1_at	Potri.001G033600.1	9.13019	9.20821	8.98693	9.47186	9.52138	9.57528	9.49059	9.3964	9.29007	9.16852	9.1008	9.2938	9.41734	9.19975	9.50457	9.33225	9.27281	9.35163
Ptp.1914.1.A1_s_at	Potri.001G034200.1	9.89524	10.1822	9.99474	10.5126	10.5204	10.6417	10.3965	10.7336	10.636	10.5283	9.93953	10.1309	10.4315	10.3694	10.5857	10.8215	10.8326	10.8006
PtpAffx.677.2.S1_at	Potri.001G038000.1	11.5475	11.5613	11.6284	11.3159	11.3845	11.4166	11.6368	11.6977	11.7131	11.4457	11.1972	11.3613	11.6499	11.445	11.5036	11.701	11.6444	11.6327
PtpAffx.1257.2.A1_at	Potri.001G038100.2	10.1007	10.3613	10.5153	11.0171	10.715	11.2509	10.885	10.4247	10.6967	9.98659	10.4151	10.7564	10.5157	11.1924	10.4744	10.4336	10.0683	10.4992
PtpAffx.1257.4.S1_a_at	Potri.001G038100.3	12.432	12.2465	12.0316	12.8876	12.5604	12.6377	12.4553	12.6712	12.7483	12.4024	12.1125	12.1326	12.7402	12.3284	12.439	11.9927	12.4653	12.2861
PtpAffx.618.2.S1_a_at	Potri.001G040200.1	13.9471	14.3476	14.2934	14.8829	14.5614	14.6414	14.1178	14.464	14.6693	14.4646	14.0761	13.763	14.1394	14.3021	14.015	14.4882	14.0103	14.0199
PtpAffx.4403.2.S1_at	Potri.001G041800.4	7.49594	7.37572	7.72307	6.74074	6.39965	6.92724	7.06917	6.26912	6.0287	6.04842	6.82178	6.61296	6.32555	7.04667	6.93326	6.13998	6.59573	5.97453
PtpAffx.22516.1.A1_at	Potri.001G041900.3	8.93419	9.2939	9.2353	9.57381	9.51179	9.70603	9.42894	9.54285	9.68307	9.02399	8.98235	9.02846	8.90637	9.55739	9.15965	9.55523	9.51296	9.09803
PtpAffx.218609.1.S1_x_at	Potri.001G043300.2	9.20292	9.28197	9.45874	8.81772	8.7948	9.03744	9.28173	9.53013	9.31966	9.16625	9.17129	9.12643	9.45148	9.19164	9.24499	9.15136	8.90768	9.10547
PtpAffx.11360.1.A1_at	Potri.001G043600.1	7.48948	7.04377	7.55709	7.95273	7.86455	8.14373	7.55697	7.87552	7.75936	8.24732	7.22161	8.047	7.90083	7.56581	7.80412	8.45625	8.1	8.33554
PtpAffx.217948.1.S1_at	Potri.001G048700.3	4.82434	4.9946	5.47259	1.2679	1.97517	0.811285	3.80108	3.89696	4.83401	4.93401	1.7997	2.01264	1.68008	2.65417	3.65354	3.95221	6.19073	4.30834	DOWNREGULATED
PtpAffx.120944.1.A1_at	Potri.001G050300.1	7.65433	7.90034	7.7291	7.28019	7.54828	7.46937	8.00391	8.40704	8.09059	7.74872	7.43814	7.90284	7.73249	7.39233	7.7895	6.56523	7.07613	7.06245
Ptp.8040.1.S1_at	Potri.001G050700.4	8.34332	8.2408	8.18795	7.5965	7.4584	7.6293	7.29126	7.5103	7.26844	7.52584	7.08527	7.50333	7.78293	7.58994	7.41778	5.86041	7.37179	7.38172
PtpAffx.200232.1.S1_at	Potri.001G057400.1	7.40176	7.35404	7.4244	6.86943	7.06128	7.10539	7.11476	6.52277	6.38513	6.92316	6.87495	6.79856	6.91431	7.13936	6.97018	5.13709	6.12901	6.27826
PtpAffx.21178.1.S1_at	Potri.001G058500.1	7.30355	8.37892	8.56753	6.20309	6.04081	6.80562	8.154	7.4739	7.76522	6.84984	7.27232	3.97374	7.14521	7.26776	7.4996	6.29984	2.08722	3.32173
PtpAffx.218060.1.S1_x_at	Potri.001G064700.1	3.64792	5.52842	4.61725	1.22921	1.19548	0.291558	4.44752	4.48252	4.26007	2.60291	5.23692	3.46858	1.15718	3.23518	2.5197	1.61382	0.626006	3.29606	DOWNREGULATED
PtpAffx.10604.6.A1_at	Potri.001G068200.1	9.4415	9.0267	9.43018	8.61194	8.72118	8.97396	9.07079	8.68941	9.2637	9.26935	8.69369	8.69018	8.97393	8.66245	8.89657	8.7665	8.59301	8.8181
PtpAffx.200268.1.S1_at	Potri.001G068900.1	9.33417	9.24853	9.14188	9.78158	9.88384	9.70223	9.40733	9.42119	9.55729	9.49927	9.34338	9.50765	9.89983	9.47964	9.2841	9.37465	9.52321	9.51409
Ptp.2142.1.S1_s_at	Potri.001G069100.1	13.3676	13.3408	13.5038	13.1253	13.1664	13.0692	13.1146	13.3731	13.3007	13.3823	13.5565	13.5392	13.3784	13.0735	13.4433	13.5986	13.6321	13.3331
Ptp.3571.1.S1_at	Potri.001G070200.1	7.77724	7.27249	8.18747	6.4428	6.65827	6.95396	7.60666	6.8729	7.28863	6.55869	6.98192	5.29704	6.88657	7.38333	7.23398	6.05664	6.7466	5.71541
PtpAffx.19057.1.S1_at	Potri.001G072800.1	10.8478	10.898	10.853	11.0449	11.0457	10.9891	10.9195	11.3095	11.1634	11.1681	10.9816	11.2614	11.3758	10.9159	11.0601	10.8295	11.0193	11.3427
PtpAffx.5590.3.S1_at	Potri.001G073300.1	7.72295	7.73905	7.60831	7.49028	7.46647	7.35058	7.42199	7.05311	7.27453	7.58161	7.04054	7.56751	7.47865	7.25775	7.36434	6.87599	7.43651	7.17057
PtpAffx.200286.1.S1_at	Potri.001G073400.1	6.36248	6.20649	6.28037	5.55598	5.8825	5.72858	5.92995	5.81194	5.73111	5.68343	5.69143	6.1213	5.3131	5.07729	5.88114	5.42748	6.6749	5.93419
Ptp.6356.1.S1_s_at	Potri.001G073900.1	10.2817	9.98566	10.2818	9.95298	9.81115	9.68763	9.49439	9.82756	9.3336	9.88405	10.5562	10.1484	9.72181	10.045	10.1175	9.21269	8.72602	8.78385
PtpAffx.200292.1.S1_at	Potri.001G074500.1	4.20123	5.54059	4.66922	3.40378	2.61045	2.64102	2.60779	3.51409	5.60479	5.78161	1.63278	4.4154	3.62416	3.24311	1.48151	1.7726	3.7063	4.72186
PtpAffx.200322.1.S1_at	Potri.001G081900.1	7.68418	7.81441	7.65173	7.07587	6.95634	6.83183	6.71429	6.51618	6.60799	7.21154	6.79355	7.05048	7.10984	7.07552	7.11439	6.28789	6.97551	7.0564
PtpAffx.200329.1.S1_at	Potri.001G082900.3	5.85386	6.02446	6.17832	5.2503	5.47082	4.79334	5.70298	5.21868	5.00616	5.80889	5.38241	2.54982	4.11642	1.03775	5.25522	4.87755	5.52609	4.1172
PtpAffx.10446.1.S1_at	Potri.001G083200.1	4.0539	2.26006	1.74587	0.115655	-0.0114835	-0.527909	1.6566	4.19619	1.39516	4.47279	0.308386	1.8877	3.38823	0.916773	-0.451331	0.364609	4.29199	1.64152	DOWNREGULATED
PtpAffx.29140.1.S1_at	Potri.001G084400.5	7.5705	8.4396	7.64029	6.56136	7.18092	6.75805	8.26659	7.65504	6.7821	7.20009	6.45549	7.80764	7.25754	7.7765	7.73711	7.03299	7.29273	6.28686
PtpAffx.200355.1.S1_at	Potri.001G088900.1	7.18218	7.52352	6.90595	5.47212	5.8203	5.4022	5.28081	3.50055	5.87637	6.31834	5.98734	5.76689	5.64669	5.52785	6.1563	5.10796	3.01134	1.74218
PtpAffx.42013.1.S1_at	Potri.001G089300.1	9.24061	9.33461	9.33828	8.98499	8.97615	9.1493	9.1163	9.26884	9.15812	9.22008	9.20789	9.31824	8.84891	9.16213	9.13702	8.95157	9.16383	8.87625
PtpAffx.200359.1.S1_at	Potri.001G089700.2	6.4502	5.61044	5.48564	4.27395	4.21672	4.46932	5.07007	5.53236	5.52728	3.74591	5.50673	4.68527	4.54029	4.62713	4.83471	3.71757	3.79467	5.04613
Ptp.2189.1.A1_s_at	Potri.001G090600.3	12.0385	12.1018	12.1952	12.4443	12.5397	12.438	12.463	12.3346	12.5167	12.233	12.1483	12.1041	12.455	12.5698	12.1632	12.4852	12.5696	12.8998
Ptp.3785.1.S1_a_at	Potri.001G092300.1	10.0908	10.0679	10.0112	10.227	10.1191	10.1826	9.90181	10.1787	10.1907	10.1261	10.101	10.4393	10.3361	10.0541	10.0808	9.93918	9.86132	10.0057
PtpAffx.158005.1.A1_at	Potri.001G095300.1	8.96928	9.08655	8.62425	8.12583	8.2504	8.26174	8.51288	8.19939	8.62331	9.58233	8.74093	8.14939	8.75862	8.94133	8.79608	8.24932	8.07985	8.53165
PtpAffx.200395.1.S1_at	Potri.001G097100.1	6.29428	5.22669	4.74246	4.05303	2.00706	1.87167	4.48696	5.08877	5.17675	4.57583	2.89863	1.01359	4.77251	5.16992	5.11151	5.44669	4.27911	3.67469	DOWNREGULATED
PtpAffx.42410.1.S1_at	Potri.001G097200.2	10.6171	10.6642	10.5053	11.1481	11.1066	11.1564	10.9716	10.7136	10.9847	10.7369	10.5458	10.4417	10.8312	10.8515	10.7851	10.5006	10.8492	10.8399
Ptp.41.1.A1_at	Potri.001G097200.3	11.4223	11.5443	11.5803	11.9483	11.8836	11.8759	12.0875	11.5957	11.928	11.4656	11.6096	11.5149	11.2799	11.9094	11.433	11.9649	11.8231	11.5355
PtpAffx.115155.2.S1_a_at	Potri.001G100000.1	9.15579	9.159	8.80038	9.60607	9.52381	9.47126	9.76291	9.03053	9.5032	9.29325	8.63652	9.30904	9.17611	9.32047	8.83821	8.62483	8.60502	9.6384
PtpAffx.140974.1.A1_at	Potri.001G100700.1	7.99792	7.87596	8.23593	9.20937	8.83039	8.95089	8.27656	8.52924	8.47101	7.96896	8.31327	8.67172	8.28697	7.91867	7.74832	9.70849	9.99663	10.1193
Ptp.6194.1.S1_s_at	Potri.001G101400.1	9.97835	9.91404	9.7446	10.2024	10.2307	10.1525	9.7561	10.4412	10.2177	10.033	10.0628	9.97024	10.2849	10.0172	10.0193	9.90847	10.2514	10.2244
PtpAffx.1307.1.S1_at	Potri.001G102100.2	10.7815	10.9647	11.1862	9.81172	9.59198	10.4143	11.2554	9.24272	9.64071	10.3642	11.0709	10.4824	9.7774	11.2411	9.79871	11.0842	10.739	10.6395
Ptp.6529.1.S1_at	Potri.001G107500.1	10.6951	10.9441	10.8706	11.1969	11.1995	11.3423	11.1248	11.0128	11.1575	10.9823	10.761	11.1434	11.1412	11.1315	11.0892	11.2988	11.4034	11.3837
PtpAffx.1398.4.A1_a_at	Potri.001G108800.1	9.6011	9.48806	9.45797	9.8477	9.8198	9.76743	9.59473	9.04591	9.25626	9.59958	9.11468	9.52799	9.36469	9.4385	9.19446	9.66418	9.70676	9.64109
PtpAffx.200452.1.S1_at	Potri.001G109900.1	6.3851	6.46515	6.20459	5.6306	5.3686	5.98028	5.65298	6.15895	5.96799	5.20194	2.70579	5.77279	5.76487	6.0005	5.64517	5.46377	5.33946	5.14657
PtpAffx.10738.1.S1_at	Potri.001G110000.1	11.1559	11.2253	11.3322	11.0221	10.9949	10.9429	11.2722	11.293	11.2451	11.2106	11.2133	11.3363	11.0597	10.9929	11.1488	11.0264	10.9295	11.164
PtpAffx.139482.1.S1_at	Potri.001G111000.1	8.41653	8.48027	8.24704	8.72587	8.61466	8.65537	7.99053	8.06103	8.17265	8.1954	7.42768	8.07637	8.03902	8.17491	7.82751	7.59892	8.36536	8.48657
PtpAffx.18687.1.A1_at	Potri.001G112200.1	11.9737	12.0061	12.1314	11.7682	11.8053	11.7445	11.6124	11.5449	11.5755	11.9821	12.0206	11.5501	11.5864	11.9687	11.8945	11.7447	11.4913	11.6288
PtpAffx.200477.1.S1_at	Potri.001G115400.1	5.62233	5.53604	5.94013	4.5782	4.57915	3.67787	5.30165	5.12332	4.88238	5.68103	5.33417	5.15333	4.62849	4.90093	5.78586	4.6269	5.24519	0.77118
PtpAffx.61626.2.S1_a_at	Potri.001G116500.2	11.4801	11.3895	11.412	11.879	11.8959	11.6953	11.4244	11.2457	11.4483	11.7267	11.9806	12.0725	11.7015	11.6215	11.6707	11.4093	11.4804	11.8081
PtpAffx.203187.1.S1_s_at	Potri.001G116600.1	7.54745	7.26746	7.1958	7.9045	7.63406	7.70404	7.97764	7.87412	8.04796	7.28717	7.35465	7.76299	7.74126	7.67835	7.63426	7.86446	7.33585	7.46949
PtpAffx.158132.1.A1_at	Potri.001G118200.6	7.04533	7.35782	7.6551	8.19863	8.30853	8.89611	8.28035	8.01058	7.89494	6.77548	8.20663	8.45162	8.25526	8.18842	8.60817	8.31656	7.65416	7.70806
PtpAffx.61879.1.S1_at	Potri.001G119000.1	10.3352	10.9016	10.9899	12.185	11.4312	12.4618	11.6786	11.0464	11.6251	10.4586	10.3719	10.6148	9.94459	10.5165	10.7497	12.6647	13.6239	12.9699
Ptp.6935.1.S1_at	Potri.001G119100.4	9.62632	9.57384	9.47082	9.26691	9.27142	9.42736	9.50051	9.34439	9.18305	9.38799	9.61385	9.4924	9.19439	9.3936	9.465	9.37927	9.44058	9.11951
Ptp.6568.1.S1_at	Potri.001G120300.3	11.5686	11.334	11.3485	11.7313	11.6279	11.8564	11.4459	11.8294	12.0459	11.768	11.8935	11.726	11.9929	11.8155	11.7547	11.3192	11.4633	11.6561
PtpAffx.119069.1.S1_at	Potri.001G120800.1	7.79435	7.85749	8.02491	8.21663	8.22448	8.12968	7.13774	7.76324	8.12446	7.83234	7.08211	8.11978	7.85034	7.64951	7.67153	7.89385	8.11721	7.98216
PtpAffx.60325.1.S1_at	Potri.001G120800.1	10.5118	10.1658	10.4472	10.9875	11.015	10.8009	10.3281	10.0627	10.5486	10.6221	10.2512	10.4526	10.5487	10.4317	10.4354	10.4525	10.5619	10.6598
PtpAffx.137161.1.S1_at	Potri.001G121100.5	7.93642	8.00289	8.01384	7.47789	7.26346	7.25823	7.63251	7.05618	7.44563	7.55934	7.79423	7.61894	7.75632	7.52559	7.39817	7.5823	7.20032	7.21654
PtpAffx.215667.1.S1_x_at	Potri.001G121300.1	7.07196	6.72065	7.40731	5.55558	6.02086	6.43121	6.87542	6.03814	6.92958	6.73265	6.82505	6.77045	6.78441	7.15728	6.93657	5.94456	6.00048	5.51797
PtpAffx.215676.1.S1_at	Potri.001G123500.4	9.70095	9.55215	9.18078	8.08922	8.26567	8.23701	8.5213	7.20156	7.74026	8.33747	8.27091	7.59117	8.36551	8.35297	8.29321	7.48459	8.25644	8.0546
PtpAffx.48924.1.S1_at	Potri.001G123600.1	10.8215	11.0508	10.778	10.5459	10.69	10.4327	10.4858	11.1521	11.0089	10.884	11.0444	11.1597	10.8742	10.7697	10.7635	10.6121	10.84	10.8197
PtpAffx.44266.1.S1_at	Potri.001G126400.1	7.60825	7.28162	6.87623	5.75596	6.08491	5.0067	6.18966	6.09583	6.28759	7.35395	2.99631	6.46972	6.03737	6.13746	5.80529	2.31067	4.58643	6.21096
PtpAffx.35076.1.A1_s_at	Potri.001G127300.2	8.6685	8.61774	8.55045	8.9202	9.15651	8.92381	8.62589	8.80336	8.70796	8.81194	8.80865	9.08579	9.06505	8.89803	8.73175	8.38447	8.38278	8.495
PtpAffx.220116.1.S1_at	Potri.001G129400.1	4.43906	5.38115	4.72364	2.49219	3.48588	3.3069	4.10986	4.95762	4.82869	4.7873	0.177416	3.73533	0.465227	4.4021	3.56773	3.10513	5.67022	2.53627
PtpAffx.17332.1.S1_s_at	Potri.001G129600.2	11.7993	11.4	11.5955	12.0272	12.1267	11.8723	11.4793	11.615	11.9478	11.7784	11.5316	11.5842	11.8529	11.6807	11.8112	11.7434	11.1366	11.646
PtpAffx.220114.1.S1_x_at	Potri.001G129700.1	6.61244	6.51195	6.22066	7.03332	7.39895	7.11868	6.74479	6.36598	6.59732	6.19961	6.62001	6.65709	5.96732	6.92217	6.06938	7.00133	7.28554	7.49197
PtpAffx.220101.1.S1_at	Potri.001G132900.1	8.76311	8.77428	8.92197	9.1362	9.0109	9.04253	8.76881	8.68588	8.95059	9.19508	8.9469	8.94893	9.01844	8.94853	9.21504	9.17072	9.3485	9.12366
PtpAffx.220096.1.S1_at	Potri.001G133700.1	5.15627	3.73639	4.20007	2.34915	2.24214	0.367535	2.79386	0.786987	2.4525	5.56694	2.30954	1.71294	2.56029	1.5895	2.17729	5.15965	4.7526	3.86033	DOWNREGULATED		UPREGULATED
PtpAffx.214961.1.S1_s_at	Potri.001G134300.1	6.23022	6.77129	5.13113	3.33598	4.58067	4.67015	4.46077	5.59886	2.48527	5.52028	3.10154	5.23693	4.65734	4.41067	2.86025	5.49073	5.87506	5.37579
PtpAffx.220084.1.S1_at	Potri.001G134800.3	6.05468	5.151	4.62027	0.842828	2.71015	3.49609	3.83732	5.06092	3.04089	2.25507	5.06357	3.27029	4.04873	4.70047	2.30767	3.87483	1.49295	3.77345	DOWNREGULATED
PtpAffx.220080.1.S1_s_at	Potri.001G135600.1	6.03569	5.20745	3.91209	-0.337235	1.04466	1.86138	4.56611	4.81095	4.77546	5.28885	1.06579	4.90987	4.60586	3.89477	1.85884	4.05571	3.77515	1.69183	DOWNREGULATED
PtpAffx.59171.1.A1_at	Potri.001G135900.1	9.07155	9.05109	8.69852	8.34354	8.20562	8.11997	8.15955	8.07642	8.38254	8.58817	8.57232	8.01467	8.46836	8.52604	8.65625	7.88431	8.31341	7.98544
PtpAffx.102721.1.S1_at	Potri.001G137200.2	8.4973	8.61497	8.51709	8.00217	7.60165	7.85505	8.12139	7.84359	7.61062	7.9736	7.63402	7.88304	7.78761	8.22747	7.48258	5.68107	7.81524	7.55688
PtpAffx.220072.1.S1_at	Potri.001G137800.2	5.27747	3.3769	5.46587	1.25799	1.19402	3.2511	1.15691	1.50758	1.0739	5.99227	4.72977	5.72374	4.96259	1.29135	4.94752	0.859663	5.19553	4.86747	DOWNREGULATED	UPREGULATED
PtpAffx.341.1.S1_at	Potri.001G140300.1	8.50302	8.58427	8.88273	7.98879	8.02764	8.39209	8.42294	8.43642	8.35061	8.27159	7.93621	8.21749	7.90807	8.37873	8.23498	7.25256	8.23691	8.22362
PtpAffx.17330.1.S1_at	Potri.001G140500.1	8.98132	9.25072	8.77718	9.92735	9.58133	9.85929	9.50548	9.39432	9.60114	9.17404	9.23957	9.2509	9.11394	9.24856	9.09903	9.67079	9.34166	9.31445
PtpAffx.30128.1.S1_at	Potri.001G140700.1	9.01902	9.285	9.30993	8.5037	8.43365	8.14772	9.39852	8.72101	9.18505	9.8089	8.38737	9.96104	9.73687	9.32112	9.55109	8.30473	7.34491	7.50811
Ptp.3762.2.S1_s_at	Potri.001G142100.1	10.3685	10.0603	10.2741	9.62867	9.96489	9.65686	9.75436	9.46082	9.90987	10.2428	10.0118	10.1196	10.1431	9.83383	9.66536	8.76146	9.7988	9.90539
PtpAffx.18860.2.S1_at	Potri.001G142200.1	9.34028	9.24942	9.37971	8.75991	8.58445	8.92395	8.90389	8.93514	8.84638	9.07464	9.08661	9.06584	8.89681	9.05264	8.7872	9.19113	8.5627	8.45629
PtpAffx.220048.1.S1_at	Potri.001G142800.1	10.2033	10.6743	10.4227	11.0848	10.7892	11.1846	10.6756	10.5571	11.1692	9.79431	9.7797	9.68511	10.2131	10.4217	10.3419	11.5399	10.8015	11.223
PtpAffx.220035.1.S1_at	Potri.001G145400.1	6.39346	7.11594	6.91693	5.37795	5.4148	5.76991	4.7856	4.35574	5.88721	5.28223	6.22177	6.09641	4.5584	5.83833	5.82885	5.18239	3.11711	0.564669
PtpAffx.220034.1.S1_at	Potri.001G145800.1	9.67901	10.0796	10.2	11.2537	10.4781	11.0885	10.5816	9.32027	10.6366	10.1366	10.1767	10.1243	10.1002	10.3022	10.1332	10.9504	10.9489	10.4905
PtpAffx.152294.1.S1_at	Potri.001G146800.1	9.95319	9.87829	9.50757	10.3661	10.1232	10.3394	10.2523	10.3974	10.4284	9.25748	9.3597	9.70129	9.71976	9.4644	9.44388	10.0689	10.5751	10.4811
PtpAffx.49041.3.A1_at	Potri.001G146800.1	9.78648	9.89674	9.91196	10.205	10.4151	10.3646	10.4807	10.3975	10.6757	9.37908	9.53166	9.63624	9.84744	9.52753	9.40384	10.6724	10.5035	10.6469
PtpAffx.3484.1.S1_s_at	Potri.001G148000.1	13.5262	13.6721	13.6113	13.8704	13.7087	13.7748	13.8807	13.8958	13.6949	13.626	13.8241	13.6256	13.7352	13.7095	13.9176	14.1432	13.93	13.6835
PtpAffx.220022.1.S1_at	Potri.001G148200.1	5.01828	5.65947	5.15546	4.39069	4.06059	3.91891	4.88549	2.85803	4.35346	4.86031	5.34005	5.17455	3.78205	4.4446	4.00874	4.48984	2.21272	2.50178
Ptp.6254.2.S1_s_at	Potri.001G148700.3	8.01685	8.59341	7.9289	9.26261	8.94091	8.91764	8.68342	8.49497	8.88297	8.76037	9.03407	10.0226	8.84618	8.3003	8.76845	9.63579	9.14421	9.5397
PtpAffx.156597.1.S1_s_at	Potri.001G149200.1	6.21861	6.31596	6.26197	6.05198	6.17638	6.15193	6.80323	6.17242	6.24814	6.72421	5.80541	6.09765	6.9353	6.21147	6.07343	5.31719	6.6065	7.20902
PtpAffx.29865.1.S1_at	Potri.001G149400.1	8.6662	8.18354	8.34372	7.7593	7.7511	7.93484	7.96229	7.45075	7.37958	8.16787	8.18623	7.73612	7.8448	7.70222	7.34867	7.57252	7.4881	7.69604
PtpAffx.220011.1.S1_at	Potri.001G149800.1	7.77306	7.62482	7.51064	8.08966	8.14574	8.39866	7.66859	7.99056	8.38461	7.36137	8.20274	7.962	8.03444	7.91078	7.76521	8.17017	8.00709	7.96447
PtpAffx.161226.1.S1_at	Potri.001G150500.1	11.3367	11.4277	11.283	11.7956	11.8874	11.8245	11.2982	11.1325	11.2862	11.4893	11.2026	11.6313	11.5087	11.4423	11.3277	10.7056	11.1388	11.3426
PtpAffx.47888.1.A1_at	Potri.001G150500.1	12.6323	12.778	12.6071	13.2691	13.2291	13.1706	12.787	12.8658	12.9573	12.8004	12.698	12.8944	12.996	12.8646	13.0651	13.0178	12.6903	12.8578
PtpAffx.13976.1.A1_at	Potri.001G150900.3	9.05841	9.13195	8.81745	8.75091	8.6441	8.4557	8.6897	8.94442	8.98678	8.96615	9.03022	9.19492	9.08005	8.8266	8.86254	8.50846	8.27085	8.59514
Ptp.5972.1.S1_s_at	Potri.001G151300.1	9.71004	9.34308	9.401	9.1808	8.97306	8.71569	8.63749	8.76502	8.86796	9.4073	9.30791	9.54974	9.32176	9.32281	9.00455	8.52695	8.54999	9.03962
PtpAffx.4110.1.S1_a_at	Potri.001G152800.1	10.6509	10.3769	10.6407	10.1406	10.1875	10.1661	10.3224	10.0951	10.2754	10.535	10.5749	10.2719	10.1787	10.4744	10.2413	10.4661	10.7361	10.6452
PtpAffx.219991.1.S1_at	Potri.001G153200.1	4.55416	4.27744	4.44925	0.652478	-0.754569	0.365426	0.0809729	3.52978	1.35599	1.93043	4.51345	0.230574	3.37582	-0.131414	3.97006	-0.349333	0.906833	1.1101	DOWNREGULATED		DOWNREGULATED
PtpAffx.219989.1.S1_at	Potri.001G153600.1	0.700592	0.400811	0.835726	4.13463	3.53428	2.13061	0.77154	0.100539	2.86578	1.62397	1.31523	4.92883	4.6268	0.507537	1.76167	0.686438	3.61136	3.91842	UPREGULATED	UPREGULATED
PtpAffx.219985.1.S1_at	Potri.001G155400.1	5.8344	6.2427	5.67837	5.18831	4.5204	4.29859	5.13368	4.95737	4.56428	3.08853	4.41809	5.80025	5.12102	5.21001	4.12396	1.94917	5.06858	4.48288
PtpAffx.219983.1.S1_at	Potri.001G155600.1	4.80573	4.61149	4.78195	1.46563	1.46361	2.97582	3.95787	1.32224	4.23772	1.48422	4.73894	3.66284	3.82737	4.5888	4.86475	3.41063	2.66364	2.29823	DOWNREGULATED
PtpAffx.219980.1.S1_at	Potri.001G156000.1	8.15862	7.91044	8.1916	7.2047	7.52986	7.12706	7.41508	7.075	7.34502	7.77859	7.32694	7.45329	7.39675	7.85258	7.67743	7.04201	7.79907	7.33767
PtpAffx.153917.1.A1_at	Potri.001G156600.7	5.65222	6.38048	5.7159	3.98877	4.47096	4.85703	4.85461	4.5464	4.57294	5.25769	5.13585	5.83744	5.2979	5.59251	5.6997	5.10846	5.41502	4.86469
PtpAffx.219975.1.S1_at	Potri.001G157400.1	7.70605	7.49389	7.55791	7.35857	7.20102	7.29808	7.06148	7.44715	7.54853	7.66313	7.58256	7.73929	7.7639	6.91428	7.60721	6.53079	7.06127	6.94358
PtpAffx.219972.1.S1_at	Potri.001G157800.1	8.92577	8.88134	8.96607	9.26534	9.27924	9.2582	9.04948	9.16178	9.00967	9.41502	9.28229	9.24495	9.36248	9.16719	9.04442	8.71351	9.16448	8.94573
PtpAffx.30967.3.S1_at	Potri.001G158000.1	9.7263	9.73812	9.80281	10.331	10.2229	10.2953	9.94924	9.74845	9.95465	8.94638	9.11443	8.94192	9.15705	9.0884	8.78521	9.39734	10.9686	10.633
PtpAffx.30967.1.S1_a_at	Potri.001G158000.2	11.3533	11.9294	11.5374	12.9261	12.4905	13.0661	12.5116	12.4464	12.5183	10.8884	11.0767	11.2133	11.1978	11.0057	10.9394	13.425	13.8935	13.6959
Ptp.4112.2.S1_at	Potri.001G158200.1	8.27318	8.41535	8.17384	7.87119	8.06618	7.93315	7.94602	7.57782	8.23255	7.77372	7.776	8.18606	8.11199	7.93558	7.75591	7.18358	7.87651	8.37489
Ptp.64.1.S1_s_at	Potri.001G158900.1	8.33415	8.21844	8.00294	8.71078	8.43148	8.85251	8.49842	8.33624	8.52812	7.93394	8.10052	7.93394	7.82154	8.16261	7.79754	8.56385	8.45359	8.62096
PtpAffx.27652.1.S1_at	Potri.001G159900.1	4.11548	5.27257	4.63724	6.45595	6.12695	6.00074	5.23377	6.08905	5.81323	6.18266	5.07214	5.36169	5.59093	5.24899	5.78619	5.61489	5.95599	5.70734
PtpAffx.78923.1.S1_at	Potri.001G160000.1	3.10098	4.4863	4.86082	-0.0833452	0.335407	1.42426	4.81736	0.726298	1.90979	2.12441	4.52981	4.94916	-0.556699	2.63054	4.77014	-0.357588	2.51392	1.42955	DOWNREGULATED
PtpAffx.75126.1.S1_at	Potri.001G160100.8	9.03714	9.63521	9.4252	8.5505	8.48635	8.6234	8.6509	8.21315	8.4665	9.11678	8.87713	8.63254	8.85581	9.29688	8.9577	7.92196	7.81912	8.01626
PtpAffx.219962.1.S1_at	Potri.001G160600.1	8.32711	8.46686	8.28777	8.61569	8.75807	8.71781	8.75869	8.72634	8.8903	8.65233	8.29749	8.45903	9.02571	8.67859	8.55691	8.49727	8.63821	8.73231
PtpAffx.219962.1.S1_s_at	Potri.001G160600.1	8.57443	9.19153	8.68942	7.98183	8.09002	8.27007	8.2445	8.13993	8.14486	7.96155	8.57302	8.64979	8.35838	8.38718	8.35873	8.23189	8.32194	7.788
Ptp.5577.2.S1_s_at	Potri.001G162100.2	4.31702	3.28161	3.79257	4.88477	5.62591	5.67293	5.22515	4.57608	4.70709	5.80079	4.50929	4.84962	4.99489	4.7587	4.93987	4.80306	5.15398	5.01986
PtpAffx.42665.2.S1_a_at	Potri.001G162900.1	11.5601	11.3511	11.4936	11.8287	11.7328	11.7182	11.6521	11.9431	12.0441	11.9485	11.7433	11.8635	12.1448	11.6332	11.7616	12.0216	11.812	11.994
PtpAffx.217052.1.S1_at	Potri.001G163000.1	8.01783	8.09387	7.89228	7.03464	7.39084	7.54594	8.05203	8.00294	7.98358	7.48163	7.54208	7.96467	8.02386	7.54995	7.79901	7.41813	7.35028	7.29268
PtpAffx.148768.1.S1_s_at	Potri.001G163200.2	8.81718	8.74847	8.68739	8.23179	8.22573	8.46679	7.79725	7.99279	8.06145	8.49532	8.12901	7.88272	8.66386	8.37903	8.12517	7.61391	8.7973	8.23183
PtpAffx.225305.1.S1_s_at	Potri.001G163600.1	9.96452	9.58563	9.61858	10.3552	10.5167	10.1971	9.5062	9.34048	9.88123	9.80236	9.93838	10.1512	10.0143	9.71862	10.0204	9.653	9.51714	10.018
Ptp.2588.1.S1_s_at	Potri.001G163700.3	12.5911	12.6963	12.6153	13.1101	13.0474	13.1398	12.9568	12.8293	13.0245	12.9271	12.7028	12.7115	12.8681	12.9163	12.8345	13.065	13.1097	13.1992
PtpAffx.217046.1.S1_x_at	Potri.001G164300.1	7.55742	7.64772	7.63168	6.76152	7.05595	7.09222	7.25734	6.8188	7.16168	7.4189	6.85888	7.2891	6.41157	6.41542	6.33513	6.89424	6.35852	6.09202
PtpAffx.217040.1.S1_at	Potri.001G164900.1	4.63767	4.4819	5.04118	-0.184237	1.44452	-0.010323	2.33979	-0.30869	1.06874	-0.0319984	1.44499	1.08749	4.25668	4.28905	3.43886	1.06017	4.30872	3.05771	DOWNREGULATED
PtpAffx.71952.1.S1_s_at	Potri.001G167600.1	8.75592	8.69633	9.34309	8.43304	8.1495	7.93223	8.78966	8.64436	8.29205	8.98077	8.6731	7.86053	8.65713	8.91027	8.73774	8.64571	7.50272	7.40097
PtpAffx.10485.1.A1_s_at	Potri.001G170300.1	9.13886	9.43093	9.06953	9.70648	9.53839	9.89768	9.53574	10.0465	9.91579	9.53218	9.36752	9.41127	9.65936	9.62996	9.74683	9.59747	9.62509	9.70003
PtpAffx.141558.1.S1_at	Potri.001G171000.1	8.58508	8.37743	8.23977	7.80375	7.92764	8.05865	8.03304	7.89198	8.16551	8.33664	7.66289	7.25936	7.47056	8.0625	8.22332	8.32986	7.83407	8.02785
PtpAffx.158805.1.S1_at	Potri.001G172400.2	9.31302	9.32722	9.37627	8.65835	8.85768	8.67705	8.78317	8.27519	8.74632	8.99708	8.92084	8.63042	8.52817	8.76384	9.03345	7.23281	8.83661	8.87677
PtpAffx.139139.1.S1_at	Potri.001G173700.1	8.59482	8.78092	8.16078	9.28967	9.03853	9.70418	8.74302	9.21508	8.97573	9.09752	8.83701	9.15373	8.31092	8.95372	7.80955	8.75973	8.41158	9.53471
PtpAffx.30221.3.S1_s_at	Potri.001G173900.1	8.10481	8.09088	7.74754	6.94674	6.82119	7.28231	7.49457	7.06612	7.66881	6.76958	7.66475	7.28246	7.25415	7.43117	7.3027	5.60076	7.70473	7.47379
PtpAffx.2792.1.S1_at	Potri.001G175200.2	9.39212	9.49975	9.50264	10.0314	10.4047	10.2464	9.35209	10.1898	9.98517	9.95323	9.87054	9.53094	9.42492	9.57567	10.333	10.3448	9.59062	9.34862
PtpAffx.200510.1.S1_at	Potri.001G176200.1	6.91441	6.63592	5.95172	5.27715	5.87653	5.13878	4.97274	4.62355	6.08742	6.78376	5.81982	5.20062	7.11823	6.56461	5.64017	4.93454	5.61619	5.49388
PtpAffx.200515.1.S1_at	Potri.001G176900.1	6.65413	5.94735	5.59926	4.42516	5.0386	4.55838	5.55043	6.04645	5.07575	2.6303	0.481251	4.42416	4.48488	4.69204	3.20512	6.23839	3.2475	5.80647		DOWNREGULATED
PtpAffx.200517.1.S1_at	Potri.001G177300.4	8.27712	8.52886	8.61281	7.27803	7.72458	7.78662	7.84161	7.81393	7.65148	8.06696	7.98847	8.05607	7.55331	8.14229	7.46845	7.55508	7.43906	7.41519
PtpAffx.200518.1.S1_at	Potri.001G177800.1	2.47984	2.90269	1.58143	3.25111	4.16024	3.70106	3.46454	4.45929	2.68682	4.75005	4.66814	2.14225	4.35992	3.35308	4.9963	4.98902	4.23351	2.53136
PtpAffx.200526.1.S1_at	Potri.001G179000.5	10.0069	9.905	10.2343	10.5501	10.3949	10.376	9.94509	9.59584	10.5023	10.2486	10.1441	10.0032	10.5291	10.622	10.2304	9.73741	10.0481	10.2093
PtpAffx.200536.1.S1_at	Potri.001G180200.2	7.22527	6.99103	6.71054	6.2914	6.09653	5.61998	6.8935	6.49982	5.91889	6.1597	6.06899	6.4919	6.09712	6.45958	5.05493	3.74175	6.18372	6.49083
PtpAffx.85081.1.A1_s_at	Potri.001G182000.1	6.86124	5.89073	6.72205	5.20686	4.37605	5.67591	6.56838	6.82357	5.54527	6.73871	5.92651	5.9918	5.8007	6.55198	5.61303	6.17809	4.42608	6.16197
PtpAffx.21021.2.S1_at	Potri.001G185900.1	9.93553	10.0134	10.2122	9.53954	9.65807	9.75777	9.99831	9.91853	10.0887	9.57185	9.80456	9.47335	9.6469	10.0413	10.0126	9.47779	9.02036	9.31571
Ptp.3284.1.S1_s_at	Potri.001G186000.2	8.65078	8.83239	8.51839	8.39929	8.19437	8.23292	8.26564	8.16076	8.32204	8.64323	8.65224	8.58689	8.54199	8.70643	8.45537	7.84828	8.16207	8.29651
PtpAffx.1332.2.A1_at	Potri.001G186100.1	10.9256	11.1657	11.1313	11.33	11.5176	11.4642	10.673	11.0516	11.3311	11.2465	11.1162	11.022	10.9941	11.1641	11.137	10.9664	10.9898	11.1357
PtpAffx.124284.1.S1_s_at	Potri.001G187000.1	9.6572	9.19593	9.16276	8.59519	8.85747	8.68481	8.69765	8.33051	8.3734	8.64227	8.34576	8.26075	8.76707	8.9038	8.28539	6.83294	9.07793	8.68714
PtpAffx.2210.1.A1_at	Potri.001G188000.1	8.35733	8.21989	7.9428	8.85243	8.5696	8.81221	8.83376	8.09758	8.5073	8.4696	7.87986	8.2849	7.90031	8.46273	7.79346	8.2959	9.13043	8.7237
PtpAffx.146247.1.S1_s_at	Potri.001G193000.2	11.2807	11.1261	11.0637	11.5552	11.478	11.4262	11.3004	11.1389	11.27	11.3397	11.1883	11.1709	11.5579	11.4779	11.3087	11.2133	11.5459	11.5784
PtpAffx.111679.1.S1_at	Potri.001G197000.1	4.38087	5.21084	5.2364	0.682698	1.94742	2.21818	4.15973	1.43025	4.42034	4.0073	4.43271	0.401282	4.19715	0.609152	4.13518	0.420952	4.74962	4.44426	DOWNREGULATED
PtpAffx.223667.1.S1_at	Potri.001G198400.1	8.24805	7.59773	7.55237	6.7322	7.04392	6.90775	7.11689	7.05931	7.51939	7.48052	7.61323	7.33104	7.12929	7.04664	7.6522	7.07208	7.43775	7.00585
PtpAffx.18011.4.A1_a_at	Potri.001G200700.1	6.53797	6.6863	7.13395	4.95342	5.56349	6.03045	6.80869	6.01151	6.76628	6.55042	5.5522	5.87713	6.5382	7.48572	5.39276	5.45683	5.61467	5.78707
PtpAffx.28949.1.S1_s_at	Potri.001G201300.1	7.88615	7.6613	7.77334	8.26397	8.07536	8.29238	8.22356	8.28116	8.69021	7.41588	7.35071	7.49381	8.42703	8.31679	8.18582	8.28428	8.08685	8.77958
PtpAffx.223650.1.S1_at	Potri.001G202300.1	5.81396	6.24846	5.34312	4.70307	4.89721	4.67679	5.15844	4.96871	3.7143	2.88519	4.84139	4.04904	4.88804	5.30847	1.11803	0.370966	2.61873	4.78904
PtpAffx.115482.1.S1_at	Potri.001G205800.3	8.45458	8.16918	8.21046	7.69225	7.65708	7.64233	8.13209	7.76735	7.38912	7.90632	8.34546	8.07903	8.07175	8.12258	7.9518	6.78694	8.04151	7.57706
PtpAffx.115482.1.S1_s_at	Potri.001G205800.3	8.74499	9.17315	8.84346	8.33521	7.86364	8.35213	8.77005	7.78545	7.91322	7.92354	7.88356	8.15932	7.95881	8.79114	7.98659	6.57714	8.32742	8.19551
PtpAffx.200578.1.S1_at	Potri.001G208600.1	7.26719	6.72649	7.02058	5.49494	5.85954	6.25894	6.26517	6.6924	5.18128	6.47654	6.92118	5.9063	6.85251	6.79341	6.43439	6.86387	6.56173	6.54802
PtpAffx.151626.1.A1_at	Potri.001G208800.2	9.4613	9.64063	9.48336	9.85754	9.69061	9.79699	9.7362	9.50038	9.54523	9.41938	9.86222	9.33164	9.47327	9.54142	9.68542	9.8908	9.9855	9.72365
PtpAffx.140723.1.A1_at	Potri.001G210600.2	6.32228	6.58168	6.55664	5.8347	6.01427	6.26379	6.2138	5.34694	5.84297	6.38762	6.16764	6.09144	6.21161	6.60456	5.61028	6.24722	5.82023	6.2899
PtpAffx.58840.1.A1_at	Potri.001G211000.5	8.74369	8.8366	8.64582	8.18377	8.47193	8.31537	8.42337	8.37869	8.76314	8.38726	8.58951	8.60083	8.75803	8.27979	8.38232	8.34478	7.86774	8.17287
PtpAffx.81994.1.A1_at	Potri.001G211900.1	5.54522	5.83489	5.86495	4.46158	4.51152	3.87152	5.05961	3.37989	3.61263	5.79891	4.99644	6.46707	3.83779	1.96082	4.77168	5.42591	4.58638	3.57553
PtpAffx.200677.1.S1_at	Potri.001G214900.1	2.01269	0.96717	2.1802	2.88548	5.08156	4.43013	0.728836	1.94869	4.44709	5.1345	2.92988	2.99066	0.31663	3.5288	3.23708	4.99926	1.70464	-0.0238686	UPREGULATED
PtpAffx.42105.1.A1_at	Potri.001G215100.1	6.48645	6.87264	6.91588	5.57207	6.23124	6.11129	6.12622	6.40451	5.70583	6.63675	6.40074	5.65983	6.06847	6.03215	5.98662	5.52293	6.14923	6.13461
PtpAffx.221760.1.S1_at	Potri.001G218000.1	4.98021	2.7823	5.03371	-0.482316	1.60301	0.683273	1.18785	5.42654	5.17789	3.90637	0.84485	4.0457	1.18218	3.73341	3.33199	0.0329562	1.79169	4.84706	DOWNREGULATED
PtpAffx.200701.1.S1_s_at	Potri.001G218800.1	6.11854	6.43316	5.7361	4.80441	4.03314	4.94059	4.97454	5.49871	5.90283	5.35961	4.7746	5.34001	4.59095	4.73538	4.54738	4.8847	6.323	5.71749
PtpAffx.31354.1.A1_at	Potri.001G219300.1	5.82066	5.57749	5.73828	6.63285	6.68918	6.23298	5.24494	3.61837	5.91154	6.86684	6.63625	5.63819	5.9174	3.56537	5.98334	7.6561	6.95371	5.93419
PtpAffx.200705.1.S1_at	Potri.001G219400.2	8.18215	8.16273	8.40347	7.60555	7.76213	7.95681	7.97567	8.10445	8.17542	8.34742	7.94121	8.51821	7.66832	8.12503	7.55907	7.39124	7.67851	8.13885
PtpAffx.162483.1.S1_at	Potri.001G219700.1	7.35054	7.69035	7.25871	7.04879	6.94641	6.51892	7.18676	6.38734	6.83399	6.71923	6.6338	8.10075	6.94805	6.92855	6.52596	5.29336	7.07447	7.0333
PtpAffx.200708.1.S1_at	Potri.001G220100.4	6.74613	7.06344	7.02802	5.78507	6.42025	6.06703	6.56709	7.12202	6.48179	6.96635	5.87019	6.42738	6.58889	6.65602	5.07522	6.13557	6.35952	6.58548
PtpAffx.200710.1.S1_s_at	Potri.001G220500.1	3.6379	2.79791	1.70627	0.162626	0.976386	0.341354	1.16247	4.30718	0.788021	1.74746	3.38226	0.842337	4.21054	1.52037	1.35718	2.52741	1.06718	1.70318	DOWNREGULATED
Ptp.6366.1.S1_s_at	Potri.001G220600.2	7.44897	6.7616	6.75119	5.81557	6.14191	5.86995	6.12397	6.05418	5.52062	6.26727	5.64865	6.61128	6.47197	6.20606	6.03033	5.34036	6.05042	7.04028
PtpAffx.200711.1.S1_at	Potri.001G221000.2	10.0843	10.0017	10.1172	10.3391	10.4071	10.3073	10.1025	10.3214	10.4804	10.2137	10.3276	10.2382	10.2158	10.2606	10.1431	10.2464	10.5724	10.5493
PtpAffx.200711.1.S1_x_at	Potri.001G221000.2	10.0094	10.007	10.0333	10.3052	10.2637	10.2149	10.0984	10.2416	10.2828	10.1459	10.1158	10.092	10.1558	10.1015	10.0912	10.1307	10.473	10.4194
PtpAffx.216677.1.S1_s_at	Potri.001G222300.2	9.73962	9.94815	9.73601	9.37985	9.61677	9.48815	9.51085	9.68977	9.63984	9.39665	9.40813	9.74946	9.37771	9.5148	9.57725	9.45287	10.1369	9.82413
Ptp.1642.1.S1_s_at	Potri.001G222600.10	10.8671	10.776	10.8929	9.59616	9.89972	9.73244	10.6714	9.70869	10.1997	11.0287	11.126	11.0131	10.1974	11.0577	10.5991	10.1542	9.39344	9.81851
Ptp.5965.1.S1_at	Potri.001G227400.3	2.35774	2.5593	1.14912	4.95925	4.32221	3.69904	3.64945	1.49081	4.67253	4.13168	1.49994	2.00846	2.51322	1.26992	4.37216	1.86473	0.688115	3.51458	UPREGULATED
PtpAffx.216628.1.S1_at	Potri.001G228600.1	3.22305	5.19193	3.22852	0.296595	-0.930849	2.22139	3.88642	-0.912157	-1.1713	0.873134	4.93883	3.68727	0.467044	1.47318	4.08183	4.18446	0.637455	-0.952011	DOWNREGULATED	UPREGULATED
PtpAffx.216631.1.S1_at	Potri.001G228800.1	3.12315	3.72642	3.92982	1.38331	1.77057	2.57398	0.923922	3.76501	4.20429	0.885384	1.47257	4.16826	0.416443	3.41879	2.85867	4.07038	0.398479	1.21957
PtpAffx.216632.1.S1_at	Potri.001G228900.1	1.4866	1.7265	1.9081	0.689028	1.29892	0.664826	0.772737	1.62192	0.706488	0.91416	2.65936	3.29727	0.2689	0.39505	0.42022	1.65993	1.24861	0.706124		UPREGULATED	UPREGULATED
PtpAffx.152112.1.S1_s_at	Potri.001G229000.1	8.73374	8.5413	8.65768	8.02952	8.39116	8.15668	8.08521	8.13741	7.83434	8.23792	8.16979	8.43824	7.9731	8.07488	8.3011	7.35353	7.92947	7.91875
PtpAffx.216637.1.S1_at	Potri.001G229300.1	7.60175	8.31589	7.96455	6.48398	7.15306	7.02889	7.69999	7.15211	7.35812	7.19733	7.49441	6.81496	7.08366	6.68941	7.28875	7.03105	6.20327	6.95832
PtpAffx.123132.1.A1_at	Potri.001G229800.1	7.45101	7.65179	7.58631	7.08355	6.95721	7.12842	7.47171	7.04556	7.07626	6.4363	7.35698	7.50012	7.68134	6.88162	7.6218	7.23006	7.02755	7.51648
PtpAffx.216658.1.S1_at	Potri.001G233200.1	7.91684	7.79994	7.92637	8.1649	8.23605	8.27028	7.9971	7.96001	8.11982	8.09044	8.41542	8.27553	7.88355	8.26232	7.93977	8.27559	8.01197	8.42092
PtpAffx.78244.1.A1_at	Potri.001G233400.1	11.9782	11.8016	11.8673	12.1873	12.041	12.0509	12.021	11.881	12.056	11.9741	11.6225	11.654	11.9785	11.821	11.8144	12.4793	12.8286	12.6517
PtpAffx.216659.1.S1_at	Potri.001G233600.2	1.60385	2.34655	2.40386	4.49449	3.81755	4.58223	2.78792	4.08084	3.6436	4.97266	1.17634	3.10463	4.07109	5.37777	4.3823	2.8091	4.42862	4.63731	UPREGULATED
Ptp.7119.1.S1_at	Potri.001G234100.1	8.93763	8.78723	8.92572	9.41847	9.36516	9.23507	8.90143	8.76291	8.94914	9.03723	8.75533	9.01126	8.89245	9.17525	8.95469	9.32689	10.0638	9.82177
PtpAffx.43581.1.S1_at	Potri.001G235400.1	9.07978	9.16758	8.9673	9.30398	9.42119	9.38022	8.88183	9.35609	9.28852	8.88351	8.99407	9.37311	9.2082	9.23215	9.25038	9.24283	9.21711	9.39476
PtpAffx.200794.1.S1_at	Potri.001G238400.2	7.59581	7.80993	8.09828	8.15622	8.7931	8.6346	8.04742	8.16262	8.26888	8.48247	8.25608	8.25586	8.42971	8.08676	8.35615	7.85029	7.61209	7.88472
PtpAffx.151356.1.S1_at	Potri.001G238500.1	10.7507	10.7062	10.6997	10.8994	10.9598	10.8833	10.8205	10.9082	10.8903	10.9279	10.8955	10.8694	11.0961	10.9975	11.0544	10.9508	10.5304	10.6385
Ptp.317.1.S1_at	Potri.001G240000.2	5.26686	5.36986	4.67143	0.631593	2.1063	3.21897	2.92179	0.752461	2.69874	3.92016	4.63301	4.67467	5.00571	1.69109	5.51552	4.49406	4.08059	4.96221	DOWNREGULATED	UPREGULATED
PtpAffx.5448.1.S1_at	Potri.001G240200.2	11.5459	11.5573	11.6369	11.2148	11.3345	11.2312	11.1564	11.535	11.3386	11.4889	11.669	11.62	11.5209	11.1845	11.3769	11.3952	11.2516	11.3786
PtpAffx.1060.1.A1_at	Potri.001G242200.2	9.09717	8.78359	9.17143	9.73129	9.90909	9.57281	9.5273	9.38804	9.53532	9.17778	9.29518	9.33003	9.42836	9.47244	9.94673	9.78229	9.66517	9.32257
Ptp.2162.1.S1_at	Potri.001G242300.2	11.1301	10.7046	10.8067	11.4075	11.6081	11.4115	10.9654	11.4626	11.2981	11.1416	11.4543	11.2425	11.2845	11.0946	11.3797	11.558	11.9379	11.8118
PtpAffx.17499.1.S1_s_at	Potri.001G244400.1	9.40277	9.51758	9.43633	9.82318	9.77091	9.59491	8.99876	9.50956	9.35084	9.33777	9.3451	9.40143	9.50146	9.04461	9.24075	8.6062	9.81893	9.58777
PtpAffx.18683.1.A1_at	Potri.001G244600.1	7.75449	7.65937	7.54701	7.00605	6.56934	7.16097	7.50817	6.92462	7.33717	6.61329	6.66134	7.44002	6.25093	7.101	6.86879	4.81383	7.27637	7.2775
PtpAffx.18683.1.A1_s_at	Potri.001G244600.1	7.36164	6.89503	7.36102	6.73793	6.58692	6.33338	6.949	5.96614	6.13289	6.71748	6.67229	6.79539	6.64275	6.72158	6.21863	5.85306	6.3092	7.03026
PtpAffx.200767.1.S1_at	Potri.001G244600.1	7.75368	8.23829	8.75224	6.90512	7.58735	6.93436	7.17772	6.60507	6.95855	6.76845	7.86212	7.33884	6.76908	6.92618	7.62483	6.3246	6.49163	7.31769
PtpAffx.34358.1.S1_at	Potri.001G246600.1	9.62712	9.62664	9.71178	8.98042	9.30356	9.14068	9.84223	9.90457	9.98838	9.66553	9.62182	9.96339	9.49812	9.60472	9.74671	9.46029	9.96765	10.3058
Ptp.1767.1.A1_s_at	Potri.001G247900.1	10.5532	10.2221	10.1419	10.9081	10.9684	10.9953	10.5095	10.8158	10.8919	10.5772	10.4075	10.6456	10.4632	10.3265	10.2821	11.7907	11.6647	12.0752
PtpAffx.200745.1.S1_at	Potri.001G250300.1	5.38008	5.34508	5.69033	4.6897	4.77607	4.78565	5.65939	5.09758	5.64612	5.31194	4.5455	5.6112	4.71038	5.24747	3.36068	5.15148	5.00205	2.13092
PtpAffx.200743.1.S1_at	Potri.001G250600.1	5.99125	6.65076	6.32013	4.63575	5.28745	5.24663	5.79526	5.76636	5.00601	5.56834	5.9553	5.86622	5.48105	4.61382	5.70221	5.31425	5.56133	4.91685
PtpAffx.200731.1.S1_at	Potri.001G252800.1	2.63147	2.36895	1.20056	-0.122658	0.444602	0.976409	0.043246	0.308051	-0.553282	0.669413	1.05533	1.33358	0.86885	0.328098	0.51513	0.718858	1.74459	0.221745	DOWNREGULATED	DOWNREGULATED
PtpAffx.200730.1.S1_s_at	Potri.001G253000.1	10.099	10.139	10.0036	10.3225	10.3674	10.4726	10.0383	10.099	10.289	10.1072	10.0525	10.2846	10.3111	10.1013	10.2523	10.1019	10.3032	10.4694
PtpAffx.200726.1.S1_at	Potri.001G253400.1	8.94731	9.3179	9.05048	7.81438	8.65499	8.17165	8.2054	7.98454	8.30095	8.69472	8.52519	7.77182	8.38794	8.07392	8.80359	7.85672	7.95799	7.11576
PtpAffx.15002.1.S1_at	Potri.001G253400.5	9.4608	9.84289	9.79376	8.89373	8.88193	9.00075	9.345	8.61857	9.46678	8.81078	9.09401	9.19498	9.10416	9.6083	8.95599	9.22282	8.68026	8.62811
PtpAffx.200726.1.S1_s_at	Potri.001G253400.5	8.88652	9.7083	9.53257	7.98958	8.3349	8.22106	8.35137	8.0402	8.08855	8.71793	8.81964	8.19356	8.26773	8.66651	8.68344	8.28546	8.04065	7.84354
PtpAffx.200723.1.S1_at	Potri.001G254300.1	7.53991	7.63108	7.76764	7.10397	7.10883	7.02762	7.04981	6.16059	6.88787	6.79639	6.67213	6.88772	6.9236	6.80772	6.62067	6.10535	6.41517	6.80906
PtpAffx.13785.1.S1_s_at	Potri.001G257100.1	10.7421	10.6477	10.863	10.2219	10.4485	10.4366	10.6626	10.5163	10.7464	10.7159	10.5533	10.5569	10.6875	10.9386	10.4854	10.0788	10.5125	10.5273
PtpAffx.200820.1.S1_at	Potri.001G257100.1	8.80976	8.78382	8.89916	8.13889	8.35493	8.28932	8.54737	8.35841	8.49957	8.74729	8.50282	8.6735	8.76362	8.89356	8.44377	7.53947	8.32002	8.36146
PtpAffx.200820.1.S1_x_at	Potri.001G257100.1	9.25137	8.83088	8.89408	8.16157	8.5234	8.371	8.44163	8.50906	8.63269	8.7388	9.05458	8.69551	8.79173	8.77391	8.59503	7.97582	8.26448	8.36719
PtpAffx.200834.1.S1_x_at	Potri.001G259600.1	4.66397	5.03569	3.8944	0.559255	1.18175	3.09948	4.37992	2.63773	4.2676	2.31156	4.58385	5.89934	1.83681	0.902073	1.81285	5.03051	4.75565	3.1718	DOWNREGULATED		UPREGULATED
PtpAffx.2279.1.S1_at	Potri.001G261800.2	11.6848	11.7827	11.7868	11.5985	11.6082	11.5409	11.8744	11.9078	11.7524	11.6648	11.9437	11.7818	11.864	11.7025	11.8707	12.0084	11.7298	11.6757
PtpAffx.200860.1.S1_s_at	Potri.001G266200.1	8.90016	9.24811	8.74236	8.04668	8.19289	8.36486	8.67289	8.72734	8.20519	8.38739	8.56205	8.61998	8.43453	8.65804	8.7605	8.70781	9.03053	8.45516
Ptp.6080.1.S1_at	Potri.001G269500.2	11.9903	11.9639	12.1514	11.7606	11.6803	11.8179	11.9708	12.3809	12.088	12.0337	11.938	12.2376	11.6761	11.7354	11.7717	11.8673	11.8551	11.8766
PtpAffx.101646.1.A1_s_at	Potri.001G270300.1	12.6361	12.4219	12.813	14.2245	13.3249	13.7409	12.398	12.9498	13.3793	13.0167	13.1506	14.0743	12.3967	13.1487	12.2676	13.4667	12.7822	13.095
Ptp.4741.1.A1_at	Potri.001G271100.1	9.57614	9.51187	9.53286	9.71934	9.66677	9.79842	9.78116	9.55309	9.91698	9.5856	9.67047	9.88468	9.69533	10.1775	9.69341	9.51697	9.32078	10.0382
PtpAffx.200875.1.S1_at	Potri.001G271300.1	8.94564	8.91419	8.94395	8.061	8.27346	8.40097	8.39141	8.89924	8.83526	8.95054	8.34312	8.94937	8.58514	8.25987	8.42771	7.72037	8.08228	8.42507
PtpAffx.200875.1.S1_x_at	Potri.001G271300.2	8.98183	8.7776	8.98679	8.29838	8.5433	8.60886	8.59581	8.84976	8.99066	8.56834	8.25626	8.50101	8.7954	8.42105	8.57271	8.13323	8.21358	8.77963
PtpAffx.10912.1.S1_s_at	Potri.001G275200.5	9.08062	9.04333	9.28281	7.92377	8.42572	7.74037	7.85699	7.81146	7.63207	8.44236	8.44223	8.23936	7.69992	8.00411	8.20825	6.92478	8.42906	8.0498
PtpAffx.218266.1.S1_s_at	Potri.001G275600.1	10.2119	10.1469	10.0387	10.5434	10.4962	10.6554	10.2851	10.3509	10.5132	10.5317	9.93817	10.1272	10.6614	10.4185	10.3545	10.3908	10.9103	10.9103
PtpAffx.149839.1.S1_at	Potri.001G277600.1	8.03138	7.50488	7.72243	6.35157	6.71848	6.22351	7.24001	7.15749	6.93825	6.96997	8.24197	8.10036	7.76942	7.67868	7.2269	7.42643	6.69793	6.7223
PtpAffx.15217.2.S1_s_at	Potri.001G278900.1	13.2105	13.203	13.2505	13.3924	13.3213	13.4057	13.2566	13.4097	13.4348	13.4174	13.2181	13.3312	13.3877	13.307	13.2698	13.43	13.3961	13.6032
PtpAffx.223981.1.S1_s_at	Potri.001G283700.1	8.51473	8.48842	8.26118	7.91105	7.68983	7.51855	7.54441	7.72839	7.86359	8.16782	7.72432	7.62386	7.77145	7.83632	7.74831	7.29073	7.84194	7.67014
PtpAffx.201227.1.S1_at	Potri.001G284400.1	2.90235	1.75141	1.5019	5.14534	4.41898	4.18489	3.88364	3.64384	5.36004	5.66238	3.82682	2.29001	4.96472	2.09675	3.73629	4.75152	4.45983	4.08512	UPREGULATED
PtpAffx.161372.1.S1_s_at	Potri.001G285700.3	11.4578	11.3383	11.3483	10.7532	11.0611	10.5661	10.9128	10.4336	10.7547	10.8142	10.8916	10.6747	10.6297	10.7208	10.5453	9.61017	10.3476	10.3956
PtpAffx.40272.1.S1_at	Potri.001G285900.1	10.5118	10.6354	10.5494	10.8914	10.8613	10.774	10.8186	10.6352	10.5796	10.5576	10.5767	10.5078	10.6331	10.8033	10.9408	10.8202	10.5517	10.6489
PtpAffx.2288.1.S1_at	Potri.001G286700.1	12.8044	12.6402	12.8489	12.0278	12.1659	11.9449	12.8475	12.6205	12.6968	12.6087	12.2551	12.8421	12.6261	12.0399	12.2293	12.5685	12.428	12.4778
PtpAffx.2288.1.S1_x_at	Potri.001G286700.1	12.7823	12.5849	12.7383	12.0541	11.8464	11.8359	12.7484	12.4817	12.5898	12.4407	12.1073	12.9933	12.4273	11.9376	12.1743	12.3501	12.4009	12.3793
Ptp.574.1.A1_at	Potri.001G287100.1	10.3115	9.94244	10.1937	10.6303	10.5795	10.4385	10.2525	10.4616	10.6014	10.7958	10.6545	10.3579	10.6591	10.293	10.2413	10.6938	11.1481	11.053
Ptp.1974.1.S1_s_at	Potri.001G287600.1	9.82612	9.88575	9.83785	9.41058	9.37512	9.32829	9.54458	9.84904	9.51374	9.57651	9.73855	9.60362	9.51194	9.58176	9.71129	9.45098	9.54571	9.36296
PtpAffx.149265.1.S1_s_at	Potri.001G287700.2	9.86679	9.80568	9.72275	9.92815	9.94093	10.0872	9.94417	9.92691	10.1187	9.74091	9.71394	9.97785	9.97228	9.93888	10.0943	9.67563	9.72512	9.99402
Ptp.7807.1.S1_at	Potri.001G288100.1	11.4531	10.6886	11.5019	10.175	10.6242	9.87943	9.58006	9.23664	9.0572	10.4491	10.476	10.3995	10.2917	9.97594	10.1994	9.2962	10.1078	9.96714
Ptp.3483.1.S1_s_at	Potri.001G289800.1	8.21401	7.81161	7.40526	6.61778	6.78413	6.98155	6.90064	7.01385	6.94288	6.30715	6.49025	6.88291	7.10471	6.93948	6.5625	5.49444	6.79525	6.82039
PtpAffx.38755.2.S1_s_at	Potri.001G293100.1	11.1014	10.9736	11.2029	11.6775	11.4029	11.78	11.643	11.2181	11.7286	11.394	11.335	11.0863	11.306	11.5525	11.3733	12.0874	11.726	11.9329
PtpAffx.201183.1.S1_at	Potri.001G295600.2	9.30312	9.3809	9.30785	9.55269	9.87556	9.75498	9.37024	9.77546	9.63749	9.75924	9.65315	10.0012	10.3623	9.52346	9.6909	8.84357	8.49621	9.46735
Ptp.4353.1.S1_at	Potri.001G295900.1	9.62727	9.82277	9.68861	9.05681	9.13008	8.77814	9.80867	9.67628	9.44025	9.35993	9.31875	9.34583	9.04256	9.15376	9.12089	9.67734	9.05244	9.81605
Ptp.3217.1.A1_at	Potri.001G296300.1	8.51739	8.61566	8.44069	8.25368	8.04498	8.27285	8.52882	8.58135	8.25913	8.22158	8.05257	7.7418	8.22381	7.83226	8.25031	8.20969	8.2811	8.03379
Ptp.3217.2.S1_at	Potri.001G296300.1	7.65402	7.58851	7.67494	6.96976	7.28444	7.12575	7.82289	7.65634	7.30985	6.83233	6.78125	7.34639	6.9825	7.62494	6.94288	7.34536	7.70576	7.25786
Ptp.1141.1.S1_at	Potri.001G297600.1	6.40333	6.67715	5.90483	5.42859	5.32837	5.37157	5.33244	5.73957	5.83861	5.75902	6.06427	6.0396	5.28662	6.19393	5.00756	4.95421	5.97355	5.72015
PtpAffx.145531.1.S1_at	Potri.001G299700.1	6.59952	6.60592	6.16703	5.38164	5.81942	5.86893	6.19563	5.18248	3.09739	2.63028	6.0498	6.45838	5.53486	6.41462	5.703	4.94581	6.07564	6.19591
PtpAffx.104472.1.A1_at	Potri.001G301500.1	11.003	10.8699	10.9	11.2318	11.2773	11.106	11.1172	11.1221	11.0352	11.0911	11.0374	11.0456	11.2341	11.0859	11.1964	11.3254	11.3189	11.3218
PtpAffx.9792.1.S1_s_at	Potri.001G304000.2	12.8647	12.6774	12.8425	13.2795	13.4047	13.2973	13.2218	13.6085	13.6691	13.245	13.0756	13.1435	13.5971	13.2543	13.393	13.4034	13.5465	13.6028
PtpAffx.201150.1.S1_at	Potri.001G305800.1	8.2259	8.4025	8.37903	8.11359	8.07011	8.10827	8.47431	8.11921	8.02778	8.04193	8.53814	7.69469	7.82106	8.19798	8.10616	8.1951	8.43266	7.96944
PtpAffx.201144.1.S1_at	Potri.001G307000.1	4.09947	2.26961	3.61165	0.322476	1.36792	1.71463	-0.379238	0.807463	2.1495	0.717852	1.73507	0.891276	-0.934754	-0.653574	0.585337	0.499343	1.21375	0.932976	DOWNREGULATED		DOWNREGULATED
PtpAffx.133458.1.A1_at	Potri.001G313300.1	3.20502	4.87001	3.43235	1.55231	1.02056	0.653005	3.05001	0.058336	0.580615	-0.37729	2.6284	0.444871	3.72338	-0.511794	-0.16995	4.19526	2.67464	3.90426	DOWNREGULATED		UPREGULATED
PtpAffx.4993.1.S1_at	Potri.001G314000.4	7.99701	7.9451	7.82828	7.5169	7.51757	7.40236	7.46988	7.51536	7.13607	7.7749	7.52633	5.8611	7.60468	7.63432	7.68529	6.97291	7.74469	7.46881
PtpAffx.108545.1.S1_s_at	Potri.001G316400.5	13.0441	12.9207	13.0538	12.5834	12.6788	12.4652	12.4891	12.4319	12.3285	12.8594	12.9077	12.669	12.6999	12.6646	12.7995	12.5752	12.4819	12.5583
PtpAffx.102614.1.S1_at	Potri.001G317500.4	9.36797	8.45202	8.56195	7.80047	7.8197	7.42851	7.71207	7.75311	7.4181	8.07261	7.53492	8.46074	7.64352	7.58772	7.32053	5.92493	8.05239	7.75149
PtpAffx.6973.1.S1_a_at	Potri.001G318000.1	10.9376	10.6955	10.7563	11.1236	11.2384	11.0492	10.7077	11.1006	10.9124	11.1524	10.9905	11.0717	11.2537	10.9146	11.2059	11.1621	10.8241	10.9746
PtpAffx.21425.1.A1_at	Potri.001G319000.4	9.38927	9.26411	9.47747	9.90871	10.1664	10.049	9.80198	9.54718	9.82113	9.67835	10.1322	9.79855	10.3255	9.99554	10.1509	10.3726	10.1939	10.1109
PtpAffx.201085.1.S1_at	Potri.001G319200.1	3.7732	3.60311	4.50744	1.87247	2.14517	2.68828	3.05207	5.5697	1.35876	2.3576	3.99412	4.23369	1.9072	2.06188	5.18472	3.04569	2.35758	2.978
PtpAffx.2545.3.S1_x_at	Potri.001G320400.2	13.6745	13.4015	13.5606	13.9646	13.8935	13.7588	13.6074	13.6611	13.7858	13.6165	13.6064	13.4403	13.7619	13.7615	13.5855	13.7553	13.6312	13.5439
PtpAffx.14425.2.S1_at	Potri.001G321600.1	10.82	10.9478	10.6324	10.1587	10.4833	10.5043	10.7944	10.6395	10.3589	10.8443	10.7939	10.8147	10.5796	11.0617	10.6467	11.2241	10.6268	10.853
Ptp.6852.1.S1_s_at	Potri.001G325000.1	10.8977	10.7023	10.9671	10.5776	10.3972	10.4114	10.6751	11.082	10.7946	10.9621	10.7234	10.8332	10.7275	10.5392	10.6823	10.7738	10.814	10.6905
Ptp.5662.1.S1_s_at	Potri.001G327300.1	11.9953	11.8753	11.9874	12.231	12.1987	12.0686	11.8938	11.8965	11.7505	11.7506	11.9663	11.7923	11.6614	11.8476	11.9098	12.5114	12.4627	12.2347
PtpAffx.201052.1.S1_at	Potri.001G327500.3	3.03462	5.0875	4.20523	0.0917289	2.31006	1.11834	1.43805	0.639095	-0.492274	3.84858	1.10819	4.7882	1.65573	1.90718	2.42434	3.25716	2.39258	3.10989	DOWNREGULATED	UPREGULATED
Ptp.7732.1.S1_at	Potri.001G327800.3	9.08946	9.00297	8.97511	9.4163	9.32943	9.32827	9.31936	9.05935	9.22387	9.29997	8.97181	9.82293	9.21107	9.39401	9.11999	9.81773	9.44597	9.57446
PtpAffx.18928.1.A1_at	Potri.001G329400.1	5.33379	5.69259	5.55543	3.03761	4.04849	3.43831	5.48641	4.48387	1.72892	2.34122	5.28798	5.15838	5.64608	4.99897	4.20783	3.77193	4.8008	4.61328
PtpAffx.201039.1.S1_at	Potri.001G331100.1	6.61617	6.06048	6.41112	7.61947	7.4384	7.51201	8.14911	7.23512	7.14132	6.39417	5.92169	6.59567	7.23554	7.19616	7.03841	9.01289	9.61429	9.60633
PtpAffx.17475.1.A1_s_at	Potri.001G331700.1	8.02133	7.90588	8.12283	7.26293	7.56207	7.3356	7.10426	7.41083	7.16026	7.20994	7.47009	6.397	7.46209	8.10438	7.42937	5.70944	6.34131	6.04014
PtpAffx.35988.2.S1_at	Potri.001G332300.1	8.695	8.27819	8.3373	8.8615	9.19856	8.88495	8.47164	8.76733	8.38646	8.91436	8.95988	8.77054	8.80655	8.64735	8.98786	8.4594	8.49385	8.32824
PtpAffx.201026.1.S1_at	Potri.001G333600.1	7.34229	7.57625	7.28559	8.14693	8.22851	8.00323	7.9909	7.88476	8.04384	6.84304	7.52045	7.09901	8.00414	8.18035	8.13415	8.69293	8.80657	7.91305
PtpAffx.201016.1.S1_at	Potri.001G335000.2	7.35395	7.30407	7.27432	6.27039	6.50379	6.45406	6.93805	6.74243	6.63725	6.53693	6.9462	7.11993	7.00389	6.41885	7.48994	6.669	6.19576	6.83404
PtpAffx.2832.1.A1_at	Potri.001G335400.1	9.3246	9.47588	9.32731	9.74083	9.79111	9.74846	9.75706	9.10092	9.65647	9.56084	9.81352	9.95588	9.48077	9.5264	9.86472	9.68046	9.06917	9.03157
PtpAffx.66857.1.S1_at	Potri.001G336900.1	10.7495	10.7874	10.7525	11.0811	10.9563	11.1986	10.8761	10.9438	11.0159	10.9221	10.7838	10.8261	10.9483	10.9272	10.884	11.3552	11.8962	11.5639
Ptp.2628.1.A2_at	Potri.001G337400.8	9.53097	9.63755	9.24491	8.90524	9.12814	9.03779	9.65792	9.24846	9.49572	9.73853	9.35169	9.40872	9.09342	9.32527	9.07434	9.19306	8.92533	9.03139
PtpAffx.201000.1.S1_at	Potri.001G337900.1	-0.0354448	-0.342913	-0.141575	1.75437	4.37038	3.05712	0.00921887	-0.506746	3.08627	1.88516	4.53056	1.56012	-0.355967	1.76224	3.93356	0.484935	-1.22298	-0.753087	DOWNREGULATED	UPREGULATED	DOWNREGULATED
PtpAffx.200994.1.S1_at	Potri.001G339100.1	7.76332	7.45699	7.83666	6.51613	7.07566	7.03585	7.57422	7.34626	7.30033	7.63819	7.28069	7.21163	7.41212	7.16447	7.3152	7.50315	6.92716	6.46524
PtpAffx.200981.1.S1_at	Potri.001G341700.1	9.04457	8.33775	8.61313	10.1821	9.72668	9.71603	9.43157	8.74987	9.30266	9.27302	8.39247	9.22432	9.29211	8.90527	9.11559	10.3012	9.55736	10.025
PtpAffx.1852.1.S1_at	Potri.001G342400.1	10.9963	11.1405	11.2302	10.6583	10.6729	10.6835	11.02	11.1131	10.927	10.8428	10.9764	11.1608	10.9564	10.8737	10.9418	10.9228	10.9006	10.8139
PtpAffx.16265.1.S1_at	Potri.001G345300.14	7.80484	7.61481	7.91869	6.42171	6.60662	5.41099	6.68731	5.6034	4.838	6.70089	6.95301	6.72641	6.99625	6.6773	7.01007	5.7509	4.24369	2.61337
PtpAffx.128426.1.S1_at	Potri.001G345300.15	9.65784	9.72625	9.96012	8.79089	8.72251	8.17091	8.86382	8.99055	8.27023	9.17628	9.31472	9.08126	8.97588	9.04494	9.40913	9.39676	6.92482	6.79772
PtpAffx.26968.3.S1_a_at	Potri.001G345300.15	12.0168	11.7653	12.018	11.0456	11.2153	10.8025	11.3324	11.121	10.6432	11.3556	11.8998	11.464	11.3971	11.2393	11.782	11.418	8.91867	9.74806
PtpAffx.26968.1.S1_at	Potri.001G345300.16	12.2694	12.0957	12.1234	11.2024	11.152	10.8062	11.1821	11.1899	10.8416	11.2814	11.8321	11.5237	11.2093	11.1054	11.8041	11.3877	9.09616	9.62336
PtpAffx.26968.3.S1_at	Potri.001G345300.16	11.0856	10.9078	11.069	9.79846	10.1232	9.56509	10.0507	9.73105	9.37954	10.2268	10.56	10.3332	10.115	10.0677	10.4675	10.0503	7.58052	8.6585
PtpAffx.59515.1.S1_s_at	Potri.001G345300.5	7.86476	7.61517	7.59507	6.79881	6.68919	6.71454	7.49322	6.36119	6.21414	7.06488	7.78777	7.48375	7.41507	7.51025	7.79376	6.88849	5.16287	5.32078
PtpAffx.163019.1.S1_s_at	Potri.001G346000.2	7.8719	7.75097	7.68733	7.36847	7.2917	7.27054	7.1966	7.3519	6.98453	7.40354	7.82278	7.43685	7.68808	7.27833	7.52362	7.01917	7.18357	7.67297
Ptp.4296.2.S1_at	Potri.001G346700.1	8.15789	8.08538	8.05443	7.94262	7.76618	7.87163	7.86569	7.85646	8.06632	8.41676	7.78815	8.01488	7.77265	7.94642	7.96314	7.68594	8.07179	7.60853
PtpAffx.200962.1.S1_at	Potri.001G346900.1	8.85357	8.78238	8.92325	8.05632	8.03762	8.51201	8.56576	8.95418	8.79105	8.64586	8.79306	8.9589	8.70238	8.31943	8.60687	7.74706	7.9551	7.84774
PtpAffx.47391.1.S1_s_at	Potri.001G347100.1	9.77004	9.62164	9.438	8.88452	9.11929	9.14806	9.26526	9.48216	9.0159	9.36057	9.32142	9.5974	9.3026	9.08356	9.01158	7.95236	9.07305	9.07968
PtpAffx.200950.1.S1_at	Potri.001G348600.4	8.26353	8.52023	8.46133	7.97294	7.75402	7.96772	7.81631	8.39738	8.0869	8.41549	8.40124	8.56086	8.02854	8.28187	8.39016	8.88984	8.36198	8.89874
PtpAffx.200940.1.S1_at	Potri.001G350200.2	10.2262	9.87337	9.91879	10.6395	10.611	10.5233	10.4701	10.387	10.395	10.7704	10.6405	10.562	10.6484	10.674	10.6872	10.5459	10.5344	10.2424
PtpAffx.105916.1.S1_at	Potri.001G350400.1	8.35972	8.49825	8.44873	8.80843	8.74579	8.70955	8.54397	8.25988	9.0173	8.69779	8.41359	8.87105	8.84903	8.66716	8.46869	8.76188	8.36471	8.8717
PtpAffx.139618.1.S1_s_at	Potri.001G351400.1	8.1486	7.98679	8.53529	7.33851	7.5226	7.70932	7.70598	7.5443	7.49782	7.90438	7.85102	8.38354	7.74224	7.89771	7.68635	7.14239	8.09973	7.86564
PtpAffx.220787.1.S1_s_at	Potri.001G351800.3	8.24488	7.80595	7.70124	7.0919	7.45157	7.13802	7.29863	7.32417	7.42676	7.59243	7.77131	7.87268	7.71883	7.79178	7.61573	7.10731	7.35273	7.26499
PtpAffx.1601.17.S1_at	Potri.001G352000.1	9.84371	9.92571	9.87389	10.2654	10.4936	10.3456	10.5285	9.93208	10.3392	9.95239	9.89496	10.162	10.1268	10.3478	10.2204	10.5898	10.3226	10.3881
PtpAffx.32872.1.A1_at	Potri.001G352100.1	9.44974	9.6344	10.0191	7.96425	8.29253	8.40004	9.59517	8.44108	7.8373	8.77824	8.58362	7.99499	7.92325	8.90679	8.75772	9.56667	6.97721	5.15345
PtpAffx.201240.1.S1_at	Potri.001G356700.3	7.83768	7.57619	7.69785	7.38673	6.96692	7.14292	7.24628	7.11379	6.95831	7.76563	7.0741	7.07007	7.06069	7.36038	7.34163	4.99769	7.56714	7.41262
Ptp.5855.1.S1_at	Potri.001G356800.1	8.31945	8.73874	8.6366	7.20406	7.37412	7.49819	7.65379	7.56906	7.77512	7.94509	8.1288	8.26543	7.71817	7.72304	7.50199	6.88542	7.44937	7.65684
Ptp.4619.1.S1_at	Potri.001G356900.1	13.2269	13.3311	13.0499	13.6148	13.4162	13.4727	13.5166	13.0778	13.2697	13.1694	12.9499	13.0233	13.1716	13.3885	13.0989	12.3918	13.0815	13.1075
PtpAffx.201244.1.S1_at	Potri.001G357200.1	9.48147	9.50347	9.49699	9.29579	9.34389	9.37158	9.52	9.43237	9.61099	9.47585	8.92465	9.53208	9.71935	9.5868	9.24127	9.36121	9.33517	9.41726
PtpAffx.201249.1.S1_at	Potri.001G357600.1	7.82831	7.88472	7.74409	7.22324	7.45299	7.41231	7.13001	6.83509	6.88773	7.55388	7.95713	7.21554	7.70454	7.43897	7.58617	5.61483	7.45565	7.86612
PtpAffx.16257.1.S1_at	Potri.001G359700.2	9.39174	8.97023	9.70191	8.07765	8.32634	7.96792	8.22072	7.84764	7.75748	9.19353	8.66341	8.81459	8.87086	8.73337	8.52722	7.11837	8.18021	8.2886
PtpAffx.143673.1.S1_s_at	Potri.001G362100.1	7.5768	7.4307	7.5228	6.57952	6.48142	6.61407	6.86235	6.72042	7.00022	6.38557	6.61992	7.00747	6.57277	7.00716	6.5011	5.43876	7.00335	6.45858
PtpAffx.102441.1.S1_s_at	Potri.001G366000.1	9.71555	9.67033	9.78552	10.1283	10.1278	10.2098	9.94238	10.2436	10.3424	9.92126	9.76678	9.75863	10.2467	9.97448	9.97168	10.085	10.3393	10.4359
PtpAffx.309.1.S1_x_at	Potri.001G366100.1	9.83738	9.66767	9.37832	10.2111	10.0634	10.356	10.1879	10.1328	10.4861	10.1702	9.97276	10.184	10.0911	9.57136	9.70782	10.2335	10.4433	10.3298
PtpAffx.309.2.S1_a_at	Potri.001G366100.1	8.78249	8.38272	8.65749	9.64037	9.16648	9.56801	9.42306	9.50251	9.7318	9.2156	9.27134	9.16975	9.58726	8.86198	8.94243	9.35639	9.54882	9.76521
PtpAffx.309.5.A1_a_at	Potri.001G366100.1	8.96263	8.57746	8.36087	9.40203	9.21115	9.67247	9.56416	9.67287	9.64772	9.18401	8.96714	9.03824	9.27192	8.84608	9.10056	9.62733	9.5246	9.54693
PtpAffx.145508.1.S1_at	Potri.001G366800.1	7.457	7.14355	7.13602	7.6235	7.68402	7.9398	7.55815	7.46921	7.65519	7.46143	7.40478	7.70458	7.78111	6.97542	7.52368	7.26274	7.61545	7.62588
PtpAffx.135878.1.A1_s_at	Potri.001G367000.1	8.64411	8.60927	8.43605	8.83449	8.85762	9.05989	8.77328	8.98596	9.10426	8.84255	8.79655	9.24029	9.07934	9.04068	8.95943	8.72097	8.85387	9.11408
PtpAffx.201293.1.S1_s_at	Potri.001G368600.4	10.8877	10.8966	10.6719	11.0633	11.1775	11.068	10.9721	10.8956	11.1385	10.9623	10.8712	10.9164	11.1493	11.0586	11.1294	10.9914	10.9048	10.8425
Ptp.524.1.A1_at	Potri.001G369400.1	10.8821	11.0644	10.9827	10.6952	10.7309	10.7166	10.8692	10.6595	10.6201	10.7998	10.8357	11.0462	10.6959	11.0279	10.9103	10.6763	10.6469	10.8746
Ptp.2791.1.S1_s_at	Potri.001G371800.1	9.62691	9.248	9.24992	10.0173	9.97399	9.9777	9.61922	9.37976	9.52413	9.35842	9.9885	9.27686	9.36296	9.42851	9.51634	9.76712	10.831	10.2121
PtpAffx.201315.1.S1_s_at	Potri.001G373100.1	7.318	6.95868	7.44304	7.70031	8.03478	7.68878	7.73119	8.28189	8.22567	7.23241	8.25498	8.14696	8.44838	7.9195	8.69593	7.89053	7.99132	8.154
PtpAffx.116050.1.S1_at	Potri.001G373700.2	9.01661	9.00669	9.19473	8.62806	8.49037	8.60107	8.69818	8.27272	8.57103	8.90791	8.71575	8.35931	8.57152	8.96159	8.86283	7.28619	8.6779	8.30739
PtpAffx.201328.1.S1_at	Potri.001G376300.1	5.58991	5.67409	3.59234	2.12935	3.21178	1.67468	4.67887	4.11601	4.11958	5.70348	4.90038	4.91817	4.80215	4.67268	4.96809	4.71486	3.31281	4.66144	DOWNREGULATED
PtpAffx.105665.1.S1_at	Potri.001G377800.1	8.36951	8.35015	8.49347	7.76323	7.71057	7.65142	8.27464	8.58115	8.50209	8.29722	8.10468	8.2703	8.22829	7.8902	8.03587	7.97068	7.60376	7.938
PtpAffx.138338.1.S1_at	Potri.001G378400.1	6.25942	6.96306	6.16268	8.17515	7.66828	7.75722	6.99953	7.13365	7.17063	6.37161	7.34767	7.19902	6.56789	6.99713	7.32338	8.64563	9.52792	8.87605
PtpAffx.201339.1.S1_at	Potri.001G378400.1	8.33337	8.32195	7.9966	9.06657	9.19208	9.17779	8.67154	8.19984	8.95058	8.61444	8.60671	8.28145	8.12746	8.01943	8.3495	9.95944	10.7562	10.1855
PtpAffx.112170.1.S1_at	Potri.001G380500.1	9.93556	10.2696	10.13	9.72932	9.78078	9.57389	9.59064	9.74307	9.51129	9.89283	9.89028	10.2042	9.97392	9.93019	9.9451	10.173	9.55118	9.70326
Ptp.4765.1.S1_at	Potri.001G381300.1	11.1069	10.9913	11.0585	10.7594	10.7967	10.6625	10.5328	10.4649	10.5307	10.9661	11.1789	10.8804	10.7189	11.0325	10.9355	10.1522	10.7684	10.7046
PtpAffx.1154.1.A1_at	Potri.001G382700.1	9.83163	9.54309	9.71122	10.252	10.0795	10.1709	9.9387	10.576	10.0288	10.2812	9.97826	9.99854	10.0609	9.97861	10.1556	10.5221	10.541	10.3997
Ptp.2252.1.A1_at	Potri.001G383500.2	12.993	12.7438	13.0055	13.3383	13.3741	13.1267	13.1903	13.035	13.2413	13.2045	13.1704	13.066	13.3673	13.1855	13.0517	13.5473	13.4726	13.5302
Ptp.6056.1.S1_at	Potri.001G390700.1	10.3958	10.341	10.3527	10.5022	10.4232	10.5239	10.3348	10.4456	10.2784	10.1759	10.5204	10.458	10.3319	10.395	10.5248	10.6577	10.6289	10.3604
PtpAffx.225358.1.S1_at	Potri.001G391000.1	4.47717	3.07698	5.38894	1.57108	1.69223	0.670224	3.14397	2.24513	3.47295	3.95207	1.19459	1.30645	3.74045	4.05307	4.45792	2.71009	1.61116	1.54373	DOWNREGULATED		DOWNREGULATED
Ptp.7854.1.S1_s_at	Potri.001G391400.3	11.4024	11.488	11.5352	11.0102	11.2522	11.2425	11.3714	11.8155	11.547	11.3982	11.4503	11.8721	11.5282	11.3893	11.5384	11.4077	11.5388	11.6871
PtpAffx.161607.1.S1_at	Potri.001G393400.1	10.541	10.3382	10.4136	10.0667	10.2336	10.0788	10.3416	10.3872	10.4246	10.4915	9.97182	10.4365	10.2906	10.0716	9.94287	9.46276	9.90578	10.3737
PtpAffx.3747.4.A1_a_at	Potri.001G393400.2	10.0827	9.82209	9.98638	9.54204	9.64654	9.4363	9.88915	9.77627	9.98212	10.2202	9.94083	10.3211	9.96266	9.74142	9.93195	9.65872	9.52061	9.631
PtpAffx.209942.1.S1_s_at	Potri.001G394000.4	9.33265	9.30196	9.10786	8.44132	8.75361	8.78188	9.30401	8.58893	9.24558	9.25332	8.70481	9.53617	8.77678	9.07959	8.23513	8.91938	9.03201	9.6011
Ptp.7739.1.S1_at	Potri.001G396900.1	8.16113	8.4236	8.24241	7.96938	7.77275	8.07886	8.12161	8.02312	8.07307	7.62265	8.0473	8.01176	7.90917	8.01526	8.11554	8.1122	7.74908	7.96874
Ptp.2403.2.S1_at	Potri.001G398700.1	5.80417	6.14866	5.27899	4.86946	4.76066	4.57174	5.4199	5.80335	4.9292	4.30803	5.49482	4.61415	4.7901	5.2243	4.4142	5.2243	4.8274	2.27842
PtpAffx.19463.1.S1_at	Potri.001G398800.1	9.26809	8.27622	8.70774	10.5368	10.3419	9.85003	8.89475	8.40691	8.98755	9.33372	9.43694	10.0073	9.23292	8.90921	9.86286	9.83902	10.1009	10.0522
PtpAffx.91154.1.S1_at	Potri.001G399000.1	9.17921	9.7233	9.37056	8.60182	8.64892	8.93135	9.1637	8.77733	8.70453	8.70386	8.68239	9.13779	8.65075	9.3093	8.97974	8.26895	8.393	8.89977
PtpAffx.1082.2.S1_s_at	Potri.001G400400.1	8.67078	8.44485	9.02655	7.79338	7.93868	7.56409	8.22816	8.22869	8.58748	8.8354	7.81344	8.77058	8.76014	7.7579	8.09359	8.5956	8.51428	8.652
PtpAffx.10075.2.S1_at	Potri.001G404100.1	3.39832	4.09052	3.7801	5.07641	4.57024	5.72818	5.95216	4.7762	3.09195	5.41789	5.1678	5.20543	4.61266	4.98906	2.80115	4.81645	4.11534	2.54224
PtpAffx.151497.2.S1_at	Potri.001G404600.1	8.7085	8.62511	8.43972	7.33902	8.01444	7.87428	7.90356	7.31026	7.81943	7.30587	7.70952	8.00725	7.68778	7.95385	7.88232	7.00861	7.36901	7.53769
PtpAffx.135334.2.S1_a_at	Potri.001G405200.2	11.5478	11.3803	11.5721	11.9167	11.6976	12.0075	11.5197	11.4851	11.7266	11.2628	10.9893	11.193	10.886	10.8528	11.0432	11.951	12.5096	12.2818
PtpAffx.158831.1.S1_at	Potri.001G408500.2	7.0867	6.98095	7.10501	7.23162	7.41302	7.27962	7.36512	7.57989	7.0375	7.48302	6.67412	7.59941	7.58606	7.43328	7.80597	7.16318	9.45298	8.38909
PtpAffx.225861.1.S1_at	Potri.001G409400.1	6.32475	6.00614	6.06987	5.05788	4.97735	4.52729	5.50624	4.81953	1.98178	6.2468	0.603383	4.96596	5.63144	5.43932	4.4841	1.54502	5.0098	4.77743
PtpAffx.211166.1.S1_s_at	Potri.001G409900.1	10.863	10.8564	11.529	9.8242	10.0853	10.1335	10.8093	10.7964	9.61795	10.5924	10.8717	9.99159	9.8913	10.6848	11.2164	10.8009	10.6533	10.0276
PtpAffx.211166.1.S1_at	Potri.001G409900.2	5.41913	5.49808	5.79639	4.33582	4.48602	5.04964	5.27766	5.45205	4.1339	5.06864	5.00461	4.45614	1.45483	5.21859	5.89076	5.64044	4.98291	4.34548
PtpAffx.225228.1.S1_s_at	Potri.001G413400.1	4.15919	3.65826	4.34162	2.10242	0.90389	0.713904	3.12307	0.85756	1.1386	2.24975	4.13049	3.28992	-0.326927	0.380786	-1.18456	-0.0177596	-0.531936	2.46037	DOWNREGULATED		DOWNREGULATED
PtpAffx.211178.1.S1_at	Potri.001G417300.2	9.93589	9.74335	9.52139	8.84956	9.02076	9.32017	8.81152	9.12483	9.35719	9.16194	9.11873	9.69693	8.95304	9.0672	9.10315	8.77572	9.5884	9.24677
PtpAffx.211184.1.S1_at	Potri.001G418200.2	3.43909	5.21236	4.51897	0.659832	-0.24238	0.0694092	5.23389	-0.684016	3.8464	0.760485	1.88307	4.07032	1.66482	2.55642	3.41583	3.82338	3.03878	1.6237	DOWNREGULATED
PtpAffx.133277.1.S1_at	Potri.001G418900.1	9.2919	9.0764	9.26735	9.58311	9.57914	9.5292	9.73159	9.37331	9.45471	9.24057	9.30755	9.36875	9.46424	9.2922	9.75818	9.57413	9.68671	9.53173
PtpAffx.217331.1.S1_at	Potri.001G420000.1	6.0627	6.17806	5.7755	5.50121	5.23398	5.16062	5.52606	4.79558	4.83391	5.37162	6.43953	5.66977	5.07601	4.6711	3.47613	5.49307	5.24353	4.34454
PtpAffx.211212.1.S1_s_at	Potri.001G422300.1	10.1128	10.1628	10.3623	9.87968	10.0272	9.77959	9.70797	10.1891	9.78687	9.84422	9.82836	9.04554	10.4771	10.0696	10.1736	9.46197	8.54772	9.76241
PtpAffx.211212.1.S1_x_at	Potri.001G422300.1	3.35111	3.33667	3.70183	6.75756	6.44386	5.98759	5.71188	5.42591	6.23986	3.75907	3.69164	3.64983	5.56799	3.63388	2.12027	3.4093	5.13172	2.61178
PtpAffx.217684.1.S1_x_at	Potri.001G422400.1	4.81812	4.15177	3.37672	1.50754	2.4576	2.04349	1.60464	2.60091	1.87033	2.777	3.27394	1.38299	0.591741	2.26705	1.70852	2.45833	1.08679	2.57947	DOWNREGULATED
PtpAffx.211226.1.S1_at	Potri.001G423200.3	6.16427	6.25509	5.98247	4.91516	5.28963	4.74178	5.1584	4.07995	5.55325	6.05127	4.46785	5.06261	5.63926	6.35797	5.43179	2.72635	5.25842	6.36924
PtpAffx.145701.1.S1_s_at	Potri.001G423700.1	10.8971	10.5779	10.5879	11.4381	11.1589	11.3104	10.6836	10.607	10.7843	10.8234	10.79	10.9557	10.8225	10.7306	10.9386	11.5163	11.3105	11.262
PtpAffx.217132.1.S1_at	Potri.001G425900.1	5.42977	5.12009	4.53854	4.02051	3.40295	4.09158	2.32198	0.650506	1.91506	4.59577	4.3891	3.45969	2.85448	3.81344	-0.0182105	1.86744	4.53703	4.47499		UPREGULATED
Ptp.3834.1.S1_at	Potri.001G430100.1	11.4918	11.8279	12.2072	11.1301	10.5635	11.2429	11.8975	11.6688	10.4843	11.4134	11.9281	11.6619	11.0061	11.8328	11.7737	11.6324	11.1237	10.5308
PtpAffx.220614.1.S1_s_at	Potri.001G433000.1	3.72702	4.90916	4.40945	3.11004	2.80293	2.3979	2.82023	3.31527	3.73884	3.0161	2.40131	3.01276	3.48766	3.17574	2.87919	2.78715	2.83318	3.14813
PtpAffx.215830.1.S1_s_at	Potri.001G437600.1	5.38326	5.43647	4.2841	3.16874	3.45251	2.55838	2.21186	5.36644	4.7221	5.30491	3.65517	4.19964	0.648415	3.99436	5.28369	5.41607	4.27601	4.46278
PtpAffx.224204.1.S1_at	Potri.001G437900.2	3.10345	4.30345	4.69797	1.21279	0.243922	-0.35209	4.37288	3.68662	3.02503	4.12348	3.96939	4.51759	1.80857	3.64857	0.950127	2.85289	3.01873	3.51203	DOWNREGULATED
PtpAffx.218447.1.S1_at	Potri.001G438400.1	8.49432	8.52216	8.37849	8.76802	8.71479	8.77793	8.80424	8.61289	8.6902	8.37871	7.97712	8.20032	8.0384	8.26484	8.30123	8.98156	9.10529	8.75084
PtpAffx.101932.1.A1_at	Potri.001G438500.2	2.40597	2.64429	0.809759	4.41503	4.75258	4.5423	5.0245	1.89326	3.91159	4.95041	5.43946	3.55798	5.62869	4.41101	4.55066	5.18002	5.63835	5.59594	UPREGULATED
PtpAffx.201387.1.S1_at	Potri.001G442700.1	4.8896	3.66308	4.27433	-0.308687	1.73384	1.58539	3.20605	4.06295	0.867455	5.84784	3.20119	3.47258	1.06505	4.20885	-0.185773	1.3003	0.640355	1.26893	DOWNREGULATED
PtpAffx.201396.1.S1_at	Potri.001G444000.2	2.21195	1.71777	0.887988	5.20799	4.02756	3.04476	4.65098	4.09155	4.8616	4.39589	0.719099	4.64767	4.04369	4.34319	4.5146	2.80646	1.05051	0.791426	UPREGULATED		DOWNREGULATED
PtpAffx.59060.1.S1_at	Potri.001G449900.1	12.4453	11.4259	12.7697	10.5176	10.7198	10.4067	11.2728	11.2259	10.688	10.9249	11.0257	10.7083	10.9743	11.2747	10.5459	10.9141	11.9564	10.6351
PtpAffx.201407.1.S1_at	Potri.001G450100.3	7.54729	7.19284	6.54961	5.17459	6.22082	5.8564	5.97534	4.80834	6.28109	5.18738	5.2136	5.69362	5.14887	5.20012	5.74627	5.77998	5.02156	5.37107
PtpAffx.201408.1.S1_a_at	Potri.001G450300.1	4.78264	5.63682	4.3507	3.33688	2.89946	2.59325	0.264605	4.67028	0.363087	-1.28841	3.71568	5.11865	-1.00814	0.028828	1.41912	1.43363	2.81206	3.7534			UPREGULATED
PtpAffx.201409.1.S1_at	Potri.001G450300.1	6.65753	6.53185	7.04849	7.257	7.43537	7.71885	6.61833	6.26157	6.67305	7.47155	6.62618	6.33049	7.11265	6.82438	6.38855	6.34879	7.16288	7.08579
PtpAffx.201416.1.S1_at	Potri.001G452000.1	3.8968	2.03506	3.82968	0.376885	1.52148	1.27522	3.01431	4.20654	-1.01251	2.96536	0.730118	4.68024	0.973228	2.30926	3.38261	5.21672	4.27343	1.48554	DOWNREGULATED
PtpAffx.11820.1.A1_a_at	Potri.001G452100.1	12.5488	12.0823	12.3294	11.9388	11.5366	11.7358	11.6937	12.5046	12.5059	12.3182	12.3578	12.4996	12.3953	11.8206	12.2308	12.1596	12.4183	12.368
PtpAffx.201426.1.S1_s_at	Potri.001G454300.1	12.5548	12.2858	12.3047	12.87	12.8435	12.8966	12.7698	12.5312	12.7945	11.8627	11.7572	12.1631	12.2702	11.9878	12.1557	13.6564	13.5566	13.6854
PtpAffx.2414.1.S2_s_at	Potri.001G455000.1	10.6056	10.2251	10.2208	10.9535	10.8373	11.0947	10.1725	10.2555	10.6872	10.8338	10.9701	10.9089	10.8415	10.7069	10.7275	10.6698	10.9822	10.7856
PtpAffx.45710.1.A1_at	Potri.001G455300.2	8.40856	8.02778	7.9456	8.66923	8.8861	8.81947	8.81426	8.60353	8.87679	9.02438	8.92211	8.92552	9.46379	8.95232	8.91442	8.96375	8.87788	9.22858
Ptp.3099.1.S1_at	Potri.001G455500.1	8.71177	8.31857	8.55123	8.97672	9.07207	8.81685	8.53194	8.91724	9.17913	9.19896	9.16118	9.42707	9.63901	9.04008	9.04577	9.18261	8.73783	9.0787
PtpAffx.34704.1.S1_at	Potri.001G459700.3	11.3719	11.3993	11.5775	11.8351	11.8252	11.8191	11.714	11.8122	11.6468	11.1565	11.2992	11.2077	11.2612	11.3372	11.2103	12.0623	12.0051	12.1449
Ptp.1066.1.A1_at	Potri.001G459900.2	9.35262	9.49253	9.23559	9.56365	9.80246	9.61169	9.49341	9.23528	9.5403	9.36283	9.4982	9.43588	9.53453	9.65918	9.55019	9.4161	9.13867	9.25136
PtpAffx.201456.1.S1_at	Potri.001G461000.1	3.23121	4.01864	3.44147	-0.787534	0.808647	0.610836	0.945675	2.92754	1.03499	-0.207304	0.138107	0.0230243	3.54205	0.563502	-0.829353	-0.750265	3.76766	0.643364	DOWNREGULATED	DOWNREGULATED
PtpAffx.201458.1.S1_at	Potri.001G461300.2	6.69439	6.78103	6.28749	7.25159	7.22128	7.26301	7.25068	7.78606	7.67002	7.37023	7.10773	7.61487	7.67738	7.41816	7.34448	6.83254	6.70755	7.33751
PtpAffx.64568.2.S1_a_at	Potri.001G463300.1	7.51327	7.47782	8.19948	9.27088	8.76698	8.58713	7.55988	7.68781	8.07817	8.88093	7.55466	7.40745	8.68291	8.19492	8.26556	8.14759	7.95985	7.93079
PtpAffx.201461.1.S1_at	Potri.001G463600.1	9.39732	9.28402	9.61621	10.3063	10.0244	10.4906	9.97971	9.95513	9.92469	9.81648	9.6218	10.3759	10.1764	10.2222	10.1814	9.6899	9.09704	9.14106
PtpAffx.201465.1.S1_s_at	Potri.001G464300.1	9.00058	8.90299	9.21821	8.22926	8.45716	8.61895	8.70616	8.39568	8.53506	8.65275	8.31115	8.34328	8.70122	8.68519	8.99084	8.41189	8.26296	8.33042
PtpAffx.37028.1.A1_s_at	Potri.001G466000.1	14.2263	13.9831	14.1245	13.5316	13.6943	13.5415	13.8848	13.8935	13.9944	14.2059	13.9208	14.4389	14.2598	13.7044	13.8319	13.9836	14.0965	14.1624
Ptp.1433.1.S1_s_at	Potri.001G466000.2	13.2292	13.207	13.2175	12.563	12.4052	12.694	13.4815	13.203	13.3449	13.0817	12.3276	12.838	13.1645	13.2128	12.8251	13.3346	13.1234	13.3978
Ptp.7442.1.S1_at	Potri.001G466000.2	12.7691	12.3686	12.5974	11.55	11.7821	11.8178	12.1002	11.7308	12.1134	12.3807	11.8488	12.4522	12.3999	11.8039	11.9083	10.7208	12.303	12.4456
PtpAffx.216299.1.S1_at	Potri.001G469900.1	6.02963	6.33241	6.13719	5.24858	5.04879	5.56645	4.66228	5.04818	5.5045	5.69388	5.77057	5.98971	5.6583	5.99517	6.38609	5.6798	6.12318	4.61622
PtpAffx.224222.1.S1_s_at	Potri.001G470100.1	7.83822	7.64318	7.46744	8.08636	8.19633	8.25526	7.72814	7.57236	7.71376	7.84889	7.45525	7.79663	7.95531	8.24975	7.31237	8.95104	10.1243	9.05585
PtpAffx.37823.1.A1_at	Potri.001G470200.2	9.00241	9.44603	9.27387	9.89684	9.69317	9.71632	8.73821	8.91179	9.35594	9.31503	8.78774	9.17335	9.3374	9.72091	9.21001	8.16727	8.26195	8.85245
PtpAffx.201497.1.S1_at	Potri.001G472600.2	10.8982	10.6363	10.9459	11.3977	11.5205	11.1916	11.4156	10.6102	11.0924	11.018	11.3688	10.7078	10.9937	11.5084	11.2918	11.3692	11.2699	11.552
Ptp.2655.1.S1_at	Potri.001G472800.2	10.0896	10.2243	10.0415	10.3651	10.347	10.2957	10.1375	10.4615	10.2125	10.3071	10.4018	10.3661	10.2149	10.0989	10.4128	10.2552	10.249	10.1051
PtpAffx.26552.1.S1_a_at	Potri.002G000500.1	10.7556	10.742	10.5718	11.3518	11.1151	11.356	10.9093	11.1944	11.4981	10.7594	11.0175	10.7804	11.4151	11.0818	10.9491	11.4429	11.7475	11.3499
PtpAffx.63727.1.A1_at	Potri.002G000600.1	6.74418	6.18687	6.62103	5.24033	5.56536	5.16867	6.17462	5.10622	4.93379	6.90239	5.92151	6.10988	6.46017	6.45752	6.23923	6.0309	5.3931	4.30592
PtpAffx.201508.1.S1_s_at	Potri.002G001200.1	8.33859	8.25636	8.17254	7.84985	7.8941	7.88518	7.94186	7.48374	8.08034	8.01116	8.27156	8.21485	7.88671	7.81245	8.00323	7.90306	7.56636	7.64827
PtpAffx.201510.1.S1_at	Potri.002G001700.2	6.12536	6.14847	6.11623	5.63972	5.49193	5.23464	5.89956	3.89106	5.2778	4.82486	6.16137	5.22919	5.56087	5.47038	4.62423	1.81986	5.47283	5.21472
PtpAffx.201513.1.S1_at	Potri.002G002100.1	7.60596	5.77973	7.53212	3.43724	4.88627	4.88613	6.19887	5.51443	5.12561	6.33577	6.32655	6.424	6.71845	6.11162	5.86375	6.37319	7.33809	6.36761
PtpAffx.134798.1.S1_at	Potri.002G003700.1	8.11079	8.3085	8.14055	7.75897	7.7748	7.5077	7.95989	8.44177	7.70078	8.10891	7.83879	8.15208	8.20656	7.93483	8.78163	7.10041	8.19193	8.25431
Ptp.7451.1.A1_s_at	Potri.002G006200.1	10.0702	9.99255	10.1508	10.1815	10.2976	10.2294	10.4961	10.3751	10.2249	10.2365	10.2621	10.3967	10.4144	10.1997	10.1987	10.4728	10.5867	10.6733
PtpAffx.201528.1.S1_at	Potri.002G006900.2	8.56268	8.85907	8.78066	9.3685	9.08522	9.10226	8.76397	8.88966	9.15263	8.43616	9.14341	9.05584	8.98022	9.01129	8.63284	8.89826	8.6779	8.95276
PtpAffx.201531.1.S1_at	Potri.002G007400.2	6.45955	6.67973	6.13654	7.10278	7.44028	7.06789	6.53867	6.00054	6.33543	7.88208	5.60082	6.46366	6.98707	6.85072	7.45209	5.9455	6.37458	6.56241
PtpAffx.120111.1.S1_s_at	Potri.002G009100.3	9.36282	9.05021	9.24193	8.59352	8.94117	8.70234	8.68282	8.42431	8.32434	8.63	8.89378	8.64808	8.52405	8.54678	8.92572	6.7755	8.69012	8.7317
PtpAffx.201551.1.S1_at	Potri.002G010500.1	3.76693	4.44518	3.51087	0.109584	1.98927	1.03028	2.54925	2.61157	1.64737	2.05581	5.30222	1.72802	2.4474	1.81438	1.91284	3.29356	4.13732	2.36589	DOWNREGULATED
PtpAffx.201552.1.S1_x_at	Potri.002G010600.1	8.24668	8.58829	8.2067	7.3645	7.72396	7.77969	8.19265	7.13819	7.91153	7.82539	7.52684	7.31287	7.16748	7.85814	7.61142	7.86954	6.89431	7.81964
PtpAffx.218743.1.S1_x_at	Potri.002G010600.1	7.49972	7.22117	7.0089	6.40101	6.8255	6.70512	6.87473	6.84065	6.57648	6.6671	7.28045	6.10606	7.06772	7.08696	6.31805	6.08572	6.29003	6.67601
PtpAffx.224224.1.S1_at	Potri.002G013400.2	6.71208	7.48662	6.8772	6.5201	5.83387	5.62116	7.11753	7.19152	7.08927	6.71706	6.64565	6.55193	6.40419	6.14715	6.08862	6.39274	6.13778	6.908
Ptp.4141.1.S1_at	Potri.002G014000.1	6.96762	7.41962	7.30817	8.34491	8.18428	8.69453	9.27357	9.21578	8.43131	7.25239	7.95022	7.26147	7.05408	7.54304	8.22447	7.69543	8.21789	7.25625
PtpAffx.50341.1.A1_at	Potri.002G016900.1	7.96235	8.13451	8.00075	6.84009	7.17193	6.67962	7.01097	6.99204	6.74708	7.86786	6.94867	7.36253	7.61534	7.32555	7.58329	6.10261	7.01078	6.99424
PtpAffx.11539.1.A1_at	Potri.002G017200.3	6.81606	6.20333	7.47023	4.81378	5.80531	5.75034	7.07874	5.5426	5.75386	6.0585	5.68582	6.01235	2.83284	5.76036	6.27127	5.67053	5.93894	5.12231
Ptp.751.1.S1_at	Potri.002G018900.1	11.107	11.1346	11.0794	11.3773	11.5024	11.3164	11.2289	11.0113	11.2864	11.1915	11.2331	11.1683	11.4366	11.2565	11.3776	11.5784	11.314	11.24
PtpAffx.201603.1.S1_x_at	Potri.002G020500.2	8.82788	9.00462	9.13682	9.40636	9.77155	9.55819	9.24727	9.45642	9.76571	9.37449	9.48893	8.95282	9.39039	9.05085	8.88063	8.14356	8.26715	8.14395
Ptp.2127.1.S1_at	Potri.002G021500.1	12.7664	12.8764	12.968	13.4672	13.5072	13.2829	13.1901	13.2201	13.2714	12.8088	12.8354	13.1738	12.9503	13.0768	13.0736	13.5646	12.762	13.3902
PtpAffx.46665.1.S1_s_at	Potri.002G022600.2	9.76457	8.52024	9.05582	11.3371	11.295	11.6699	9.83314	9.87352	10.029	9.30913	8.82648	7.99323	8.5662	8.27033	8.63169	12.1258	13.1627	12.4713
PtpAffx.136953.1.S1_s_at	Potri.002G023300.2	7.50148	7.65796	7.48503	7.03349	7.20874	7.34455	7.2977	7.50858	7.40816	7.54364	6.8019	7.99557	7.25339	7.63933	6.79503	6.64585	7.13874	7.31764
PtpAffx.147382.2.A1_at	Potri.002G023800.3	3.63107	3.07266	3.88253	5.15089	5.35174	4.87677	2.27796	6.31675	4.50792	5.08186	5.51123	3.7138	4.68724	6.05454	5.41813	5.2977	5.35742	5.71243
PtpAffx.73927.1.S1_at	Potri.002G023900.1	7.82146	7.65976	8.0484	8.4651	8.41189	8.17343	7.59577	8.16779	8.07392	7.92956	6.96896	7.43911	7.4659	7.64767	6.79396	7.43755	7.48296	8.28816
PtpAffx.5514.1.S1_a_at	Potri.002G026200.1	7.3715	7.48124	6.86999	6.12856	6.63182	5.86206	6.38419	6.298	6.54418	6.56043	6.9397	6.26747	6.30607	5.81498	5.33724	5.99465	5.22577	6.81033
PtpAffx.5430.3.S1_a_at	Potri.002G027200.1	10.7178	10.7235	10.7143	11.123	11.2297	11.1418	10.7431	11.3777	11.0406	10.9509	10.9534	10.7937	11.1886	10.7267	11.0373	11.1554	11.1548	11.0792
PtpAffx.201624.1.S1_at	Potri.002G028400.1	6.39695	5.71057	5.83837	5.17096	4.74484	4.97393	5.74883	5.11127	5.25325	1.52018	5.83271	5.59225	2.43108	4.77812	4.7879	3.73382	5.08908	3.45413
PtpAffx.201632.1.S1_at	Potri.002G030200.2	7.53796	7.21828	7.53326	7.06666	6.7337	6.59475	7.04406	6.87402	7.21816	7.17082	6.70763	7.48458	6.6599	7.29385	6.91588	6.62444	7.48058	7.15121
Ptp.2803.1.A1_at	Potri.002G032100.2	11.2818	11.4308	11.2562	11.6631	11.4813	11.7482	11.1082	11.5055	11.4895	11.1796	11.1282	10.9933	11.2526	10.9825	11.0836	11.3041	11.4458	11.4608
PtpAffx.201638.1.S1_at	Potri.002G032200.1	7.11761	6.69357	6.90221	7.20211	7.79169	7.63326	7.07827	7.34713	7.13769	7.33976	6.04573	6.40631	6.34877	6.18624	5.82964	5.96532	6.56442	7.05428
PtpAffx.46673.2.S1_at	Potri.002G032600.4	8.3795	8.08861	8.01834	7.49024	7.89598	7.68963	7.71284	7.96995	7.35588	7.54191	7.84707	7.63905	6.94869	7.71055	7.32649	7.29671	7.68939	7.21148
PtpAffx.49635.1.S1_at	Potri.002G033300.1	11.363	11.2961	11.4257	10.9214	11.101	10.7525	10.736	10.9194	10.6363	11.0758	11.266	11.2997	11.0789	11.1145	11.3372	11.0228	10.9947	10.8324
PtpAffx.221695.1.S1_s_at	Potri.002G033700.2	2.45456	2.45336	2.60748	1.25459	0.307061	1.41738	2.43812	1.36753	1.89783	4.50225	1.95364	2.23983	1.82098	1.68978	3.94733	3.47311	0.483316	-0.377781	DOWNREGULATED		DOWNREGULATED
PtpAffx.158426.1.S1_at	Potri.002G037800.1	7.94828	7.94508	7.82441	7.18183	7.58923	7.41244	7.90885	7.5915	7.56739	8.23602	7.62649	8.42139	7.7017	7.19682	7.38465	6.74394	7.765	8.046
Ptp.7.1.S1_at	Potri.002G038800.2	13.1905	12.8451	13.1642	13.5783	13.4943	13.5314	13.5757	13.5467	13.4181	13.2908	13.5046	13.5415	13.4544	13.4137	13.5019	13.8497	13.4098	13.5459
PtpAffx.1196.1.S1_at	Potri.002G039000.1	7.41797	7.42213	7.72035	8.74178	8.73224	8.84878	8.2943	7.875	8.41205	7.42253	7.82335	7.76334	7.67848	7.76401	8.23528	7.95984	7.57862	7.55018
PtpAffx.216958.1.S1_s_at	Potri.002G040000.1	8.70382	9.51699	9.90604	7.16327	7.60256	7.06877	6.86307	6.60627	5.7879	7.92829	8.00633	8.11146	7.37861	8.11022	7.73719	6.65885	7.26406	6.44279
PtpAffx.28041.1.S1_at	Potri.002G042600.6	7.88211	8.14466	8.45507	7.64094	7.37693	7.49716	7.54661	7.32025	8.20662	7.63715	7.59786	8.01724	7.60254	7.57349	6.93185	7.1945	7.8443	6.77917
Ptp.996.1.A1_at	Potri.002G045800.3	10.2936	10.1604	10.3647	10.6973	10.7416	10.7321	10.493	10.49	10.4845	10.3716	10.3274	10.3463	10.2912	10.3298	10.3689	10.929	11.3544	11.0254
PtpAffx.201725.1.S1_s_at	Potri.002G050900.2	9.57439	9.76558	9.54429	9.26666	9.28775	9.40099	9.45335	9.21123	9.27295	9.1237	9.41229	9.02637	9.23802	9.59077	9.49909	8.80355	9.74852	9.02331
PtpAffx.15642.2.S1_at	Potri.002G054700.1	10.587	10.9084	10.4987	11.2359	10.9737	11.2685	11.0923	11.2575	11.1302	10.336	10.7298	10.6511	10.5528	10.7674	10.7478	11.1419	11.3399	11.1902
PtpAffx.152018.1.S1_a_at	Potri.002G055400.6	6.23759	6.683	6.24265	5.60395	5.80385	5.01806	5.27999	5.79312	4.97903	5.80399	6.00514	5.87519	4.99336	5.35542	6.10269	5.32541	5.03262	5.61676
PtpAffx.3173.10.S1_a_at	Potri.002G055600.1	10.9878	11.3135	11.0709	11.665	11.4777	11.657	11.4828	11.2475	11.4563	11.1363	11.0076	11.1626	11.0662	11.3597	11.3759	11.426	10.9909	11.0375
PtpAffx.132995.1.S1_at	Potri.002G057300.2	10.4592	10.3046	10.335	10.5874	10.624	10.6577	10.5139	10.9813	10.6414	10.562	10.4915	10.5138	10.964	10.8537	10.7025	10.7618	10.69	10.7644
PtpAffx.112345.1.S1_at	Potri.002G059200.1	7.13502	6.50862	6.61626	5.21777	5.42913	5.89178	5.73569	5.88703	6.7452	6.36923	5.44393	6.3263	6.27139	5.2989	5.96155	5.2943	6.49084	4.3634
PtpAffx.126460.1.S1_s_at	Potri.002G059800.1	9.07411	8.88967	8.79129	8.54796	8.56996	8.68209	8.54998	7.72821	8.4975	8.75549	8.63719	9.08318	8.67111	8.90621	8.66179	7.5414	8.47182	8.30764
PtpAffx.56651.2.S1_at	Potri.002G060400.1	10.5646	10.0075	9.8762	11.0703	11.0724	10.7736	10.1226	10.7064	10.8554	10.2204	10.4696	10.1804	10.7348	9.67593	10.3511	11.7338	12.9543	11.9557
PtpAffx.201763.1.S1_at	Potri.002G061000.2	8.17459	8.49406	8.25955	7.42846	7.61668	7.61435	7.71978	7.57156	7.7311	7.76882	7.81528	7.6436	7.56444	7.98791	7.53037	7.78902	7.96467	7.2421
PtpAffx.284.1.A1_at	Potri.002G061400.1	11.0812	11.5056	11.4199	11.7961	11.7614	12.0045	12.1388	11.8208	11.6496	11.5223	11.6116	11.2824	11.5001	11.7807	11.6129	11.9933	11.5401	11.6852
PtpAffx.201784.1.S1_at	Potri.002G065400.1	9.77853	9.83786	9.57749	9.47213	9.34447	9.50761	9.18762	9.17478	9.10276	9.44265	9.50368	9.74232	9.52	9.50415	9.37269	9.13137	9.52365	9.33357
Ptp.3716.1.S1_s_at	Potri.002G065600.1	7.29146	7.42533	7.84268	6.72489	6.75628	6.71247	7.1512	6.88648	5.88186	6.70878	7.01765	5.81725	6.76221	6.9633	6.62916	6.38627	8.32345	7.51167
PtpAffx.3400.1.S1_at	Potri.002G067800.1	11.7815	11.3538	11.7307	12.2956	12.0911	11.9827	11.5501	11.7224	11.7552	12.0437	11.6593	11.6791	11.9836	11.6617	11.8552	12.3751	12.5417	12.3133
PtpAffx.2902.1.S1_at	Potri.002G069500.1	11.3899	11.5135	11.4005	11.7252	11.7316	11.8483	11.5894	11.4032	11.5427	11.5899	11.4743	11.5468	11.6111	11.6244	11.6759	11.8201	11.8675	11.4648
PtpAffx.19435.1.S1_a_at	Potri.002G071000.5	7.70441	7.83373	7.71537	7.33597	7.52424	7.54974	6.97849	7.46754	7.15296	7.4634	7.61667	7.52334	7.52429	7.68557	7.77192	6.49684	7.58666	7.6338
PtpAffx.201814.1.S1_at	Potri.002G071100.1	9.59782	10.2804	9.79547	8.94128	8.90357	9.25617	9.52778	9.24938	9.10987	9.38135	9.96199	9.22086	9.47442	10.1311	9.73043	8.57484	8.01221	8.40082
PtpAffx.133379.1.A1_at	Potri.002G072400.1	8.26762	8.02957	8.02153	7.02851	7.62527	7.45767	7.32877	6.84418	7.08312	6.99109	6.6705	7.46879	7.13003	7.33365	7.45959	7.21891	6.75034	6.87247
PtpAffx.201828.1.S1_at	Potri.002G074600.2	8.02651	8.38521	8.13183	7.77132	7.78308	7.56825	7.58656	7.44544	7.4792	7.69369	7.8184	6.44896	8.10035	7.94385	7.71962	6.69893	7.17567	7.3216
PtpAffx.201832.1.S1_at	Potri.002G075200.1	7.2607	6.98445	7.05533	6.58241	6.7024	6.79245	6.94265	6.05701	7.05581	6.63698	6.59128	7.07644	6.93532	6.53559	6.51629	6.13764	6.35981	6.52315
PtpAffx.107257.1.S1_at	Potri.002G075500.2	9.71606	9.4407	9.64716	10.37	10.0482	10.1992	9.946	9.70676	10.0926	9.85283	9.48145	9.58186	9.86688	9.86733	9.47241	9.27858	10.6057	10.2714
Ptp.3435.2.S1_s_at	Potri.002G079400.1	12.645	12.6061	12.0655	13.5686	12.9772	13.3664	12.2452	12.1292	12.8018	12.6519	12.3236	13.0119	12.4403	12.6707	12.5159	12.3181	12.9704	13.1162
PtpAffx.224233.1.S1_s_at	Potri.002G079400.2	12.6462	12.5531	12.0948	14.0064	13.3729	13.7096	12.6724	12.8449	13.1896	12.9019	12.6308	13.1815	12.7906	12.9887	13.0499	13.612	13.1522	13.5702
PtpAffx.201853.1.S1_at	Potri.002G080700.1	2.86172	2.56355	3.36368	5.15957	4.42191	4.61503	4.58939	5.00709	5.42937	5.73655	5.6689	4.867	4.05	4.4172	3.94101	5.6711	5.17813	5.2815
PtpAffx.201858.1.S1_at	Potri.002G081300.2	7.62692	8.23566	7.67349	7.01237	6.57197	6.77163	6.41765	7.11428	7.07161	7.12565	7.35675	7.00329	6.80834	7.50158	6.61026	6.62941	7.0618	6.39471
Ptp.227.1.A1_at	Potri.002G082800.1	10.5298	10.3832	10.3314	10.7454	10.5813	10.6271	10.7123	10.643	10.5341	10.4705	9.97461	10.5275	10.427	10.5177	10.364	10.5835	10.4289	10.5461
Ptp.5030.1.A1_at	Potri.002G084100.2	10.6305	10.7924	10.6979	10.8703	10.9979	11.1314	10.8702	11.1903	11.2413	10.8055	10.83	10.5849	11.0335	10.8585	10.8862	11.1781	11.1515	11.267
PtpAffx.24429.2.S1_a_at	Potri.002G084900.2	11.6188	11.7694	11.5752	11.2704	11.1733	11.4962	11.3796	10.959	11.0626	11.2421	11.5235	11.065	11.1125	11.5402	11.477	11.1828	10.7231	10.6291
PtpAffx.24429.2.S1_at	Potri.002G084900.4	8.06425	7.97024	7.96757	7.2927	7.23706	7.17157	7.41759	6.52763	7.28987	7.69953	7.73644	7.91632	7.88102	7.37111	7.29055	7.04612	6.69163	6.63262
PtpAffx.147155.1.A1_s_at	Potri.002G086400.2	7.80936	7.07024	7.35886	6.33131	6.8998	6.65714	6.26196	5.7811	6.74643	7.05908	6.4028	6.60331	6.76332	6.69301	7.00105	3.94981	6.78814	6.82628
Ptp.7060.1.A1_at	Potri.002G086600.2	10.2187	11.0412	10.4066	9.09262	9.65568	9.54961	10.7496	9.64034	9.40373	10.3036	9.75957	10.158	9.34527	10.2609	9.70892	9.89318	9.33146	9.87848
PtpAffx.31574.1.A1_at	Potri.002G087200.1	3.03988	4.6119	2.07369	0.2031	0.114987	1.05442	3.93191	2.85332	4.6062	1.38729	2.03954	4.45872	0.610594	1.4251	-0.263385	3.81885	0.160669	0.499098	DOWNREGULATED		UPREGULATED
PtpAffx.201885.1.S1_at	Potri.002G088200.1	7.13457	7.33192	6.67894	7.74522	8.51576	7.7485	8.01553	8.14404	7.42308	7.60071	8.11433	7.70252	7.41451	7.29688	8.11516	7.71812	7.39981	7.41046
Ptp.4956.1.A1_x_at	Potri.002G088300.4	9.9577	9.64814	9.74071	9.12773	9.47124	8.90466	8.93096	9.31331	8.78454	9.24267	9.61908	9.52013	9.35349	9.32273	9.45645	9.03741	9.42207	9.34987
PtpAffx.201895.1.S1_at	Potri.002G090500.1	7.50788	7.36246	7.38959	7.72619	7.70305	7.75912	7.8651	7.97732	7.82381	7.22685	7.38269	7.25527	7.77004	7.8506	7.5219	7.70249	7.62242	7.48446
PtpAffx.13700.1.S1_at	Potri.002G090600.2	8.69141	8.38206	8.79131	8.07377	7.942	7.88911	8.22332	8.19419	7.91236	7.89241	8.14603	8.29704	7.93575	8.26716	8.25729	7.88598	7.32029	7.4189
PtpAffx.5626.4.S1_a_at	Potri.002G090700.3	12.3361	12.47	12.5207	12.1489	11.9235	12.1624	12.5102	12.198	12.2683	12.085	12.1531	11.7945	11.8803	12.3732	12.0996	11.5935	11.0002	11.3322
PtpAffx.124286.1.S1_s_at	Potri.002G091400.2	7.73764	7.97543	8.2657	7.22279	7.6799	7.22933	7.0999	7.17527	7.68126	6.99495	7.05768	7.63716	7.30739	7.54071	7.44456	6.5929	7.48575	7.88561
Ptp.6220.1.A1_at	Potri.002G092900.1	8.41533	7.88803	8.1062	9.3176	9.16904	8.65995	7.95598	7.77336	8.29917	8.2649	8.49409	8.9855	8.56001	8.8627	8.80342	9.52922	9.13308	9.84623
PtpAffx.201910.1.S1_at	Potri.002G093200.1	5.26069	4.33356	5.03066	3.35946	3.18825	2.60334	4.65642	4.53914	4.47206	4.38006	5.76802	4.45002	3.6816	4.7001	1.84691	2.30314	4.12372	5.05312
Ptp.4536.1.S1_at	Potri.002G093800.3	5.28079	5.92638	5.57353	4.74033	5.16341	4.83955	4.57861	5.68844	4.89235	6.28412	6.69208	5.33528	4.83128	4.17953	5.69199	5.62823	5.37128	4.99525
PtpAffx.5915.2.A1_at	Potri.002G094100.2	9.78208	10.2658	9.99957	9.3179	9.45131	9.56041	10.2779	10.0815	9.67075	9.2475	9.57969	8.88286	9.27783	9.7666	9.68651	9.06426	9.08561	8.63045
PtpAffx.21486.1.S1_x_at	Potri.002G094200.1	10.1213	9.9855	9.8239	9.09718	9.3565	9.5875	9.46597	9.11037	9.33859	9.16555	9.35388	9.74346	9.41355	9.68362	9.1711	9.42788	9.09285	8.99206
PtpAffx.21486.2.S1_a_at	Potri.002G094200.1	9.52319	9.42411	9.7263	8.64907	8.8602	8.87085	9.08717	8.49799	9.04274	8.92558	9.06536	9.22965	8.56437	8.98905	8.6901	9.05471	8.72028	8.38447
PtpAffx.26212.1.S1_at	Potri.002G094400.1	6.77894	7.10267	7.51551	6.40466	6.22285	5.92206	6.98512	6.89633	6.29761	6.6588	6.68982	7.08156	5.8902	6.47278	6.49318	6.69101	6.69925	6.45329
PtpAffx.201916.1.S1_at	Potri.002G094500.2	9.42504	9.58375	9.27491	9.81452	9.94279	9.92994	10.1241	9.18227	10.2433	9.29859	9.2257	9.59233	9.81641	9.53814	9.28479	10.0762	10.5058	10.7841
PtpAffx.201917.1.S1_at	Potri.002G094600.1	8.00137	8.60327	8.95724	7.75184	7.28405	7.37599	7.1891	7.54096	7.63872	7.20126	7.68167	6.94991	7.04121	7.62161	6.93475	7.19415	7.30901	6.50254
PtpAffx.24133.1.S1_s_at	Potri.002G094700.1	10.2191	10.5457	10.7154	9.9436	9.45009	10.0616	10.1443	10.2605	10.0766	9.77876	9.98846	9.23449	9.84825	9.89816	10.2859	9.61849	9.03449	9.006
PtpAffx.2598.1.S1_at	Potri.002G095100.1	9.59016	9.80159	9.05135	10.4258	10.5298	10.4928	10.3266	9.9242	10.6073	10.1216	10.0421	10.163	10.179	10.2111	10.2341	10.573	10.479	10.2809
Ptp.3180.1.S1_x_at	Potri.002G095600.1	13.5892	13.2407	13.3416	14.1274	13.9333	14.0319	13.7637	13.444	13.7443	13.617	13.6742	13.6376	13.7834	13.5623	13.8429	13.8238	13.9445	13.7904
PtpAffx.201922.1.S1_at	Potri.002G096000.1	5.04825	5.46635	4.6239	2.11938	1.67532	3.30924	3.99337	1.42933	2.7109	5.72842	1.28485	3.80787	2.79961	3.65782	2.43173	5.02598	3.28594	2.88247	DOWNREGULATED
PtpAffx.224238.1.S1_at	Potri.002G098700.1	5.84072	5.76786	6.25821	5.06527	5.08627	5.0031	5.68252	4.8305	5.41327	5.88391	4.40257	5.36362	6.02299	4.81397	4.69915	5.27857	5.88706	5.50946
PtpAffx.201939.1.S1_s_at	Potri.002G100500.1	7.02031	7.18681	6.91268	6.38241	6.71966	6.19181	6.11684	6.68154	6.47964	5.40154	6.244	6.73388	5.79486	6.55298	5.39323	6.54647	8.56165	6.66485
Ptp.5423.1.A1_at	Potri.002G102100.3	5.94536	6.51689	6.37565	5.63757	5.30485	5.03852	5.70733	6.30651	5.73465	5.66871	5.1121	6.91092	5.6003	6.92963	6.25922	5.95078	6.39796	6.65824
PtpAffx.137415.1.S1_at	Potri.002G102100.7	6.39655	6.12566	6.10577	3.75091	4.78315	3.98037	5.53185	5.12435	5.71751	5.45165	3.04199	4.85507	5.29831	5.29804	5.63118	4.05181	5.41326	5.71134
PtpAffx.146215.1.S1_at	Potri.002G103400.1	7.78126	7.88201	7.54703	7.05428	7.05677	6.94354	7.41142	7.44904	7.69727	6.37473	6.75599	6.79999	6.82476	7.60209	7.1719	5.98659	7.26603	6.67494
Ptp.5740.3.S1_a_at	Potri.002G104200.3	10.1346	10.4183	10.604	9.64295	9.52629	9.88577	10.3162	9.50898	9.14156	9.66104	10.1342	9.78368	9.49026	9.85101	9.68646	9.16666	9.23915	9.137
PtpAffx.160176.1.S1_at	Potri.002G106500.1	8.07912	7.82969	7.98774	7.34852	7.61478	7.72345	7.33836	7.14365	7.58194	7.86457	7.16619	7.71868	7.67045	7.68736	7.4549	6.54458	7.71038	7.67357
Ptp.5469.1.S1_s_at	Potri.002G107600.2	11.4776	11.2505	11.3335	10.9723	11.0479	10.9862	11.0425	11.2063	11.1152	11.5254	11.329	11.608	11.3002	11.0244	11.054	11.0205	11.0576	11.3466
Ptp.138.1.S1_s_at	Potri.002G108000.4	13.0198	12.697	12.9755	13.3767	13.3445	13.3084	13.3516	13.3755	13.336	13.233	13.035	12.943	13.3808	13.2614	13.3738	13.3094	13.231	13.3329
Ptp.7984.1.S1_s_at	Potri.002G109000.3	8.42651	8.7304	8.67762	8.00021	8.02661	8.13371	8.67122	7.60715	7.93909	8.04293	8.19348	8.40386	8.13835	8.25459	8.20927	7.79968	8.42698	8.23778
PtpAffx.201978.1.S1_at	Potri.002G109500.2	6.84703	7.16407	7.25984	6.70026	6.3778	6.72066	6.7832	6.0684	6.77231	6.83413	6.40522	7.22698	6.13122	7.35627	6.51882	5.84541	6.90861	7.32658
PtpAffx.151377.1.S1_a_at	Potri.002G110800.1	9.84622	9.86692	9.75022	9.60803	9.71896	9.6887	9.73232	9.59356	9.79947	9.49642	9.63329	9.44961	9.69146	9.78339	9.74406	9.17086	9.48347	9.57608
PtpAffx.201987.1.S1_at	Potri.002G111000.1	6.60204	6.15636	6.16513	4.54874	5.26486	4.67616	4.95881	2.53814	2.60109	4.13991	2.55224	2.92776	5.40111	4.28805	3.38138	3.22239	4.51403	4.90708
PtpAffx.202007.1.S1_at	Potri.002G114300.1	7.77693	8.06801	7.72462	7.35245	7.33812	7.5083	7.16984	8.18462	7.43534	7.34206	7.27417	7.88436	7.61919	7.69983	7.87928	7.28288	7.0898	7.60446
PtpAffx.202043.1.S1_at	Potri.002G121300.1	4.6231	3.08473	1.96294	-0.839915	0.143379	-1.11681	3.76479	4.9011	-0.119357	2.25113	0.842281	5.29046	2.00432	-0.199887	0.288471	2.978	4.57163	-0.13397	DOWNREGULATED		UPREGULATED
Ptp.1381.1.S1_s_at	Potri.002G122000.1	9.0721	9.3241	9.19861	8.9119	8.85551	8.73977	8.80399	9.28415	9.43445	9.33713	9.01466	9.19385	9.00888	8.84875	8.74711	9.0978	9.37344	9.11928
Ptp.6012.1.S1_s_at	Potri.002G122800.5	9.16719	9.77957	10.1206	8.66732	8.88019	8.08642	9.47581	8.95928	8.03897	8.12478	9.26857	8.14946	7.73019	8.89742	8.77208	7.8486	8.07646	6.19858
PtpAffx.202052.1.S1_at	Potri.002G124900.1	5.72299	4.9975	4.77629	0.805332	0.258124	1.61456	4.2842	4.89345	4.72506	1.58956	5.7962	3.79399	4.09738	2.9364	2.94709	1.6774	3.48599	0.81696	DOWNREGULATED
PtpAffx.202056.1.S1_at	Potri.002G125400.1	9.85235	9.94924	9.65979	8.84075	8.36094	7.80048	8.5285	7.81364	9.60087	8.70916	9.1214	8.12932	8.47188	8.11247	8.15908	8.58158	8.12675	7.85577
PtpAffx.202056.1.S1_x_at	Potri.002G125400.1	10.3003	9.93351	10.0739	8.93516	9.04091	8.73149	8.7254	7.91489	8.80858	8.73119	9.14595	8.28279	8.4077	8.47337	8.56168	9.01649	8.94692	7.73822
PtpAffx.28819.1.S1_at	Potri.002G126700.1	10.1837	10.4012	10.4653	10.731	10.5789	10.8451	10.4911	10.6508	10.6248	10.0101	10.2788	10.1894	10.6296	10.4859	10.508	10.4541	10.6345	10.2476
PtpAffx.202065.1.S1_at	Potri.002G127600.1	7.29563	7.82951	7.47737	6.79579	6.87908	6.84973	6.95441	7.2579	6.53328	6.78735	7.13598	6.83737	7.03143	6.58907	7.08517	6.1684	6.60145	5.97549
Ptp.3764.1.A1_s_at	Potri.002G128000.1	8.97769	9.44463	9.42961	10.529	10.3575	10.0406	10.7203	10.6017	10.1181	10.3172	9.94318	9.33255	9.79643	10.2561	11.0333	10.674	10.6444	11.4269
PtpAffx.202066.1.S1_at	Potri.002G128000.1	9.90746	10.3127	9.984	10.6886	10.6713	10.465	10.9478	10.9249	10.4328	11.0913	10.7328	9.8718	10.3209	10.8727	11.4244	10.8388	10.8615	11.3915
PtpAffx.202077.1.S1_at	Potri.002G129700.1	8.23107	8.39931	8.61755	8.93232	9.06206	8.68998	8.64755	8.5017	8.527	8.29617	8.4495	8.30735	8.55373	8.24224	8.88359	7.95425	7.68665	8.01152
PtpAffx.202079.1.S1_at	Potri.002G129900.1	4.1695	2.83634	4.62784	2.02987	0.523367	0.387276	4.51366	2.33942	0.695846	3.69826	2.54695	1.56818	-0.579024	3.87062	-0.385119	3.03129	1.54712	1.03092	DOWNREGULATED
PtpAffx.202083.1.S1_at	Potri.002G130400.1	1.23724	1.34626	1.04127	1.7487	1.79118	1.79823	1.73873	-0.304709	3.48661	1.26443	0.824634	4.52874	4.69616	1.58874	0.0230134	4.83085	0.623833	1.36907
Ptp.5025.1.S1_at	Potri.002G136700.1	9.73207	9.92848	9.40195	10.4699	10.1069	10.3753	9.69765	10.1038	9.97048	9.83547	9.43081	9.86297	9.78093	9.41608	9.65519	9.56003	10.0322	9.84165
Ptp.6198.1.S1_s_at	Potri.002G138100.1	5.23087	4.86087	4.87374	2.0219	3.76845	2.96992	4.11932	4.77881	4.29669	2.26686	0.534541	3.30378	3.9738	4.10175	2.24191	1.88521	3.99131	3.91693		DOWNREGULATED
PtpAffx.202120.1.S1_s_at	Potri.002G140000.1	9.81069	10.125	9.93734	9.65103	9.587	9.46528	9.42786	9.21713	9.43684	9.68374	10.0282	9.50306	9.57651	9.59315	9.34007	9.63923	8.98951	9.1588
PtpAffx.7610.2.A1_s_at	Potri.002G140200.1	14.2055	13.9654	14.1319	13.889	13.8102	13.681	13.9696	14.1274	13.7718	13.9263	14.1928	13.874	13.8072	13.7617	13.7527	13.8413	13.7961	13.763
PtpAffx.162338.1.S1_at	Potri.002G140300.1	11.036	10.8778	10.5811	11.5712	11.1519	11.6071	11.1555	12.0334	11.0656	11.2637	11.713	12.1745	11.4684	11.3299	11.5019	12.3399	11.621	12.2846
PtpAffx.202130.1.S1_at	Potri.002G141700.2	6.09458	6.29569	6.30437	5.9687	5.72634	5.60331	6.22859	6.23916	5.81564	6.97171	6.01296	6.00322	6.32753	6.49627	6.33719	5.77789	5.07636	6.23251
PtpAffx.152711.1.S1_at	Potri.002G144700.1	8.30567	7.89814	7.90927	7.44715	7.54301	7.30706	7.35962	7.3592	7.15619	7.93127	7.39341	7.45958	7.8031	7.72417	7.59772	6.68969	8.16061	8.23905
PtpAffx.126566.1.S1_at	Potri.002G145900.1	12.1192	12.0429	11.8777	12.2906	12.1991	12.3417	12.3298	12.2294	12.4188	12.4286	12.2942	12.0409	12.2738	12.2306	12.1183	12.3093	12.194	12.1338
Ptp.6462.1.S1_s_at	Potri.002G146400.2	10.5552	10.5574	10.5211	10.6648	10.7692	10.6903	10.6099	10.1946	10.7392	10.8696	10.119	10.4472	10.831	10.5724	10.4941	9.99034	10.583	10.8509
PtpAffx.202158.1.S1_at	Potri.002G147800.1	4.75752	5.19664	5.4681	4.03229	2.79467	3.5157	4.16137	5.15937	4.13897	4.59308	3.34623	0.843899	4.30439	4.10478	5.33128	0.0565839	4.30902	4.02483
PtpAffx.11940.1.A1_a_at	Potri.002G148400.1	8.80679	9.01434	8.62199	8.32566	8.3842	8.08406	8.06874	8.97672	8.51316	8.68118	8.36889	8.78995	8.83846	8.32705	8.56686	8.34171	8.64432	8.11108
PtpAffx.202163.1.S1_at	Potri.002G149100.1	6.46905	5.92027	5.23471	4.20625	4.64634	4.95311	5.89921	5.13262	5.7293	5.09831	5.69597	4.08882	4.92067	3.57467	4.97808	2.38993	6.17409	3.61875
PtpAffx.122348.1.S1_at	Potri.002G149200.4	10.8222	10.8319	10.7448	11.0286	10.987	11.0795	10.9281	11.019	11.1362	10.9441	10.7271	11.0193	11.2502	10.9484	11.0743	11.0862	11.1304	11.0534
PtpAffx.119994.2.S1_at	Potri.002G149700.1	7.84821	7.62997	7.71805	7.35261	7.32665	7.36705	7.52773	8.18814	7.65523	7.61651	7.6302	7.5188	7.19573	7.41104	8.39569	7.40003	7.39408	7.81332
PtpAffx.63957.1.S1_at	Potri.002G149800.2	7.05433	7.30297	7.06881	6.58185	6.03322	6.36059	6.7098	5.85771	6.23384	6.86853	7.25954	6.29912	6.319	6.98546	6.89271	5.99577	7.05238	7.29526
PtpAffx.144427.1.S1_at	Potri.002G149900.1	6.22663	6.39016	5.92661	5.66057	5.34876	5.48872	5.88738	5.10006	4.9733	4.88469	5.87559	5.53745	5.66893	6.08164	5.14263	3.7491	5.99035	4.97989
Ptp.4891.1.A1_at	Potri.002G151100.1	9.41184	9.39803	9.9056	10.2001	10.9824	10.3281	10.4318	10.1375	10.5232	9.45362	9.71286	10.9048	9.8144	10.1875	10.1233	10.3484	10.0518	10.8797
PtpAffx.202187.1.S1_at	Potri.002G152700.1	1.34794	3.20899	2.09097	5.02494	5.05269	4.84512	2.88838	5.16856	3.86962	2.42189	4.66982	5.28066	3.70193	2.6126	4.83715	5.79606	5.55395	5.99532	UPREGULATED
PtpAffx.202192.1.S1_at	Potri.002G154100.2	7.2126	7.4053	7.26196	6.8324	6.93631	6.81426	7.28499	7.13574	7.32349	7.23028	7.16997	7.21506	6.64546	7.24553	6.97433	7.24071	6.79294	7.76538
PtpAffx.39649.1.S1_s_at	Potri.002G154400.1	11.534	11.4773	11.3984	11.9199	11.9422	11.867	11.5423	11.5971	11.8692	11.3874	11.1164	11.1807	11.329	11.3064	11.1137	12.6387	12.7874	12.8177
PtpAffx.18790.1.S1_at	Potri.002G154600.1	7.40174	7.49643	7.70349	7.22575	6.91383	6.8013	7.3232	7.26908	6.94554	7.31722	6.64965	7.44999	6.84439	7.52321	7.43169	7.37894	7.23054	7.1694
PtpAffx.218943.1.S1_at	Potri.002G159900.5	6.02759	6.11529	6.24017	5.02606	4.8119	5.29837	4.8608	1.68085	1.53486	5.46502	5.19174	5.45425	4.85923	4.93008	2.78529	4.61538	4.71451	3.65473
PtpAffx.202218.1.S1_at	Potri.002G160000.1	3.6136	3.07777	2.51627	4.84162	3.96976	4.15397	1.65959	4.08262	2.39269	4.82509	4.87522	5.54506	5.72216	4.61451	2.72885	3.6292	3.754	2.34585
PtpAffx.202218.1.S1_s_at	Potri.002G160000.1	10.7405	10.52	10.6419	11.1911	11.2157	10.9257	10.748	10.5747	10.9223	10.9168	10.719	10.348	11.049	10.9445	11.0443	10.3676	9.86978	10.3568
Ptp.3802.1.A1_at	Potri.002G160200.2	11.0562	11.0816	10.9783	11.6348	11.4661	11.3956	11.1383	11.1722	11.0775	11.2199	11.2792	11.0498	11.0865	11.1348	11.2827	11.8339	12.0083	11.6141
PtpAffx.136381.1.S1_at	Potri.002G161900.1	9.08826	8.85683	9.28503	8.18643	7.88913	7.80882	8.15426	7.44344	8.21567	7.6948	8.51208	7.66808	7.87982	8.21695	7.70812	8.21595	7.70249	7.28964
PtpAffx.132894.1.S1_a_at	Potri.002G168200.1	11.0488	10.7819	10.9155	11.1946	11.2189	11.2982	11.1001	10.9757	11.0134	10.7829	10.4324	10.3699	11.0787	11.1968	11.009	10.1475	11.016	11.0482
PtpAffx.202251.1.S1_at	Potri.002G168500.1	9.05103	9.15338	9.05159	9.41362	9.24719	9.38901	9.06666	8.83154	9.55921	9.31113	8.96028	9.38374	9.78264	9.21386	9.47903	9.39415	9.22774	9.52634
PtpAffx.108650.1.A1_at	Potri.002G169600.1	6.49397	7.3949	6.78222	5.3626	6.15602	6.00191	6.35325	6.37418	5.84265	4.35911	5.65459	6.604	5.62672	6.2051	5.76087	5.91578	6.13488	4.16502
PtpAffx.24693.1.S1_at	Potri.002G169800.1	7.96336	7.50217	7.78784	6.69251	6.83779	6.81417	7.12663	6.71274	6.86438	7.48133	6.97896	7.16547	6.84199	6.58473	7.32776	5.47647	6.7757	7.49449
PtpAffx.202280.1.S1_at	Potri.002G174500.1	8.60037	9.14828	9.14883	8.24489	8.16643	8.41622	8.91394	8.24425	8.49654	8.43442	8.67247	8.31852	8.11701	8.68277	8.96675	8.5613	7.43081	8.17812
PtpAffx.202289.1.S1_at	Potri.002G175800.2	6.37607	6.26023	6.10641	6.65331	6.54555	6.79582	6.61352	6.35566	6.63705	7.01937	6.75734	6.63173	6.38337	6.72832	6.77249	7.25515	7.23893	7.15839
PtpAffx.215979.1.S1_at	Potri.002G177100.1	10.0909	10.1484	9.99808	9.75655	9.76101	9.703	9.75803	9.44092	9.56596	9.99526	9.53971	9.73551	9.63087	10.0048	9.71158	9.06284	9.55376	9.85574
PtpAffx.160125.1.A1_at	Potri.002G177700.1	10.3876	10.314	10.3043	11.2101	11.0128	11.7347	11.1247	11.0584	10.9545	9.52387	9.08609	9.31705	8.75788	9.47778	9.49111	12.2117	12.1135	12.4527
PtpAffx.111782.1.S1_at	Potri.002G178000.1	8.89827	9.49055	9.42839	10.1673	9.64997	10.1752	9.44167	8.78823	9.41927	9.49683	9.50782	9.25178	9.33651	9.69787	9.44427	10.3725	10.3609	10.164
PtpAffx.125536.1.S1_at	Potri.002G180800.1	10.6802	10.7106	10.7644	10.2856	10.1948	10.2646	10.7775	10.3737	10.5267	10.4766	10.2755	10.3852	10.503	10.5906	10.4553	10.5644	10.1013	10.0276
PtpAffx.202313.1.S1_at	Potri.002G182400.1	6.07489	6.15434	6.00498	4.55678	5.0803	4.41339	2.7605	1.89327	4.69196	4.62858	6.21406	4.4222	4.56474	4.26199	5.36396	5.41921	6.34716	5.82247
PtpAffx.32103.2.S1_at	Potri.002G184200.2	12.7453	12.8156	12.7446	12.4627	12.6288	12.4145	12.7504	12.5309	12.5507	12.6387	12.8439	12.6494	12.3565	12.7468	12.5857	12.9723	13.0631	12.8158
PtpAffx.32103.1.S1_at	Potri.002G184300.2	11.967	12.0995	12.0034	12.4683	12.3296	12.4996	12.4284	12.2663	12.4012	12.0659	12.0371	11.9868	12.174	12.425	12.2953	12.2242	12.1411	12.3542
PtpAffx.202321.1.S1_at	Potri.002G184400.1	5.90881	5.88898	5.44196	3.65765	4.53162	4.47097	5.25594	4.31256	5.19901	3.73604	4.22184	4.31987	4.36041	4.07126	5.08242	3.43403	5.16786	4.5237
PtpAffx.202413.1.S1_at	Potri.002G187700.2	8.45439	8.43141	8.27065	9.13012	9.26191	8.9824	8.55026	8.6487	8.88289	7.46519	7.78131	7.84431	7.92165	8.30507	7.66274	8.92621	10.184	9.96674
PtpAffx.124592.1.S1_s_at	Potri.002G187900.1	9.84376	9.71896	9.8711	9.57811	9.65521	9.6726	9.81915	9.42672	9.86823	9.5969	9.45287	9.62698	9.56332	9.67542	9.57923	9.26669	9.28486	9.66065
Ptp.7378.1.S1_at	Potri.002G188700.1	12.7338	12.7067	12.7022	13.2808	13.1473	13.0001	12.9139	12.9954	13.0342	12.9606	12.8349	12.955	13.1073	13.0021	13.1223	13.2009	12.9801	12.9065
PtpAffx.202404.1.S1_at	Potri.002G189700.2	8.71208	8.59997	8.64376	8.54162	8.50461	8.38268	8.39203	8.45993	8.50314	8.50297	8.47667	8.48708	8.50517	8.26022	8.25414	8.14639	7.97494	8.49289
PtpAffx.202403.1.S1_at	Potri.002G190400.1	3.00342	5.28789	3.98438	-0.289888	0.96478	0.777232	3.75526	0.670572	2.67113	5.15283	3.06498	3.86406	4.6862	2.58524	1.15747	4.60401	3.31642	4.92309	DOWNREGULATED
PtpAffx.154123.1.A1_at	Potri.002G191000.1	8.48924	8.51027	8.07453	8.98546	8.91599	9.00044	8.57808	8.83971	9.31272	8.78189	8.74153	8.98547	8.69822	8.32992	8.51422	9.39954	8.92135	9.32945
PtpAffx.162577.1.S1_at	Potri.002G192500.1	9.6571	9.21439	9.24439	8.59629	8.65957	8.70415	8.7798	8.71967	8.75121	9.34283	8.65407	9.13845	9.12673	9.19917	8.73098	7.04637	9.06389	9.12173
PtpAffx.101685.1.A1_s_at	Potri.002G194600.1	8.68534	7.96751	8.19892	7.18201	7.26637	7.16202	7.7374	7.13643	6.90594	7.50948	6.78562	7.4636	7.35624	7.02422	7.132	4.51557	6.8929	7.39345
Ptp.1675.1.A1_at	Potri.002G194700.1	6.66622	5.84807	5.82323	4.90488	4.56205	5.24352	5.50813	5.18657	4.68335	5.41314	5.76135	5.77084	5.00086	5.75577	5.17963	5.45571	5.80502	4.71127
PtpAffx.202382.1.S1_s_at	Potri.002G194800.1	4.36172	4.02385	2.52308	1.49471	0.802923	1.16737	2.53297	3.43635	4.48979	3.33935	4.61004	1.74117	-0.336249	0.326404	1.2096	3.73862	0.913424	0.824765	DOWNREGULATED		UPREGULATED
Ptp.6029.1.S1_at	Potri.002G195700.1	10.3869	10.3832	10.0649	9.68398	9.59903	9.78904	9.71746	9.46913	9.19275	9.80439	10.2084	9.93155	9.59108	10.2955	9.79239	9.42338	9.77714	9.54441
PtpAffx.249.124.A1_x_at	Potri.002G196100.1	9.20227	9.40833	9.43906	8.77474	8.54835	8.70613	9.19586	8.29606	8.20115	8.67409	8.85379	8.80753	7.81029	8.63901	8.68883	9.24959	8.48931	8.23693
PtpAffx.1375.2.S1_a_at	Potri.002G197800.1	11.6277	11.4684	11.4576	11.9356	11.6741	11.8144	11.5521	11.6201	11.7955	11.7834	11.6453	11.9288	11.7401	11.4907	11.5834	11.7198	11.6186	11.646
Ptp.1743.1.A1_a_at	Potri.002G198500.1	12.1043	12.1636	12.0186	11.7118	11.7412	11.8291	11.8944	12.115	12.0976	11.9635	12.0088	12.0017	12.0557	12.0382	11.9238	12.005	11.9801	12.1614
PtpAffx.5999.1.S1_s_at	Potri.002G198500.1	13.4863	13.4263	13.4564	13.1004	13.1019	13.1499	13.2186	13.4177	13.4188	13.496	13.2601	13.5564	13.308	13.2316	13.2276	13.2219	13.2495	13.3734
PtpAffx.202361.1.S1_at	Potri.002G199100.1	5.59627	4.1413	6.17562	2.03534	4.02392	2.1412	2.0501	2.65949	2.72741	4.24852	3.79357	0.861914	4.67845	4.68359	3.65702	4.18513	4.21129	2.59401
PtpAffx.202359.1.S1_at	Potri.002G199300.1	8.23423	8.34012	8.09419	8.52407	8.60621	8.75212	8.24872	8.40988	8.48903	8.36109	8.4445	8.53302	8.43505	8.55189	8.5012	8.19726	8.51897	8.13685
PtpAffx.25163.2.A1_at	Potri.002G200200.1	10.8588	10.3537	10.5951	11.1591	11.531	11.0736	10.3879	11.0695	11.1318	11.2197	11.0864	10.6662	11.3249	10.9329	11.0635	10.9728	11.0391	11.2422
PtpAffx.202351.1.S1_at	Potri.002G201100.1	5.72627	6.12338	5.98386	4.33852	5.2219	4.54842	5.435	4.46678	4.72845	4.25621	5.42713	5.90149	5.10306	5.03422	4.68024	4.62192	5.16569	4.89386
Ptp.7113.1.S1_at	Potri.002G201800.1	9.88806	8.85355	8.62598	11.3119	12.0221	10.2123	7.25017	8.46839	7.36624	12.1839	9.51635	9.23397	11.5072	10.7122	10.9521	9.17771	10.4759	10.6781
PtpAffx.23657.1.S1_s_at	Potri.002G202300.1	10.7887	10.9799	11.074	10.5635	10.584	10.4501	10.5514	10.0259	9.80742	10.3459	10.9692	10.4992	10.039	10.5538	10.7657	9.58698	10.7042	10.1695
PtpAffx.23657.2.S1_s_at	Potri.002G202300.1	10.4795	10.83	10.7513	10.1324	10.3615	10.0589	10.0209	10.0404	9.2713	9.88291	10.3113	9.90074	9.56551	9.83926	10.043	8.57017	10.2828	9.62631
Ptp.160.1.S1_x_at	Potri.002G204400.1	11.9311	11.7794	11.7657	12.4068	12.5323	12.5273	12.5358	12.6508	12.676	12.3428	11.9948	11.9175	12.6201	12.193	11.9329	13.4999	13.4108	13.4493
PtpAffx.157376.1.S1_at	Potri.002G205900.4	11.544	11.5491	11.2121	10.9953	10.961	10.9271	10.6912	10.8047	10.9472	11.3043	11.308	11.139	11.1087	11.1617	11.2502	10.7054	10.7789	10.5806
PtpAffx.29245.1.A1_at	Potri.002G206300.4	7.5983	7.63465	7.50502	6.74232	7.12347	6.8108	6.87526	7.43817	6.77554	7.08653	7.30276	7.17695	6.75815	7.44992	6.83426	6.14755	7.10628	6.89002
PtpAffx.212073.1.S1_at	Potri.002G207000.1	3.7607	3.90021	4.68936	1.41338	1.40732	-0.918674	-0.358259	-0.328142	0.565241	0.0615694	1.06557	1.74095	1.6714	0.991571	4.0342	2.64658	-0.233667	3.63814	DOWNREGULATED	DOWNREGULATED
PtpAffx.212071.1.S1_at	Potri.002G207400.1	10.7181	10.5993	10.5043	11.4259	11.2437	11.6143	10.6514	11.1363	11.0546	11.2884	11.503	11.7118	10.8016	11.1966	11.0124	11.8349	12.109	11.7043
PtpAffx.212060.1.S1_at	Potri.002G209900.1	10.3373	10.5311	10.3917	9.34614	9.4023	9.71928	9.99749	9.84646	9.66902	9.49401	9.59587	8.94812	9.27825	9.6403	9.65403	9.48253	9.0075	9.04303
PtpAffx.212059.1.S1_at	Potri.002G210000.1	6.0525	5.21579	5.3102	3.87317	4.674	4.35256	6.04642	5.26346	5.29346	4.6988	1.80636	6.40434	5.4941	4.51367	3.55034	6.19819	5.89411	6.48083
PtpAffx.218583.1.S1_s_at	Potri.002G210500.1	3.06919	2.90322	3.17178	1.5124	2.13557	1.35241	4.48668	0.52447	2.2319	2.28331	6.14948	3.89804	2.603	1.77141	2.70786	1.4298	0.203104	4.05663
PtpAffx.217755.1.S1_at	Potri.002G212100.1	6.8589	7.0534	6.39289	5.87701	5.66723	5.57648	6.25661	5.76917	6.34366	6.21972	6.2408	6.27854	5.25007	5.86115	4.17794	5.88604	4.34195	6.06275
PtpAffx.217759.1.S1_at	Potri.002G212500.1	5.27086	5.72357	5.1357	3.54583	3.54722	4.49893	4.6314	4.36359	4.09199	5.2226	5.22623	4.74547	3.36163	5.26761	3.63977	4.54964	4.3825	4.65012
PtpAffx.124199.1.S1_at	Potri.002G213300.2	8.01142	8.12906	7.51176	6.67616	7.27348	7.20869	6.85936	6.93335	6.74391	6.16938	6.86185	6.32032	7.04059	7.1579	7.17019	5.29473	7.43834	6.93159
PtpAffx.88961.1.A1_at	Potri.002G215800.2	8.98425	9.42378	8.69486	9.64239	9.97454	9.89969	9.54018	9.75567	9.56763	8.78786	8.84879	9.23533	9.594	9.94574	9.52327	8.72304	8.58117	8.86516
PtpAffx.114617.1.A1_at	Potri.002G217200.3	6.93217	7.61446	7.57891	6.12732	5.30796	6.11585	6.66901	6.55973	5.4491	6.72606	6.78224	6.81007	6.54627	6.14511	6.39917	5.92544	6.5161	6.36487
PtpAffx.26446.1.S1_at	Potri.002G217200.3	10.3091	10.4106	10.3613	10.6859	10.6231	10.6406	10.5086	10.5774	10.699	10.6475	10.5203	10.4629	10.8052	10.6244	10.6572	10.6769	10.8565	10.6751
Ptp.5510.1.S1_at	Potri.002G217300.1	12.7509	12.5632	12.5645	12.9976	12.9148	12.899	12.8351	12.9599	13.0837	12.9749	12.8091	12.686	13.0362	12.9764	12.7597	13.3008	13.1424	13.2058
Ptp.2519.2.S1_s_at	Potri.002G221500.1	12.8956	12.986	12.8564	13.3868	13.2435	13.1986	13.2671	13.0623	13.0846	13.019	13.1751	13.0046	13.2849	13.1995	13.1681	13.1926	12.9252	12.8022
PtpAffx.202459.1.S1_at	Potri.002G222100.1	9.93573	10.2151	10.2304	10.4422	10.672	10.8467	10.4251	10.8431	10.6659	10.1033	10.2265	10.5211	10.7764	10.6534	10.8433	10.4957	10.3631	10.4153
PtpAffx.202464.1.S1_at	Potri.002G222800.1	5.46204	4.8439	5.8594	1.74766	1.48694	3.87426	3.06708	-0.25786	4.98617	3.52194	4.82902	4.05891	0.366568	4.80667	1.89048	4.14115	1.6399	0.599784	DOWNREGULATED
PtpAffx.149742.1.A1_at	Potri.002G223700.2	7.73244	7.70128	7.85301	8.36873	8.35158	8.11422	7.76696	8.03652	8.26548	7.75464	8.15015	8.36218	8.03886	7.8659	8.02687	8.11859	8.16748	8.29616
PtpAffx.202479.1.S1_at	Potri.002G225000.1	8.54559	8.86607	8.91531	8.23955	8.14863	8.41785	8.53713	8.29895	8.34933	8.20195	8.42625	8.48016	8.49158	8.41347	8.35111	8.39609	8.15996	8.69909
PtpAffx.127832.1.A1_s_at	Potri.002G225800.1	9.57027	9.52743	9.54618	9.6796	9.67836	9.68151	9.54023	9.73846	9.66936	9.79276	9.75532	9.88831	9.87689	9.52834	9.84887	9.84785	9.6536	9.78733
PtpAffx.202498.1.S1_at	Potri.002G228700.1	4.22153	2.46173	3.88105	0.850611	-0.244572	0.521782	1.6466	0.240249	1.14554	4.84349	0.0606188	4.26057	4.50049	3.96183	4.02216	2.42926	0.331032	3.92995	DOWNREGULATED	UPREGULATED
Ptp.6019.2.S1_x_at	Potri.002G228800.3	11.3905	11.3203	11.4646	11.1365	11.0542	11.0032	11.1444	10.8418	10.9483	11.1381	11.3536	11.2015	10.7598	11.0047	11.2162	10.9778	11.0586	10.8883
PtpAffx.202499.1.S1_at	Potri.002G229000.1	5.99272	5.74972	5.5286	5.07394	4.23228	4.72311	5.88956	5.3984	5.71475	4.64166	6.13659	5.8407	5.90975	5.70355	5.41656	4.44693	5.684	4.48736
PtpAffx.202502.1.S1_at	Potri.002G229300.1	8.12284	7.67622	7.87093	7.32519	7.25303	7.25518	7.84596	6.8751	7.46008	7.77351	8.08528	8.33168	8.12504	7.97305	8.02141	7.49258	7.21115	7.53032
PtpAffx.111499.1.S1_at	Potri.002G229500.1	6.4237	6.4684	6.00633	5.70442	5.68729	5.91098	6.47137	5.13776	6.16108	5.54702	6.29971	6.39825	6.15885	6.1418	6.37645	5.70096	5.95296	5.72473
PtpAffx.202503.1.S1_at	Potri.002G229600.1	1.31673	2.18784	0.920238	4.06284	4.85005	3.03447	3.21832	2.32323	2.91086	3.3893	1.63236	0.464456	1.34654	0.789084	1.92042	0.903665	1.23112	1.62658	UPREGULATED
PtpAffx.202509.1.S1_at	Potri.002G230600.1	8.5862	8.39364	8.05542	7.75898	7.68859	7.59108	8.03625	7.55428	8.24211	8.22091	7.91891	7.72514	7.87169	8.11105	8.40273	7.52018	7.23861	7.69238
PtpAffx.124545.1.S1_s_at	Potri.002G231000.2	7.83411	7.57898	7.6155	7.23072	7.48253	7.39377	7.27157	7.32183	7.07052	7.4807	6.94774	7.68084	7.45602	6.90691	7.50707	6.40902	6.83845	7.44186
PtpAffx.202517.1.S1_x_at	Potri.002G231700.1	6.77985	6.78312	7.11829	5.67931	5.45512	6.04191	6.19559	6.39442	5.29587	6.48399	6.24212	5.9167	6.21594	6.58048	5.75576	5.9413	6.78275	5.97973
PtpAffx.9076.2.S1_at	Potri.002G232200.2	9.69696	9.5901	9.57806	9.44136	9.48229	9.4546	9.38417	9.22244	9.32736	9.63282	8.99328	9.32641	9.6947	9.70531	9.43955	8.71022	9.50751	9.36277
PtpAffx.202528.1.S1_at	Potri.002G233900.1	6.74385	6.81402	6.96503	6.61571	6.52504	6.60553	6.50028	6.44961	6.79084	6.74881	6.5404	6.25425	6.91752	6.64338	5.94484	6.88779	7.05625	6.88397
Ptp.5568.1.S1_at	Potri.002G234600.1	9.75942	9.58904	9.80816	9.32301	9.28255	9.22788	8.80345	8.85281	8.80615	9.53616	9.37722	9.27558	8.97303	9.57129	9.19479	8.95162	9.0355	8.75515
PtpAffx.202622.1.S1_at	Potri.002G235100.1	4.47314	5.00624	5.10935	3.97137	2.83802	3.76377	5.01161	4.03243	3.05346	2.35696	5.20315	2.7768	3.04977	1.77238	0.383877	1.64899	2.11348	2.521
PtpAffx.202623.1.S1_at	Potri.002G235300.1	1.84399	2.56234	2.00749	1.00136	0.875256	0.267982	0.607933	0.825167	3.5546	1.18353	1.68654	2.09527	1.63293	2.46966	2.34299	1.52594	1.74381	2.57982	DOWNREGULATED
PtpAffx.202625.1.S1_at	Potri.002G235500.1	6.17823	6.20448	5.61483	6.72705	6.6026	6.91441	6.62	6.13274	6.48463	6.14222	5.74156	7.28976	7.21896	5.97339	6.21994	5.97621	6.60193	6.78444
PtpAffx.202633.1.S1_at	Potri.002G237500.1	9.56649	9.69747	9.54303	9.99643	9.89917	10.1526	9.70063	9.53809	9.62362	9.54146	9.42327	9.56889	9.59659	9.85516	9.85106	9.72791	9.56752	9.66666
PtpAffx.146028.1.S1_at	Potri.002G238100.1	9.74914	9.8358	9.67902	9.09715	9.37771	9.24258	9.4414	9.41082	9.09218	9.36608	9.57222	9.12175	9.17105	9.2065	9.19925	8.8442	9.17827	9.15056
PtpAffx.202642.1.S1_at	Potri.002G239200.1	0.71632	1.43468	1.27237	2.16192	3.99151	3.46867	1.5044	5.49527	-0.0352748	2.0847	0.571784	2.15464	1.5852	2.56818	0.387918	5.30177	2.11679	1.85516	UPREGULATED		UPREGULATED
PtpAffx.150579.1.S1_s_at	Potri.002G241100.1	11.4938	11.4993	11.3945	11.084	11.1892	11.0582	11.1449	11.2917	11.281	11.6443	11.6298	12.1351	11.4868	11.1927	11.5411	10.9605	11.25	11.4853
PtpAffx.202653.1.S1_at	Potri.002G241100.1	7.20811	7.39267	7.48216	6.47987	6.55169	6.07283	6.99251	7.18272	6.6516	7.64391	7.17604	7.21446	7.31401	7.30404	7.43053	6.8075	7.24339	7.29512
Ptp.4342.1.S1_x_at	Potri.002G241700.6	11.2964	10.9775	11.1243	10.7066	10.6792	10.8468	11.0404	11.0261	11.0379	11.0247	10.6576	10.8931	11.156	10.5161	10.8463	10.8895	11.4371	11.0375
Ptp.2448.1.S1_at	Potri.002G242600.1	13.3	13.0473	13.2336	12.7201	12.6232	12.7869	13.0853	13.3173	13.3093	13.4865	13.3504	13.7775	13.417	12.946	13.112	13.1829	13.2953	13.43
PtpAffx.37388.2.S1_s_at	Potri.002G246600.3	12.1693	12.4669	12.236	11.7357	11.9539	11.7239	11.6576	12.0199	12.0119	11.4805	12.0048	12.122	11.889	11.7825	12.0261	11.4205	11.9451	12.197
PtpAffx.218193.1.S1_s_at	Potri.002G247900.2	11.832	11.463	11.6473	12.0867	12.1526	11.8699	11.6414	11.9285	12.0596	11.6434	11.4456	11.7045	12.061	11.6726	11.6676	12.3244	12.4542	12.7226
PtpAffx.124689.1.S1_at	Potri.002G248300.1	11.5449	11.3501	11.5421	10.6994	10.8393	10.8094	10.7939	10.9376	11.1466	11.2375	10.9067	11.1515	11.4073	10.9361	10.981	9.87977	10.9922	11.4172
Ptp.5850.2.A1_at	Potri.002G249000.1	7.68263	7.7433	7.45847	8.18566	7.91944	8.1819	8.69143	8.86015	8.51662	8.30768	8.31188	8.59332	8.55497	8.35323	8.66967	8.64262	9.05308	8.96662
Ptp.6418.2.S1_a_at	Potri.002G249500.1	10.3195	10.2208	10.3919	10.6703	10.7578	10.8347	10.4099	10.4542	10.6446	10.1917	10.5552	10.5868	10.5291	10.4132	10.408	10.9993	11.2107	11.1291
Ptp.2200.1.A1_s_at	Potri.002G250200.1	10.926	10.8747	10.8447	11.0801	11.0073	10.9711	10.8271	10.99	10.8583	10.8539	10.6086	11.0644	10.9756	10.7218	10.8907	11.0037	11.1416	11.1953
PtpAffx.48847.1.A1_at	Potri.002G252700.1	9.06423	9.14933	9.00189	8.75567	8.73615	8.82499	8.97387	8.83775	8.83182	8.54357	8.56772	9.17488	8.94311	8.73173	8.83115	8.893	9.02716	8.88664
Ptp.231.1.A1_s_at	Potri.002G253500.1	11.2786	11.322	11.1703	11.4507	11.5513	11.5324	11.3772	11.2432	11.356	11.193	11.273	11.1722	11.3847	11.474	11.4802	11.3613	11.2153	11.1696
PtpAffx.24278.1.A1_at	Potri.002G254300.4	10.1179	10.3266	10.0495	10.6067	10.655	10.5148	10.3691	10.4413	10.6186	10.3408	10.2356	10.2737	10.5424	10.5442	10.7236	10.4991	10.5451	10.4232
Ptp.4988.2.S1_a_at	Potri.002G256400.3	10.6086	10.8793	10.6944	11.1337	11.2639	10.9839	10.6404	10.7086	10.6866	10.5256	10.7538	11.1186	10.9814	10.8565	10.886	10.9471	10.8494	10.7301
PtpAffx.158743.1.S1_s_at	Potri.002G256600.6	9.315	9.24604	9.29568	9.66104	9.81964	9.68887	9.97229	9.65455	9.28246	9.46108	9.40916	9.42508	9.27313	9.46739	9.24469	9.26635	9.64004	9.51614
PtpAffx.202728.1.S1_at	Potri.002G256900.2	6.6294	6.01642	6.34791	5.43507	5.46143	5.90463	6.53705	4.53138	5.26622	6.00274	6.71002	6.7243	4.26061	6.00195	6.03067	4.95519	5.6238	5.96883
PtpAffx.26443.2.S1_a_at	Potri.002G257600.1	9.11202	9.57351	8.81638	10.675	10.1709	10.4564	10.7742	10.1106	10.0859	8.61026	8.68853	8.99881	8.55237	8.91436	9.26164	11.1219	10.5241	11.0768
PtpAffx.202753.1.S1_at	Potri.002G260900.2	6.26465	7.21439	7.0619	5.43302	5.58265	5.63485	6.60891	6.7255	6.15857	6.27081	6.15457	6.13913	6.01163	5.94933	6.47968	5.7954	6.04592	5.41009
PtpAffx.4473.4.S1_a_at	Potri.002G261400.1	7.82372	7.97362	7.92268	7.1298	7.30049	7.36938	7.61453	6.96297	7.52723	7.40617	7.43053	7.16743	7.16456	7.64092	7.27333	7.65846	7.13498	7.46034
PtpAffx.24672.2.A1_a_at	Potri.002G261900.1	10.3876	10.0204	10.4698	9.55981	9.72673	9.45222	10.6153	10.1256	10.4214	10.2831	9.23157	9.97012	10.5406	9.97499	10.4344	8.74617	8.57506	8.90021
PtpAffx.202758.1.S1_at	Potri.002G262300.1	3.1424	4.22568	3.81848	-0.32041	0.187001	0.630353	3.3944	3.9854	4.06618	4.92803	0.222464	2.41289	1.3246	4.26563	1.55938	4.38691	0.251437	3.17952	DOWNREGULATED
PtpAffx.202758.1.S1_s_at	Potri.002G262300.1	9.36963	9.49909	9.36196	9.13831	9.23211	9.17413	9.33435	8.97186	8.97184	9.22653	9.86573	9.64857	9.56193	9.23901	9.43806	9.15238	9.37121	9.29708
PtpAffx.216713.1.S1_at	Potri.003G001800.1	10.0831	10.2547	9.86659	10.6174	10.3517	10.7477	10.3805	10.5694	10.5652	10.0009	9.79073	9.52299	9.80283	9.95713	9.91072	11.1251	11.5705	11.4538
Ptp.6068.1.S1_s_at	Potri.003G003400.1	8.33644	8.20238	8.36148	8.85668	8.9694	8.80743	8.22897	8.70225	8.76827	8.45454	8.91703	8.2297	9.03055	8.65991	8.76162	8.68502	8.42498	8.65004
Ptp.6516.1.S1_at	Potri.003G003500.1	9.89313	10.0157	9.89301	10.644	10.4581	10.3453	10.4066	10.3367	10.3436	10.2158	10.5495	10.2871	10.5949	10.214	10.4829	10.3352	10.3998	10.2736
Ptp.6208.1.S1_s_at	Potri.003G004100.1	11.4882	11.3969	11.374	11.9591	11.8541	11.8579	11.7639	11.788	11.6958	11.38	11.5106	11.5515	11.4441	11.5359	11.4507	11.7541	11.6042	11.5601
Ptp.5047.1.S1_at	Potri.003G006500.3	9.65411	9.45151	9.42245	9.83639	9.92386	9.87507	9.81448	9.65716	10.0021	9.89792	9.81229	10.1009	9.92278	9.96989	9.97156	9.75731	9.87595	9.66263
PtpAffx.69742.1.A1_at	Potri.003G009600.1	6.13153	7.5311	7.22549	5.27989	4.95666	4.5327	5.5993	5.98914	5.51594	6.38795	6.6074	6.26206	5.72808	5.7256	6.81339	5.98649	6.15781	5.83479
PtpAffx.202779.1.S1_at	Potri.003G014700.1	5.16201	4.23895	4.13889	0.857281	1.25243	2.76798	4.2723	1.7448	1.0138	4.52991	5.24198	4.88182	0.740827	0.762694	1.09115	4.5248	2.9973	3.10217	DOWNREGULATED	UPREGULATED	UPREGULATED
PtpAffx.17456.4.A1_at	Potri.003G017800.1	6.17262	5.44306	5.33019	3.59134	3.32138	1.59355	4.709	5.92382	4.09246	5.55879	2.57108	2.58902	4.50499	5.49118	4.58454	3.11615	3.41205	5.12987
PtpAffx.218906.1.S1_s_at	Potri.003G018000.1	6.45364	6.05513	6.10635	5.92759	5.51584	5.58172	4.32309	4.17125	5.82787	4.66369	2.06037	5.22782	5.98278	5.76802	4.31316	2.42314	4.29976	6.34956
PtpAffx.202794.1.S1_at	Potri.003G018500.1	9.08576	9.26313	9.39847	8.85929	8.67474	8.98194	9.11373	8.71017	8.94378	9.05827	9.16747	8.76476	8.6193	9.19273	9.11509	9.01773	8.35478	8.25704
PtpAffx.216755.1.S1_s_at	Potri.003G018900.1	7.65391	7.76155	7.79826	8.14545	8.54447	8.25682	8.2755	8.12487	8.2577	8.25594	8.17928	8.15734	8.71981	8.57481	8.31954	7.76086	8.29639	8.41923
PtpAffx.202806.1.S1_at	Potri.003G019900.1	3.75806	4.41037	5.19598	1.45564	2.75034	1.36565	4.39625	-0.239015	2.98544	4.16236	2.18783	2.5825	0.686759	0.647493	4.40576	4.44802	4.83882	0.94408	DOWNREGULATED
Ptp.3037.1.A1_at	Potri.003G023600.2	10.5744	10.5973	10.7469	10.1794	10.3666	10.2286	10.4526	10.5026	10.4447	10.4781	10.4538	10.649	10.3543	10.504	10.3477	10.2531	10.462	10.5031
PtpAffx.202834.1.S1_at	Potri.003G024200.1	9.01281	9.0431	8.7877	9.34476	9.37209	9.2331	9.54404	8.85871	9.67473	9.36107	9.34993	9.10985	9.20697	9.07299	8.83779	9.52915	11.1074	10.0442
PtpAffx.219502.1.S1_at	Potri.003G025700.1	6.00355	5.81438	5.4896	3.62687	4.72185	4.1582	3.82211	5.16397	5.3149	2.51305	5.66494	2.31206	5.04403	3.8036	5.03368	1.72758	4.05759	4.07334
PtpAffx.202840.1.S1_at	Potri.003G027000.1	5.74989	5.90993	5.83203	4.47402	5.0277	4.17378	4.87646	4.61623	3.88235	5.14764	5.24612	5.48042	4.39914	3.95766	0.371787	5.16847	4.0052	4.17089
PtpAffx.200596.1.S1_s_at	Potri.003G029700.1	9.58226	9.38489	9.1728	9.93426	10.0573	9.91202	9.70848	9.98501	9.9528	9.7153	9.55434	9.53981	10.0029	9.80704	9.776	9.73158	9.87632	9.83962
Ptp.2530.1.S1_s_at	Potri.003G030000.1	10.3818	10.2789	10.244	10.3969	10.488	10.569	10.4538	10.3875	10.532	10.5496	10.5473	10.8169	10.7974	10.5321	10.545	10.4614	10.3892	10.3266
PtpAffx.3198.1.S1_s_at	Potri.003G030000.1	10.0967	9.91986	9.88069	9.28666	9.39216	9.57333	9.42698	9.51003	9.80271	9.45899	9.40314	9.53077	9.4075	9.70503	9.54767	7.90564	9.4805	9.5715
PtpAffx.221485.1.S1_at	Potri.003G030100.1	10.0419	9.95226	9.99975	10.1598	10.3236	10.2572	10.0236	10.1198	10.165	10.4481	10.1711	10.3157	10.3552	10.0703	10.2375	10.3223	10.1475	10.2807
PtpAffx.19546.1.S1_s_at	Potri.003G030900.2	13.3601	13.4183	13.3582	13.3314	13.2534	13.2598	13.3153	13.5957	13.163	13.308	13.5944	13.2535	13.2386	13.3543	13.515	13.6322	13.0395	12.7734
PtpAffx.139697.1.S1_s_at	Potri.003G031100.1	7.94569	8.20917	8.18118	7.4392	7.42663	7.69853	7.8467	7.37788	7.66726	7.70422	7.94159	7.78818	7.66535	7.59904	8.20798	7.07321	7.58748	7.79653
PtpAffx.34656.1.S1_at	Potri.003G032800.2	12.5372	12.5307	12.689	13.1835	13.0894	12.9001	12.8974	12.7978	12.8081	12.8855	12.7114	12.6958	12.8529	13.0941	12.8075	13.2354	13.2497	13.3973
Ptp.6681.1.S1_at	Potri.003G034600.1	8.13281	7.22048	6.8303	9.679	8.42368	8.96606	8.59221	8.21477	7.92487	8.42442	8.73679	8.2624	8.11897	7.49352	8.01979	10.4803	11.158	9.42288
PtpAffx.221510.1.S1_at	Potri.003G034900.9	6.80119	6.67799	6.17949	5.60036	5.94513	6.066	5.64456	6.1114	6.02189	5.57032	5.0042	6.27514	6.73541	6.05142	5.84466	5.55258	5.28309	5.33469
PtpAffx.221526.1.S1_at	Potri.003G037100.1	6.57829	6.71178	7.05091	5.30222	6.12368	5.88135	5.28791	5.44676	5.48177	6.77876	6.68286	5.80655	5.53666	6.34276	4.95372	5.85438	6.30811	5.50656
PtpAffx.221526.1.S1_x_at	Potri.003G037100.1	7.85323	7.5637	7.45614	7.00846	6.52887	7.09303	6.88633	6.63596	7.17844	7.06372	7.02085	6.68037	6.63057	7.05606	6.74524	6.61057	7.41157	7.26841
PtpAffx.221524.1.S1_at	Potri.003G037500.1	3.9104	4.22208	4.29047	1.12779	1.8751	1.2962	0.0112894	2.73338	3.53936	2.57297	0.276847	0.314467	3.45718	0.708149	3.74622	0.979115	-0.612962	3.64634	DOWNREGULATED
PtpAffx.21218.1.S1_at	Potri.003G038500.4	9.7062	9.05063	9.19371	7.97188	8.21763	7.96588	8.21496	8.54546	7.98454	9.29763	9.28482	8.43452	8.69317	9.01097	9.25236	6.34368	6.27827	6.51311
Ptp.4620.1.S1_s_at	Potri.003G038700.2	12.287	12.37	12.1857	12.415	12.6208	12.6326	12.4991	12.6991	12.5006	12.4473	12.3257	12.5747	12.6179	12.6347	12.5983	12.3892	12.2549	12.6164
Ptp.3563.1.S1_at	Potri.003G044200.3	9.78033	9.6089	9.68677	9.95888	9.95163	9.95691	9.64619	9.44055	9.65033	9.87922	9.54214	10.0118	10.0046	9.80347	9.65008	9.77293	9.95251	9.94975
PtpAffx.128965.1.S1_at	Potri.003G045700.6	10.2115	9.96549	9.91615	9.58098	9.71924	9.55762	9.69733	9.63885	9.56535	9.71484	9.63672	9.89914	9.77565	9.68981	9.696	8.69205	9.96087	9.9062
PtpAffx.202869.1.S1_at	Potri.003G046300.4	7.06047	7.40913	7.0803	6.49478	6.33439	6.61835	6.09574	7.00062	7.45923	6.84616	6.95873	7.159	6.66657	6.23532	6.67751	6.35395	6.37449	6.88372
PtpAffx.217164.1.S1_at	Potri.003G047200.1	5.59178	4.80393	3.87629	2.18446	-0.158146	0.811048	4.47948	3.34554	3.44848	4.82609	5.34604	1.97502	4.56977	3.07968	3.99494	0.478184	0.630556	4.08017	DOWNREGULATED		DOWNREGULATED
PtpAffx.24819.1.A1_at	Potri.003G047200.1	5.79326	4.98936	4.45512	2.85712	2.21042	3.95209	1.222	5.1509	2.88781	1.46715	2.48984	2.39524	2.60922	2.37753	0.546847	1.7673	2.88907	2.278
PtpAffx.5112.1.A1_at	Potri.003G051500.3	7.50586	7.38155	7.33767	6.82129	7.16454	7.02282	7.65496	7.77447	7.45133	7.31823	7.55701	7.14941	6.91876	7.27177	7.24921	7.41097	7.08919	7.74939
Ptp.271.1.A1_at	Potri.003G052100.1	10.7623	10.69	10.7067	10.8914	11.0538	11.0679	11.1106	10.8109	11.2369	10.9724	10.853	10.7771	11.1882	11.3156	10.9302	11.3264	11.0388	11.2915
Ptp.1153.1.A1_at	Potri.003G052700.1	12.6836	12.4531	12.4448	13.0236	12.8449	13.143	12.7729	12.9283	13.1507	12.853	12.5707	12.8172	13.226	12.813	12.8645	13.1441	12.8399	12.9325
Ptp.1585.1.S1_at	Potri.003G053500.1	10.1011	10.4245	9.98117	9.66212	9.708	9.51551	9.70626	9.73784	9.554	9.51687	9.8911	9.85037	9.51121	9.61307	9.94728	9.35328	9.79998	9.4973
PtpAffx.202932.1.S1_at	Potri.003G056100.2	10.1438	10.1422	9.9023	10.3647	10.4316	10.3068	10.1612	9.89274	10.0792	10.2229	10.3892	10.3534	10.3345	10.005	10.0838	10.0743	10.2392	10.3599
Ptp.2390.2.A1_s_at	Potri.003G056500.6	12.1801	12.0452	12.1954	11.9513	11.953	11.8107	11.9282	11.8275	12.0478	12.1267	11.9904	11.8623	12.1254	12.0462	12.1516	11.854	11.7693	11.7273
PtpAffx.202926.1.S1_at	Potri.003G057700.1	3.22277	4.59292	4.46308	0.147095	1.2983	1.24381	4.59066	1.89159	2.19386	3.98909	0.393076	2.15244	2.39535	1.00795	1.03242	-0.0987087	2.14797	4.8027	DOWNREGULATED
PtpAffx.135680.1.S1_s_at	Potri.003G058900.1	9.54955	9.67452	9.61692	9.20967	9.24876	9.38128	9.33968	9.07666	9.24126	9.33773	8.98714	9.32118	9.19678	9.64376	9.12201	7.89928	9.43196	9.5838
PtpAffx.202916.1.S1_at	Potri.003G059000.1	6.00874	5.53321	5.93383	4.91655	4.37319	5.24048	5.75565	3.39069	5.85817	4.75169	2.40163	5.08978	2.87477	3.42559	4.98197	4.16369	5.60123	5.256
PtpAffx.42523.1.S1_a_at	Potri.003G059500.2	11.5062	11.4683	11.4463	11.643	11.6886	11.6175	11.4936	11.758	11.8085	11.5457	11.4626	11.2662	11.6206	11.4452	11.6457	11.7461	11.7852	11.8528
PtpAffx.202912.1.S1_at	Potri.003G059800.1	12.3528	11.7532	12.0184	12.8111	13.0609	12.954	12.3013	12.4452	12.1775	11.882	11.8294	11.732	11.94	11.7055	11.3821	14.3829	14.782	14.5115
PtpAffx.5227.1.A1_s_at	Potri.003G060600.1	10.0828	10.0432	10.3014	9.6238	9.75426	9.92834	10.3001	10.0939	10.1949	9.90843	9.63726	9.95195	9.82647	9.97464	9.906	10.086	9.86257	10.3362
PtpAffx.202889.1.S1_x_at	Potri.003G065200.1	6.19143	6.63814	7.11586	5.4964	5.59564	4.93433	4.80464	4.27535	4.12877	3.7654	4.73739	5.78373	5.60312	4.83445	5.87889	4.96663	5.39421	4.9784
PtpAffx.223951.1.S1_at	Potri.003G065400.1	5.72144	4.66485	5.31808	4.21348	3.29178	3.49091	3.71578	4.28625	4.82042	4.98416	5.69371	5.35547	3.77054	2.8249	4.53645	1.48454	2.8108	2.3963
PtpAffx.151904.1.A1_at	Potri.003G065500.1	7.33562	7.24282	7.03544	6.42503	6.59183	6.78513	6.45533	7.26129	7.01956	7.30763	5.85662	7.2668	5.14448	6.78076	7.12941	6.7943	6.88045	6.08747
PtpAffx.202884.1.S1_x_at	Potri.003G067500.1	6.47066	7.01264	7.23744	5.44972	5.73591	6.07242	5.31627	6.33914	4.83891	6.37351	5.13032	6.05526	5.90927	6.41747	6.30303	5.73454	5.97469	4.92889
Ptp.2201.1.S1_at	Potri.003G070100.1	9.62169	9.20595	9.35858	8.40928	8.80059	8.58824	8.87405	8.82123	8.75516	9.23057	9.32602	9.31523	8.58202	8.78411	8.87625	8.52527	8.98472	8.67054
PtpAffx.202986.1.S1_at	Potri.003G070400.1	6.12698	6.09581	6.77874	5.00077	4.74831	5.25178	5.7932	5.75068	4.50126	6.39284	4.95824	6.4425	5.68129	6.35906	6.24001	4.68612	4.98449	4.66018
PtpAffx.202991.1.S1_at	Potri.003G071600.1	5.32957	6.18001	5.37353	2.92279	4.54293	3.70193	5.30459	6.02987	5.66146	5.34392	1.22311	5.35075	5.20605	4.29485	5.30311	5.39789	3.63377	4.96458
Ptp.378.1.A1_s_at	Potri.003G071800.1	10.9229	10.9673	10.8628	11.2211	11.1899	11.2583	11.0995	10.9993	11.3606	10.993	11.0339	10.9528	11.3998	11.2096	11.3024	10.8846	10.1278	10.3436
PtpAffx.11716.1.A1_at	Potri.003G074200.4	8.81983	8.59371	8.54178	8.3725	8.30747	7.99325	8.3699	8.6181	8.36075	8.37925	8.38141	8.49265	8.50169	8.33354	8.32369	7.78297	8.58056	8.52118
PtpAffx.146099.1.S1_at	Potri.003G074200.4	9.02751	8.66092	8.73622	7.82948	8.28029	8.05142	8.1742	8.13753	8.28503	8.69661	8.265	8.56653	8.24121	7.87831	7.90661	7.43939	8.43226	8.31934
PtpAffx.216810.1.S1_s_at	Potri.003G076600.4	9.22399	9.25706	9.25588	8.95093	8.81266	8.79728	8.89383	8.66761	8.8098	9.08579	8.84615	9.33767	8.78913	8.77231	8.80278	8.54258	9.32744	9.01864
PtpAffx.203020.1.S1_at	Potri.003G076800.1	8.29945	8.13833	7.7475	9.54155	9.10978	9.37369	9.07487	8.53944	8.58114	7.71735	7.08594	7.04876	6.34422	7.18137	6.41743	8.72684	10.4516	10.3021
PtpAffx.30967.2.A1_at	Potri.003G076800.1	9.17911	9.64902	9.32038	11.3852	10.9027	11.5207	10.8912	10.722	10.752	8.28282	7.85203	8.80496	8.45283	8.43571	8.65918	12.1093	12.4833	12.4738
PtpAffx.23738.1.S1_s_at	Potri.003G077600.2	11.2993	11.5822	11.7029	10.8316	10.8054	10.8077	11.2272	11.0901	10.9153	11.2511	11.1963	11.0643	11.1546	11.0754	11.2234	10.7381	10.7782	10.4854
PtpAffx.108710.1.A1_at	Potri.003G079600.1	6.21417	6.72143	6.21335	5.19325	5.19727	5.70767	5.61197	5.21832	6.05329	5.35781	6.12004	6.1036	5.03434	6.05799	5.49306	5.70412	5.12302	5.47216
PtpAffx.119978.1.S1_s_at	Potri.003G081600.1	8.59239	8.89895	8.5625	7.74752	7.97251	8.05934	8.50014	8.63016	8.54602	8.47926	7.11496	8.33786	8.46942	8.32067	8.46754	7.71478	8.21698	8.44779
PtpAffx.32736.1.S1_at	Potri.003G083700.2	8.43494	9.08244	8.85709	7.89202	7.98075	8.28832	8.2931	8.56566	8.48513	8.20354	8.45047	7.90094	8.07517	8.49051	8.00809	6.88983	6.67096	7.16927
PtpAffx.215145.1.S1_x_at	Potri.003G083900.1	9.09368	9.01934	8.96212	8.80513	8.76926	8.92664	8.9763	8.70228	9.37078	8.35442	8.91258	8.06399	7.88089	8.06147	8.76764	8.36234	8.54485	7.90133
PtpAffx.10157.1.A1_a_at	Potri.003G084100.2	10.9426	11.0473	10.9296	11.2544	11.1399	11.0987	10.8806	10.9666	11.046	11.303	10.8903	10.9	11.1433	11.133	11.0954	10.868	11.0993	11.1755
PtpAffx.15093.1.S1_at	Potri.003G088900.1	9.80751	9.92929	9.96695	9.58798	9.68881	9.62072	9.71176	9.99812	9.85637	9.78963	9.75978	9.86636	9.76394	9.8029	9.64899	9.54896	9.87851	9.95307
Ptp.1507.1.S1_s_at	Potri.003G090800.1	11.7786	11.9231	11.8286	12.1229	12.1649	12.3051	12.2959	12.1497	12.2968	12.0031	11.9274	11.8428	12.1048	12.1789	12.0236	12.3934	12.4762	12.4843
PtpAffx.145430.1.S1_at	Potri.003G095000.1	7.44548	7.16282	7.39649	6.83435	6.91524	7.13242	6.66688	6.67104	6.80694	6.64204	6.83767	7.31215	6.70576	6.87562	6.90392	4.99412	6.79623	6.817
PtpAffx.21002.1.S1_at	Potri.003G095700.2	10.3514	10.3971	10.2295	10.7039	10.5175	10.698	10.6409	10.6434	10.6174	10.4283	10.1459	10.0216	10.4402	10.5551	10.4882	10.374	10.5789	10.3809
PtpAffx.203106.1.S1_at	Potri.003G098200.1	8.47545	8.73026	8.52667	8.20749	7.993	8.23591	8.14707	7.57022	7.98973	8.08111	7.93582	7.71381	7.9982	7.98165	8.13097	6.99357	7.56345	7.71779
PtpAffx.56902.1.A1_at	Potri.003G098800.2	9.11966	9.33824	9.21111	7.8394	7.82525	7.44653	9.26132	8.29426	7.51103	8.6424	8.8177	9.07657	7.74782	8.35481	8.20955	8.76534	8.27111	8.3803
Ptp.5325.1.A1_at	Potri.003G099400.4	10.1881	10.2221	10.2039	10.4808	10.4384	10.3646	9.99718	9.80699	9.31644	10.3642	10.3556	10.5056	10.1138	10.4478	10.3415	10.4945	9.93969	10.2684
PtpAffx.129173.1.S1_at	Potri.003G101100.1	9.21613	9.27359	9.07706	8.80552	8.93636	8.90297	9.03054	8.67461	9.12657	9.37284	8.51405	9.41406	9.36628	9.05943	8.8919	9.20227	9.16225	9.53128
PtpAffx.2137.2.A1_s_at	Potri.003G102800.1	10.6083	10.8229	10.8865	10.1679	10.3278	10.3112	10.8608	11.1304	10.9469	11.4223	11.1354	12.1188	11.1124	11.0178	10.7879	11.3703	11.3475	11.6776
PtpAffx.203124.1.S1_at	Potri.003G103100.1	6.95361	7.53073	7.29194	8.04793	7.63451	7.92858	7.33047	7.01332	7.39305	6.44608	6.96965	6.64801	7.01475	7.7597	7.58005	6.86911	6.65642	7.35141
PtpAffx.203125.1.S1_s_at	Potri.003G103500.1	2.86236	3.25586	2.80317	0.991215	0.356616	-0.757981	1.46449	4.59326	4.21919	2.21551	5.75838	5.19703	5.15094	1.58805	3.32135	0.711694	1.35386	4.58179	DOWNREGULATED
PtpAffx.203131.1.S1_at	Potri.003G104200.1	9.73517	9.60348	9.81853	9.56096	9.33826	9.34002	9.56691	9.07984	9.57625	9.19771	9.28792	9.42521	9.42634	9.81313	9.35046	9.5655	9.93988	9.72153
PtpAffx.203145.1.S1_at	Potri.003G106500.2	8.88584	8.72029	8.91721	8.32916	8.52853	8.03325	8.58942	8.17371	8.31492	8.62048	8.43871	8.82637	8.10758	8.36969	8.46191	8.17606	8.46048	8.29023
PtpAffx.203148.1.S1_at	Potri.003G106900.1	8.0132	7.53788	8.04108	8.55495	8.94868	8.26915	7.62906	7.9649	8.08875	7.84027	7.56222	7.25621	8.36757	7.77903	7.86288	8.71773	9.66008	9.34644
PtpAffx.52389.1.S1_at	Potri.003G111600.2	9.37149	9.57083	9.50657	9.65169	9.75797	9.68205	9.65488	9.34329	9.6403	9.49393	9.57956	9.70562	9.84175	9.57494	9.33491	9.82562	10.2479	9.7982
PtpAffx.37646.1.S1_s_at	Potri.003G113300.1	9.25613	9.98544	9.77029	10.672	10.6554	10.7776	11.0317	11.0417	10.6887	10.2102	9.94338	9.97954	10.214	10.4025	10.295	10.2225	9.84042	10.3905
PtpAffx.4168.2.S1_s_at	Potri.003G113400.1	11.1227	10.8762	10.9591	10.5611	10.8373	10.6161	11.2381	10.6024	10.9699	11.0458	10.5898	11.1017	11.1257	10.844	10.7411	11.0345	10.9414	11.2554
PtpAffx.6733.3.S1_s_at	Potri.003G113500.2	9.91405	9.5875	9.60306	8.68953	9.10753	8.77778	8.66705	8.51856	8.41453	8.6913	9.14971	8.78624	9.00499	9.04159	8.93262	7.27825	8.36484	8.25538
Ptp.6319.2.S1_a_at	Potri.003G114100.1	5.97311	6.26485	5.5373	4.78829	4.79042	5.12894	5.20068	5.69935	5.65551	5.72367	4.90987	5.32573	5.97752	5.13244	4.36639	3.94489	5.74413	4.93621
PtpAffx.60882.1.S1_at	Potri.003G114900.1	7.44936	7.14583	7.22719	7.49157	7.68808	7.72923	7.1438	7.21699	7.26429	7.59684	7.17408	7.7074	7.40075	7.58913	6.98533	6.6466	7.55283	7.77283
PtpAffx.18170.2.S1_a_at	Potri.003G115200.1	10.4594	10.1682	10.6866	9.39719	9.26262	9.73311	10.2268	10.0351	9.3504	9.1618	9.78272	8.88888	9.35965	9.48847	9.38615	9.62217	10.0653	9.47431
Ptp.333.1.S1_at	Potri.003G117100.1	12.4169	12.3619	12.403	13.0126	12.8352	12.8032	12.4601	12.5576	12.5483	12.5449	12.4675	12.2698	12.4971	12.2376	12.7157	12.9515	12.8804	12.9748
Ptp.1792.1.A1_at	Potri.003G117800.1	9.33056	9.36141	9.16806	8.82765	9.031	8.75633	9.13264	9.5361	9.23053	9.31246	9.82702	9.51533	9.4561	9.35219	9.53573	8.59046	8.90228	9.1514
PtpAffx.2587.1.A1_at	Potri.003G118400.1	9.92921	10.0107	9.95327	9.72864	9.65639	9.7122	9.68557	9.85435	9.64781	9.6566	10.095	10.0088	9.57302	9.9999	9.6826	9.42948	9.66565	9.66361
Ptp.2066.1.S1_s_at	Potri.003G119300.1	10.5895	10.4585	10.7287	10.2004	10.262	10.2747	10.6664	10.5329	10.5197	10.6171	10.4422	10.6874	10.3749	10.3135	10.3722	10.4159	10.4052	10.6229
Ptp.5248.1.S1_at	Potri.003G120000.1	11.9691	12.007	12.3156	11.543	11.7362	11.8118	11.7239	11.8183	12.1172	12.094	11.8558	11.7825	11.9959	12.0634	11.8898	11.6169	11.0617	11.5694
Ptp.5486.1.S1_at	Potri.003G120000.1	6.4351	6.04297	5.84795	6.65737	7.15343	7.02452	7.02599	7.18632	7.35751	7.05513	7.19673	7.44787	7.30931	6.93281	6.09985	6.35301	7.13641	7.62265
PtpAffx.203208.1.S1_at	Potri.003G120800.2	8.45819	8.32386	8.25386	7.77918	7.78966	7.67988	7.70072	7.12668	7.37887	8.06711	7.74674	7.82269	7.71422	8.36598	7.96768	7.37022	7.79841	7.87778
PtpAffx.203212.1.S1_at	Potri.003G121200.1	4.31095	3.34761	4.44797	1.84999	2.22702	2.25035	1.03315	2.31438	2.24377	3.87412	1.6577	2.54718	2.96891	1.64726	1.28053	1.20504	3.05887	3.97757
PtpAffx.203224.1.S1_at	Potri.003G123300.3	10.8617	10.7787	10.9419	10.6714	10.6743	10.5608	10.1883	10.3881	10.4472	10.241	10.4942	10.2981	10.1563	10.3892	10.367	9.37842	10.5829	10.2625
PtpAffx.203230.1.S1_at	Potri.003G124300.2	5.381	3.8851	5.41429	0.30041	2.16612	1.83979	4.3224	4.12996	3.56561	6.53409	5.25787	4.36803	3.49826	3.20958	4.01433	3.78385	4.86173	4.15361	DOWNREGULATED
PtpAffx.203235.1.S1_at	Potri.003G125300.1	5.06214	4.38124	5.07235	2.62232	3.63712	3.24212	2.42456	2.01048	4.31277	2.20124	1.01728	3.68357	0.360369	3.85375	1.74094	3.84031	0.42279	1.92415
PtpAffx.203236.1.S1_at	Potri.003G125500.1	3.28509	5.63401	4.30833	2.21897	1.3822	0.754263	3.79509	3.3051	3.55685	5.60015	5.26902	1.2609	4.79997	4.24802	1.37356	0.572495	1.59865	3.71444	DOWNREGULATED
PtpAffx.106168.1.S1_at	Potri.003G126600.1	8.90078	8.84439	8.79787	8.45753	8.56669	8.4261	8.38656	8.2715	8.4682	8.69081	8.67482	8.31564	8.59893	8.53014	8.56735	7.38206	8.1926	8.364
Ptp.7769.1.S1_at	Potri.003G126600.4	6.29241	5.94928	5.2629	2.98491	2.4581	3.01228	1.86801	4.78198	4.62913	4.55689	3.26437	3.68744	3.63921	3.60618	4.57432	4.58153	4.67796	2.2584	DOWNREGULATED
PtpAffx.119641.1.S1_at	Potri.003G127100.1	10.7811	11.0981	10.9713	10.5015	10.4186	10.7167	10.6607	10.3143	10.3486	10.4696	10.9075	10.6767	10.3262	10.8599	10.7538	10.5618	10.6548	9.97957
Ptp.5420.1.S1_at	Potri.003G129500.1	10.3791	10.5719	10.5181	10.6869	10.776	10.9205	10.6628	10.3907	10.7927	10.5566	10.4281	10.4034	10.6405	10.8979	10.7005	10.2555	10.5627	10.7904
Ptp.5442.1.S1_s_at	Potri.003G130700.2	11.3305	11.3501	11.2597	11.5559	11.4515	11.5116	11.3292	11.1703	11.3536	11.608	11.2688	11.421	11.6119	11.3691	11.2331	11.1103	11.7179	11.6963
PtpAffx.15501.1.S1_s_at	Potri.003G130900.1	9.72378	9.62578	9.59178	10.0328	10.545	10.5984	9.67043	10.0423	9.54904	9.14575	10.1854	9.93509	9.92211	9.56326	9.91742	10.7835	10.2562	10.2374
PtpAffx.2048.1.S1_a_at	Potri.003G131600.1	13.5755	13.809	13.6882	14.19	14.1528	14.1279	13.7352	14.3055	13.7075	13.97	14.1232	14.3235	13.7244	14.0026	14.2088	14.1739	14.3429	14.159
PtpAffx.156826.1.S1_s_at	Potri.003G133600.1	13.2134	13.2042	12.978	13.5195	13.5008	13.3855	13.2216	13.0646	13.0273	13.2988	13.2132	13.3194	13.3037	13.1778	13.3829	13.2797	13.5071	13.4082
PtpAffx.203286.1.S1_at	Potri.003G135900.1	6.19696	6.33494	6.44924	5.68516	5.35079	5.15547	5.92036	5.50314	6.01769	6.08628	5.49716	6.02258	6.10048	5.78575	5.88518	5.40233	5.77939	5.70469
PtpAffx.203291.1.S1_at	Potri.003G137100.3	7.28125	7.70568	7.26171	6.39746	6.4927	6.27816	6.6852	6.87266	6.34133	6.88332	6.83336	6.32059	6.18872	6.81762	6.47289	5.58712	6.42986	6.18533
PtpAffx.160485.2.A1_a_at	Potri.003G137900.2	9.20068	9.1751	9.05831	8.61084	8.62525	8.91971	8.85979	8.89159	9.0549	8.50213	9.11875	8.74756	8.57693	9.0286	8.90387	8.68822	8.73809	8.82003
PtpAffx.30399.1.S1_at	Potri.003G140600.1	9.67568	9.6185	9.74464	10.1365	10.0063	9.88968	9.39657	10.0412	10.3227	10.0323	9.87842	9.98631	10.138	9.86136	10.1064	10.0389	9.92261	9.70017
PtpAffx.134361.1.A1_s_at	Potri.003G141800.1	11.8123	11.3233	11.1757	10.418	10.3313	10.3189	10.3863	9.82272	9.81834	10.9041	10.8367	10.7007	10.8933	11.0755	11.0957	9.16339	8.96209	8.97443
PtpAffx.203310.1.S1_at	Potri.003G141800.1	11.4245	10.7047	10.4177	9.40696	9.54416	10.1407	9.89694	9.73605	9.43376	9.94685	10.1268	10.1866	10.2114	10.3975	10.2656	9.51234	8.4915	8.38652
PtpAffx.203310.1.S1_x_at	Potri.003G141800.1	9.96656	10.383	9.93527	9.38497	9.26888	9.61846	9.51059	9.21497	9.42502	9.30737	9.58578	9.40412	9.6815	10.0945	9.75835	9.39968	8.28151	8.27761
PtpAffx.17071.1.A1_at	Potri.003G142400.1	11.0654	11.1077	10.9749	11.392	11.6112	11.6073	11.1027	11.2237	11.1757	11.1836	11.3962	11.2895	11.197	11.3852	11.5042	11.6222	11.5733	11.8053
PtpAffx.5759.1.S1_at	Potri.003G142700.2	11.1343	10.9415	11.3903	11.7584	11.6335	11.9465	11.7354	11.3099	11.6179	11.2758	11.085	11.3161	11.7697	11.5491	11.5196	11.9162	12.0036	12.0685
Ptp.3423.1.S1_at	Potri.003G143500.1	9.88686	9.65386	9.68488	9.44486	9.37554	9.32281	9.3386	9.18558	9.28169	9.11451	9.54605	9.13021	9.29235	9.16173	9.1469	9.03552	8.48462	9.21021
PtpAffx.203314.1.S1_x_at	Potri.003G143600.1	6.59966	6.48475	7.10831	6.05186	6.12187	5.78985	6.52835	6.10816	6.20791	6.7403	5.71239	6.11996	6.29371	6.12166	5.8615	6.75412	6.45599	7.15524
PtpAffx.4509.1.S1_at	Potri.003G149300.2	10.1677	9.93016	9.98522	9.51829	9.71866	9.76371	9.97664	9.92884	9.73918	9.82098	9.26679	9.50708	9.54885	9.69473	9.60425	9.80762	9.74291	9.34938
PtpAffx.223574.1.S1_at	Potri.003G150400.1	8.75273	8.51598	8.54943	8.11189	7.82839	8.00799	8.00155	7.99573	8.15163	8.17771	8.20049	8.13959	7.88245	8.19008	8.02985	6.25979	7.91442	7.89001
PtpAffx.125400.1.S1_s_at	Potri.003G151500.1	7.0822	6.52535	6.48786	5.5413	5.45355	4.91859	5.27628	4.87239	5.70748	6.79276	6.41061	6.21274	5.44478	5.42556	5.06074	4.00264	5.71191	5.50437
Ptp.2104.1.A1_s_at	Potri.003G152600.2	7.26925	7.52187	7.59823	6.58834	6.9258	6.62828	6.1876	6.66593	7.06696	7.22403	7.1738	7.5544	6.73622	7.35835	7.22261	7.09361	7.29304	7.40161
Ptp.8104.1.S1_at	Potri.003G153100.1	7.65502	8.29527	7.86906	6.92732	7.3457	7.21296	7.46258	7.23858	7.07657	6.8287	7.20356	7.23649	7.15503	7.30751	7.49457	6.67189	6.94098	7.29264
PtpAffx.67424.1.S1_at	Potri.003G153200.1	7.47621	7.54927	7.5186	7.00317	6.94645	7.06972	7.10496	7.01579	7.2224	6.8911	7.39825	7.30166	7.13888	7.16695	7.61109	6.79541	7.15299	7.57439
Ptp.2282.1.S1_a_at	Potri.003G154900.2	11.0425	10.8803	10.9372	11.2901	11.2076	11.079	11.2885	11.1758	11.0634	11.0618	10.9346	10.6682	11.0247	10.9958	10.9869	10.7631	10.4025	10.5597
PtpAffx.132590.1.S1_at	Potri.003G155100.4	7.71361	7.85367	7.48655	7.30083	7.36851	7.06403	7.02936	7.06002	7.41888	7.09228	6.74692	7.60199	6.98576	7.0729	7.02275	6.75667	7.33723	7.25318
PtpAffx.203359.1.S1_at	Potri.003G157200.1	6.4636	6.13793	6.36354	5.63357	5.18891	5.82466	5.17065	6.38158	5.9192	4.60346	6.11472	4.1769	1.77687	5.53151	5.09253	5.02979	5.86128	5.57465
PtpAffx.203360.1.S1_at	Potri.003G157300.1	7.52665	8.27865	8.1628	9.13567	9.12265	9.09083	8.38016	8.23996	8.3459	8.55766	8.63494	8.41582	8.6575	8.33353	8.91002	8.63682	8.14217	8.49354
Ptp.1368.1.A1_a_at	Potri.003G158100.1	11.2144	11.3746	11.2826	11.5031	11.5245	11.4578	11.3725	11.8153	11.6939	11.5418	11.32	11.6551	11.6777	11.4186	11.3789	11.6617	11.6177	11.7915
PtpAffx.27853.1.S1_at	Potri.003G159100.1	9.02905	8.96902	9.04231	9.47438	9.80587	9.50264	9.16037	9.57859	9.34995	9.38149	9.21431	9.23761	9.70624	9.45232	9.65748	9.08673	9.30461	9.50266
PtpAffx.31508.1.A1_at	Potri.003G160300.1	9.9491	9.66722	9.5751	10.5565	10.3783	10.2248	10.2312	9.99616	10.3823	10.1813	10.411	10.4142	10.5508	10.1954	10.1	9.96084	9.71107	10.2286
PtpAffx.79922.1.S1_s_at	Potri.003G161400.1	8.46258	8.7647	8.51282	7.41116	7.49207	7.89778	7.76248	7.64623	8.321	8.00832	7.79441	8.19945	7.72937	8.02648	7.81881	6.9404	6.88951	8.15933
Ptp.5172.1.S1_s_at	Potri.003G161600.9	8.67314	8.91669	8.79093	8.4882	8.61439	8.46157	8.56073	8.29706	8.16532	8.25618	8.78959	8.67642	8.17044	8.59665	8.67602	8.18833	8.5563	8.41812
PtpAffx.107745.1.A1_at	Potri.003G162400.1	6.89117	6.48918	6.60738	5.1912	6.09369	5.48025	6.00354	5.77752	6.33404	5.86376	4.39075	5.99374	5.7064	6.7083	5.43712	4.60634	6.2824	6.61861
Ptp.3464.1.S1_at	Potri.003G163100.1	9.8193	9.67732	9.65419	9.96531	9.96455	10.0432	9.83061	10.0412	9.84163	9.82743	9.84665	9.8914	10.0449	10.165	9.96509	9.92083	9.91699	9.7624
PtpAffx.203397.1.S1_at	Potri.003G164000.1	9.58893	9.68498	9.7252	9.94078	10.0427	9.96115	9.64177	9.47132	9.78038	9.28747	10.1193	9.15501	9.76343	9.6194	10.3207	9.64826	9.47988	9.50334
PtpAffx.203405.1.S1_at	Potri.003G166000.3	5.93411	5.6562	5.88147	5.46252	5.26612	5.31514	5.48343	4.47069	5.46503	5.41606	6.37085	5.62654	5.06402	5.21962	5.34681	3.74919	5.41953	4.4536
Ptp.3829.1.S1_at	Potri.003G166200.1	10.7445	10.7041	10.8489	10.9915	10.9697	11.1417	10.8284	10.7966	11.099	10.7978	10.967	10.8193	11.0194	11.1015	11.027	10.5293	9.99986	10.6272
PtpAffx.203423.1.S1_at	Potri.003G171600.1	6.64302	7.30552	6.04588	3.29527	5.09406	2.92932	5.99296	3.10466	4.44881	5.8305	5.91908	5.55136	4.36345	1.85105	5.40197	3.51285	4.42454	5.62388
PtpAffx.5913.1.S1_at	Potri.003G173900.1	10.8253	10.6811	10.8728	10.0657	9.91858	10.361	10.9631	11.1225	11.21	11.1077	10.1083	11.0188	10.9971	10.5623	10.6691	10.163	9.80496	10.3152
PtpAffx.7896.4.A1_a_at	Potri.003G176900.1	14.1314	13.9594	14.1277	13.3234	13.698	13.5691	13.8652	13.6105	13.8924	14.4263	13.9792	14.4603	14.2759	13.9389	14.1041	13.9434	13.3651	13.2657
PtpAffx.203455.1.S1_at	Potri.003G177900.1	7.93108	7.47726	7.95629	6.90831	7.32586	7.28266	8.14855	8.55261	7.83043	8.27397	7.01111	7.5736	7.78565	7.52272	7.42724	7.40776	7.36321	6.73648
Ptp.5188.1.A1_s_at	Potri.003G178200.1	11.3568	11.4192	11.3402	11.6728	11.6383	11.6485	11.6869	11.3707	11.429	11.7182	11.4341	11.4765	11.7289	11.6564	11.7357	11.744	11.6442	11.7558
PtpAffx.203456.1.S1_at	Potri.003G179000.2	6.14383	6.08473	6.40126	5.40008	5.83363	5.52789	6.46716	5.41263	6.65334	6.31253	5.01388	5.39515	5.46056	5.68208	4.22971	3.08039	6.01563	4.75771
PtpAffx.203465.1.S1_at	Potri.003G180200.1	5.28241	6.00195	5.04567	3.59478	4.62163	3.28844	4.79837	2.2808	4.886	4.69868	4.19453	4.35765	3.82313	4.35778	1.68715	5.11026	3.4306	4.22189
PtpAffx.203595.1.S1_x_at	Potri.003G186200.1	5.15876	5.21681	5.01825	3.62941	3.25077	4.33396	4.48054	4.9806	5.663	4.34393	5.08067	4.45661	5.38152	2.80368	3.60507	4.59543	5.77944	5.2811
PtpAffx.1257.1.S1_x_at	Potri.003G186500.1	13.6589	13.6847	13.5282	14.1776	13.9348	13.9765	13.8678	13.7542	13.9646	13.8334	13.6992	13.5878	13.819	13.8248	13.9371	14.014	13.9402	13.8655
PtpAffx.225107.1.S1_x_at	Potri.003G188800.1	8.65217	7.63789	8.0993	6.78346	6.72587	6.60045	6.9185	6.5177	7.58261	8.84536	8.03716	7.59793	8.5461	8.16058	6.96615	7.20086	7.11081	6.62364
PtpAffx.203583.1.S1_at	Potri.003G190100.2	7.24946	7.61397	7.41841	6.9421	6.48891	6.99002	7.36517	7.25162	7.52426	6.64036	6.10468	7.16326	6.73893	7.12213	7.08824	7.02208	6.55006	7.63372
PtpAffx.203577.1.S1_at	Potri.003G191300.2	7.14909	7.42318	7.74568	6.5206	6.86135	6.8301	7.23344	7.09625	7.49013	7.71042	7.72404	8.01454	7.65909	7.56732	7.4048	7.30134	7.0903	7.13647
PtpAffx.203574.1.S1_s_at	Potri.003G192000.1	5.64978	6.21185	6.04243	3.50468	2.16434	3.65902	4.27324	5.37436	4.98807	5.55259	4.44981	5.1809	3.74741	5.20904	4.83552	5.13925	4.74307	5.15978
PtpAffx.203567.1.S1_at	Potri.003G193700.1	6.31811	4.58651	5.31002	7.60122	8.48625	7.20441	5.62753	5.46873	3.48342	8.20172	6.26169	5.75551	7.5287	6.74528	6.98677	6.45616	4.83153	6.28453
PtpAffx.131586.1.S1_at	Potri.003G194600.4	8.43727	8.32072	8.45364	8.04648	7.75751	8.10548	8.14019	8.35473	7.81028	7.71892	8.04254	8.10321	8.00372	8.33585	7.96594	6.44403	7.72877	8.00177
PtpAffx.203562.1.S1_at	Potri.003G194800.1	2.68795	2.97309	2.28903	5.20884	4.92851	5.16701	4.96205	5.10241	4.87044	2.59027	4.84678	2.55633	5.68656	1.5573	5.1517	3.70425	2.47984	3.32806
PtpAffx.203559.1.S1_at	Potri.003G195900.1	3.33238	5.19749	2.84979	0.0128671	0.430836	2.21917	3.79515	2.37154	4.68651	4.67285	5.07108	3.39712	3.50973	5.25638	0.698894	4.23337	4.40017	3.88768	DOWNREGULATED
PtpAffx.203558.1.S1_at	Potri.003G196000.1	5.04788	5.63526	5.78917	6.43105	6.75361	6.02594	5.85466	6.98917	4.91101	6.28558	6.20456	5.84443	6.37306	5.92009	4.73342	6.62062	5.46946	5.02849
PtpAffx.11823.1.S1_at	Potri.003G197800.1	10.0127	9.79647	10.0351	9.59063	9.44422	9.36313	9.86355	10.161	9.81868	9.65639	9.64267	10.0813	9.67057	9.50314	9.78223	9.69267	9.57134	9.71802
PtpAffx.224330.1.S1_at	Potri.003G200100.2	5.69895	5.00393	5.2363	4.3291	3.8379	4.48144	4.9465	3.86381	2.0583	4.69142	5.81533	5.27909	3.17439	4.41372	4.23503	3.88944	5.41765	5.18694
PtpAffx.203545.1.S1_at	Potri.003G200700.2	9.26124	8.52273	8.96328	10.8503	11.2821	10.2866	9.21815	9.38636	9.23441	11.1552	10.0338	9.72131	10.4331	9.50279	10.4334	10.166	10.2186	10.2171
PtpAffx.222131.1.S1_at	Potri.003G202000.1	8.60644	8.39993	8.42458	8.07139	8.24232	8.13355	8.351	8.65925	8.81891	8.73895	9.00985	8.80119	8.47835	8.8141	8.59544	8.15995	7.14222	7.76624
PtpAffx.203521.1.S1_at	Potri.003G205100.1	5.92922	5.73253	6.23507	6.68864	6.30986	6.84309	6.09908	6.50484	7.0138	6.44514	5.32212	6.59617	6.71063	5.77551	7.00503	6.32511	6.52863	6.78169
PtpAffx.51524.1.S1_at	Potri.003G210900.1	11.2476	11.2291	11.0042	11.9023	11.5076	11.8341	11.3491	11.5525	11.7153	11.6154	11.3897	11.7151	11.7034	11.3879	11.527	11.7226	11.9979	11.8029
Ptp.983.1.A1_at	Potri.003G211300.1	6.68256	6.63685	6.02535	5.79376	5.52282	5.47268	5.80222	4.23968	6.91989	5.87993	5.86895	6.13543	6.81583	6.68208	6.18275	5.92361	7.09264	6.12855
PtpAffx.203660.1.S1_at	Potri.003G212500.1	6.35686	6.04348	6.74551	5.78871	5.42201	5.38151	5.51183	4.38822	5.4475	4.69985	5.26803	5.44517	3.58289	4.92982	5.76706	5.08462	6.01039	4.51208
PtpAffx.203650.1.S1_at	Potri.003G214000.1	3.85755	5.00299	2.43947	0.361236	0.269272	0.911683	4.53231	0.598502	4.58959	1.78069	4.83351	2.29099	2.394	1.34937	2.32686	2.24109	1.36299	2.15969	DOWNREGULATED
PtpAffx.5530.1.S1_a_at	Potri.003G215100.1	10.7488	10.9187	10.9271	11.3406	11.2453	11.3746	11.1085	10.6855	11.2222	10.9063	10.9166	10.9254	10.925	10.956	10.8022	11.7923	11.5243	11.7533
PtpAffx.5530.1.S1_at	Potri.003G215100.1	10.8308	10.6953	10.5128	11.3629	11.3414	11.427	10.9894	10.9594	11.2151	10.5616	10.8002	10.7245	10.8645	10.5291	10.8056	11.7547	11.6843	11.948
PtpAffx.2173.1.S1_at	Potri.003G216200.1	10.742	9.7839	10.2347	12.09	11.7222	11.5997	10.8314	10.7669	10.9823	11.4081	10.5908	10.5711	10.9314	10.6238	10.8622	13.007	13.6385	13.1162
PtpAffx.73624.1.S1_at	Potri.003G216500.1	6.05725	5.93325	5.45197	2.14869	1.8301	4.25061	2.85837	4.91238	4.1501	4.66231	1.70886	4.52489	4.44497	4.68052	5.04933	3.72616	5.20672	4.09713	DOWNREGULATED
PtpAffx.35031.1.S1_at	Potri.003G222200.1	9.99557	10.2434	10.2098	9.69344	9.94931	9.76466	9.58291	9.03655	9.24101	9.64088	10.0894	9.87703	9.50568	10.1929	9.79247	9.32025	8.95574	9.19026
Ptp.5459.1.S1_at	Potri.003G222400.1	11.1626	11.0241	10.9988	10.4611	10.5762	10.5079	10.6057	10.8296	10.942	11.1885	10.7315	11.3817	10.8142	10.4383	10.7011	10.6538	11.0413	11.1888
PtpAffx.15237.3.S1_at	Potri.003G222400.2	10.1591	10.2024	10.0258	9.63116	9.65025	9.88136	9.8981	9.79197	10.1942	10.2664	9.69205	10.0841	10.0551	9.74134	9.7448	8.84141	9.99733	10.3886
PtpAffx.29976.1.S1_s_at	Potri.003G222700.5	13.1434	13.8362	13.2264	12.1364	12.6895	12.8105	13.2276	12.4312	12.6562	12.554	12.9006	12.7652	12.238	13.0521	12.8203	11.3314	12.7142	12.3376
PtpAffx.249.280.S1_a_at	Potri.003G222800.1	10.3058	10.2916	10.4083	10.1545	10.077	10.0729	9.96043	10.3581	9.97585	10.3103	10.4068	10.2769	9.99562	10.1995	10.6889	10.2822	9.62677	9.56921
PtpAffx.203606.1.S1_at	Potri.003G223800.2	3.87899	5.02862	3.76528	1.3032	-0.155521	-0.396035	3.73998	3.3918	-0.678078	4.97999	4.71181	5.06768	4.13629	5.28898	-0.717858	3.35395	1.97029	2.29696	DOWNREGULATED	UPREGULATED
PtpAffx.23209.1.S1_at	Potri.004G001300.1	11.497	11.5117	11.4802	11.721	11.7169	11.8017	11.5317	11.6899	11.8042	11.7808	11.495	11.8063	11.803	11.5647	11.561	11.6714	11.8775	11.795
Ptp.7707.1.S1_s_at	Potri.004G003100.1	8.33065	8.62368	8.46394	7.80604	7.80158	8.0524	8.2089	7.75363	7.94851	7.97074	8.35783	8.50607	8.00284	7.80724	8.52914	8.09382	7.60416	7.62394
PtpAffx.12684.1.S1_at	Potri.004G003800.1	12.8054	12.8671	12.8466	12.9719	13.0777	12.9553	13.1108	13.167	12.9887	12.6867	13.0442	12.9136	12.9449	13.0043	12.9356	13.0032	12.709	12.9059
Ptp.455.1.A1_at	Potri.004G004200.2	11.1298	11.1316	11.2077	11.5301	11.4217	11.6451	11.5189	11.4047	11.4553	11.3313	11.291	11.0598	11.3468	11.4104	11.3305	11.4756	11.3205	11.42
PtpAffx.217365.1.S1_at	Potri.004G005100.1	5.81171	5.02018	5.82482	3.04421	3.91468	2.32073	5.05857	3.61968	4.63247	3.90142	4.45683	2.05524	1.4399	0.421438	1.71836	1.97744	3.19319	4.73103			UPREGULATED
PtpAffx.217352.1.S1_at	Potri.004G007200.1	1.33896	1.16695	2.16919	3.54913	3.74244	2.78219	3.85889	4.24203	3.98827	0.378719	0.543661	5.41679	-0.0792113	4.16153	1.46579	2.49891	0.278137	-0.11957	UPREGULATED		DOWNREGULATED
PtpAffx.217347.1.S1_at	Potri.004G007800.1	6.45927	5.09534	5.7492	3.61234	3.85164	1.82517	6.83829	7.21122	6.55568	2.66641	3.35023	5.04427	4.59493	4.63948	3.40089	4.32774	4.50762	4.72183
PtpAffx.38964.1.S1_a_at	Potri.004G012500.2	12.3208	12.149	12.1516	12.9023	12.5209	12.8454	13.803	14.1672	13.4362	12.675	12.7817	12.4567	12.2886	12.3444	12.601	13.099	12.7305	12.6622
Ptp.2633.1.S1_at	Potri.004G013200.8	12.7869	12.6967	13.03	13.3424	13.373	13.0961	13.0778	12.969	12.9123	12.5827	12.9411	12.6601	12.9034	12.9528	12.8394	12.6907	12.5167	12.6927
PtpAffx.21205.4.S1_a_at	Potri.004G015100.1	10.1436	10.0583	10.7751	9.17937	9.23012	9.43695	10.6438	9.6431	9.67458	9.45445	10.1023	7.68847	9.63577	10.1337	10.5369	9.6412	8.53884	7.50212
PtpAffx.224348.1.S1_at	Potri.004G016400.1	5.36796	3.4749	5.19219	0.561078	1.53544	1.02936	1.61003	2.74387	3.23655	4.91694	2.37052	4.12349	4.06191	1.08429	4.10777	1.32356	1.04587	3.60034	DOWNREGULATED
PtpAffx.16622.1.A1_at	Potri.004G017600.1	3.31861	2.75885	2.12245	4.6409	4.75868	5.09039	4.47753	2.35474	4.33334	4.84427	3.59816	4.62157	5.09484	4.23602	4.0008	6.69023	6.43242	5.42592
PtpAffx.203709.1.S1_s_at	Potri.004G022200.1	2.48865	5.0189	5.30441	0.540357	-0.938702	0.832531	3.33171	-0.278807	-0.968243	2.34134	4.16253	0.397716	4.7997	1.45333	4.40446	3.68258	0.381054	4.13351	DOWNREGULATED	UPREGULATED
PtpAffx.203727.1.S1_at	Potri.004G028500.1	1.98629	1.79366	0.530229	3.65612	4.3504	4.42924	2.67504	5.1839	1.94498	0.496035	4.23978	1.76027	3.10781	-0.067482	4.56446	2.20416	3.74133	3.92682	UPREGULATED
PtpAffx.152720.1.S1_at	Potri.004G029100.3	8.65239	8.24163	8.14503	7.43195	7.51892	7.6636	7.13382	7.13407	7.1853	7.61595	7.46281	7.15446	7.29349	7.83162	7.50832	6.33425	6.1234	6.62543
PtpAffx.148198.1.S1_at	Potri.004G030100.3	10.1115	10.2409	10.0539	9.64509	9.71522	9.72504	9.53528	9.92607	9.95195	9.74999	9.90241	9.87829	9.28046	9.74597	9.72668	9.43541	9.51831	9.65649
PtpAffx.203735.1.S1_at	Potri.004G030500.3	7.074	7.11575	7.32576	7.63358	7.43482	7.62546	7.0217	7.10883	7.04509	7.41638	7.37575	7.65326	7.98007	7.39088	7.844	7.45002	7.34725	7.30429
PtpAffx.203738.1.S1_at	Potri.004G030900.1	3.4859	4.32159	4.34834	0.403384	0.748693	0.185116	0.650913	4.61355	1.74333	2.35081	2.66014	-0.0163913	0.61387	2.86467	-0.171524	0.579899	-0.970715	3.59025	DOWNREGULATED
Ptp.2446.1.S1_s_at	Potri.004G032200.2	12.0255	12.0125	11.8945	12.3839	12.2094	12.2387	12.0134	11.3514	11.865	12.2677	12.2723	12.5161	12.3006	12.2985	12.2344	12.4878	11.4869	11.9924
Ptp.3041.1.S1_at	Potri.004G034700.1	11.7583	12.1666	11.8615	11.2723	11.4264	11.48	11.6169	11.5597	11.2739	12.0194	12.6139	12.1123	11.9042	12.2294	12.011	11.8721	11.7079	11.659
PtpAffx.220911.1.S1_at	Potri.004G035100.1	6.94247	7.3193	7.2179	6.53881	6.46649	6.51524	6.99768	6.71971	6.70883	7.00796	6.24147	7.23515	6.37516	6.59957	6.81647	6.17199	7.43015	7.20704
PtpAffx.29666.1.S1_at	Potri.004G035900.3	8.96443	9.11778	9.03991	8.69545	8.85442	8.71755	8.94916	8.85712	8.95636	8.84397	8.7046	8.78834	8.4989	8.74666	8.80567	9.07504	8.67628	9.43653
PtpAffx.203764.1.S1_at	Potri.004G036100.1	6.0277	6.16968	5.74562	5.34584	4.87227	5.49013	6.28673	5.82859	5.52058	5.82663	6.22733	5.01613	5.5074	5.81296	3.22339	5.59894	5.9304	5.52034
PtpAffx.203776.1.S1_at	Potri.004G038400.1	5.30378	5.64752	5.29338	6.50444	6.70319	6.13916	4.65933	0.696145	4.10764	7.02903	4.93725	4.33604	4.97521	5.18927	6.14194	5.12494	4.2418	4.44849
Ptp.2949.1.S1_at	Potri.004G038700.1	10.1147	9.60295	9.74941	10.4943	10.4357	10.7915	9.60592	10.5706	10.3355	10.2372	9.94873	9.58048	10.2064	10.2384	10.5159	10.8542	10.7417	10.7976
PtpAffx.43832.2.A1_at	Potri.004G041500.1	3.8729	4.62314	4.58749	2.55519	-0.250094	1.08305	3.59513	4.79527	4.86088	-0.495909	0.609584	-0.110726	2.62736	3.74291	1.96787	1.49762	0.765064	2.02753	DOWNREGULATED	DOWNREGULATED
PtpAffx.203898.1.S1_at	Potri.004G042600.1	3.86877	3.34938	4.48865	5.64142	4.94647	5.59439	3.71929	5.12722	5.07064	5.36752	0.723651	2.32012	4.55522	3.89787	3.41072	5.33155	4.9416	4.42474
PtpAffx.24507.1.A1_at	Potri.004G042700.1	9.29928	9.50275	8.90164	10.0292	9.73443	9.90237	10.0377	9.61942	9.77984	9.28029	9.03319	9.49288	9.05925	9.00719	8.74283	10.585	11.2628	11.2367
Ptp.5973.1.S1_s_at	Potri.004G047600.1	10.6594	10.6436	10.6441	11.4016	11.0769	11.3436	10.7926	10.7612	10.6941	10.4389	10.7243	10.7623	10.5119	10.7235	10.4727	11.5674	11.8383	11.3737
PtpAffx.203867.1.S1_at	Potri.004G049200.1	3.59577	3.74127	2.49579	1.99883	1.22603	1.09335	0.13561	2.15261	4.48811	4.66117	2.62523	4.48184	2.21004	4.48684	2.54273	0.131148	2.56042	-0.0131681	DOWNREGULATED		DOWNREGULATED
PtpAffx.85318.1.S1_at	Potri.004G052700.1	8.01219	7.7293	7.79414	7.31879	7.44868	7.53033	6.92854	6.88755	7.596	7.72953	6.8089	7.30114	7.4441	7.73676	7.17884	6.41946	7.67821	7.66338
PtpAffx.132160.1.A1_at	Potri.004G054800.1	7.37689	7.63058	7.37848	8.95491	8.5518	8.4434	7.7422	8.11637	7.65448	9.31379	8.08447	7.79082	8.30543	8.34823	9.75375	8.58396	9.31962	9.3859
PtpAffx.82851.1.S1_at	Potri.004G055000.3	11.1935	10.9931	11.0235	11.4059	11.4773	11.3299	10.5612	10.8665	11.0987	11.7163	11.4125	11.8751	11.3316	11.4239	11.3199	11.6861	11.4329	11.6372
PtpAffx.203842.1.S1_at	Potri.004G055200.1	1.49591	1.66371	1.02403	3.43377	2.62251	4.49458	2.00398	2.93931	4.21505	1.90047	2.24273	2.45218	5.06627	4.36975	2.35287	2.79376	2.34584	4.46166	UPREGULATED
PtpAffx.203837.1.S1_at	Potri.004G055700.1	9.32814	9.04255	9.08755	8.57906	8.42731	8.63982	8.82185	8.30954	8.79521	9.34199	8.61936	8.71875	8.73228	9.26484	9.15674	8.63062	8.7969	8.95912
PtpAffx.203837.1.S1_s_at	Potri.004G055700.1	10.989	10.6727	10.7185	10.0744	10.1174	10.3154	10.4291	9.8763	10.037	10.8969	10.6144	10.5357	10.6184	11.1843	10.5454	10.6336	10.1984	10.5751
PtpAffx.201683.1.S1_s_at	Potri.004G057100.6	9.01347	8.37226	7.88463	7.28991	7.36191	6.10767	7.23302	6.96041	7.42348	7.57293	7.7546	7.3465	7.02107	7.20262	7.46039	6.37287	7.32287	7.15558
PtpAffx.114285.1.A1_at	Potri.004G057900.1	7.99446	8.01458	7.59217	7.50456	7.0896	7.09614	6.64952	7.18531	6.73884	7.63949	8.18969	7.64327	7.89163	8.44258	7.52048	6.98897	7.01632	6.99599
PtpAffx.203822.1.S1_at	Potri.004G059500.1	5.7807	5.7963	5.16188	6.65258	6.07065	6.72653	6.23052	6.42105	6.13284	6.76049	5.51459	7.45646	5.87541	7.14968	6.95035	6.30391	5.04213	5.64748
PtpAffx.203817.1.S1_at	Potri.004G060800.2	5.78767	4.92853	5.19292	3.97699	3.59239	4.46035	5.07879	4.17756	4.95195	4.42249	4.49499	4.66251	5.15084	4.65507	4.51064	4.61405	3.45934	4.41424
Ptp.7074.1.S1_at	Potri.004G062300.1	10.8094	10.8618	10.8317	11.0195	11.13	10.9637	11.1023	10.953	10.594	11.0721	11.0482	10.8562	10.618	10.7883	10.688	11.0519	11.6563	11.2007
Ptp.642.1.S1_x_at	Potri.004G063300.3	13.8552	13.614	13.8476	13.4991	13.3934	13.4706	13.6264	14.2708	13.9256	13.9032	13.8781	13.9387	13.8547	13.6675	13.7195	13.8909	13.9825	13.9083
PtpAffx.25004.1.A1_a_at	Potri.004G064700.1	9.82627	9.97526	9.79496	10.349	10.4746	10.4538	10.5212	10.5225	10.5188	10.0456	10.2443	10.1761	10.2128	9.88129	10.02	10.8139	11.387	10.8198
Ptp.8053.1.S1_at	Potri.004G065400.1	10.4793	10.211	10.1417	10.736	10.8201	10.5408	9.37645	9.96586	9.83132	10.5367	10.9706	10.8984	10.7763	10.5999	10.6926	10.2633	9.38377	10.0173
PtpAffx.153364.1.A1_at	Potri.004G066200.2	9.29127	9.22496	9.29676	8.74396	8.97819	8.80536	8.97992	8.59728	8.90104	8.98941	8.78617	9.16533	8.68327	9.15353	9.09888	8.83901	8.59993	9.00332
PtpAffx.134162.1.A1_at	Potri.004G067000.2	11.2167	10.9447	11.0752	11.4965	11.6758	11.3971	11.5627	11.5927	11.5218	11.669	11.4133	11.4549	11.7808	11.5865	11.4979	11.5186	11.5944	11.8605
PtpAffx.203787.1.S1_at	Potri.004G069400.1	4.85728	5.1864	5.4308	3.83397	4.10686	4.32985	5.05207	5.61177	5.02261	4.97815	4.84669	4.96524	4.26455	4.7172	4.28825	1.54279	4.17758	4.83655
PtpAffx.204029.1.S1_at	Potri.004G075100.2	6.50986	6.84195	7.23187	5.68621	6.09147	5.83983	6.19989	3.05824	5.59783	6.51491	7.1164	6.857	6.08726	6.21125	6.47143	5.34138	5.34473	6.64789
PtpAffx.125364.1.S1_at	Potri.004G075400.2	9.50887	9.85109	9.62125	11.3325	10.9674	10.842	10.5715	10.6976	10.8543	10.2252	9.5949	9.6611	10.4156	10.1474	10.2789	10.606	10.2298	10.5077
PtpAffx.38033.1.S1_at	Potri.004G075600.1	8.51989	8.42354	8.46087	8.13963	8.12405	8.07726	8.29912	8.39927	8.40659	8.61644	8.21474	8.45679	8.49723	8.16881	8.29659	8.16286	8.2903	8.11793
PtpAffx.7721.2.S1_at	Potri.004G075700.3	8.6406	8.35963	8.45458	8.04889	8.11032	8.22883	8.27029	8.2812	7.82841	8.34531	7.7888	7.9774	8.23535	8.36286	7.89639	7.05462	8.28148	8.31683
PtpAffx.204024.1.S1_at	Potri.004G077400.1	8.06678	7.5978	8.22376	6.99262	7.20293	7.19424	6.87529	7.15104	7.0132	6.8721	8.2769	7.29147	7.14235	6.71016	7.70658	6.66228	6.99071	7.4019
PtpAffx.110199.1.S1_at	Potri.004G079900.1	11.8288	11.9565	11.8528	11.6982	11.6663	11.7488	12.0311	11.5836	11.6961	11.8569	11.8626	11.7152	11.7575	11.882	11.9009	11.4446	11.1571	11.1564
Ptp.2928.1.A1_at	Potri.004G080100.1	9.10056	9.35709	9.44315	9.63477	9.65933	10.0153	9.55462	9.83932	9.94933	9.33628	9.32346	9.52468	9.72747	9.55225	9.71406	9.68378	9.73072	9.79596
Ptp.2956.1.A1_at	Potri.004G081400.1	8.08504	7.99609	8.15197	7.65726	7.8065	7.59789	7.7638	8.12055	7.67836	7.76554	8.05405	8.37336	7.82484	7.88366	7.94719	7.22584	7.57594	7.89286
Ptp.4432.1.A1_s_at	Potri.004G082200.2	13.3724	13.3594	13.4431	13.0405	12.9612	13.0852	13.1964	13.2417	13.3565	13.3774	13.4573	13.1928	13.3368	13.1259	13.135	13.408	13.2857	13.3283
PtpAffx.203987.1.S1_x_at	Potri.004G084900.1	7.32339	7.38689	7.20904	7.85825	7.5579	7.83832	7.88579	6.60622	6.96132	6.38779	6.9424	6.82068	6.92843	6.78521	6.91564	6.4491	6.4195	6.81364
PtpAffx.222823.1.S1_at	Potri.004G085700.1	11.1241	11.2099	10.9858	10.7021	10.7934	10.885	10.7162	10.9197	10.9988	10.8842	11.0326	11.2853	10.9346	10.7317	10.758	10.0348	11.1979	11.0466
PtpAffx.249.469.S1_a_at	Potri.004G087500.3	11.4464	11.2645	11.3453	11.1327	11.1882	11.0165	11.1755	11.1702	10.8817	11.1224	11.3763	10.986	11.074	10.9329	11.0587	10.8278	10.589	10.4776
PtpAffx.57805.1.S1_at	Potri.004G088600.2	10.5132	10.7077	10.574	10.3827	10.215	10.2673	10.6572	10.4012	10.5881	10.5807	10.4411	10.0769	10.5756	10.7299	10.7605	10.3206	9.88003	9.92668
PtpAffx.65420.1.S1_at	Potri.004G089700.1	10.7941	11.0666	10.7436	11.7846	11.7464	12.3068	11.7086	11.8218	11.5354	10.0231	9.92382	9.43256	9.93696	9.938	9.53789	12.5623	13.0918	13.1764
PtpAffx.153358.1.A1_s_at	Potri.004G093400.1	4.02194	3.44482	4.75073	5.8548	5.0462	5.44463	4.88893	4.14374	4.12936	4.90703	5.58861	5.99559	5.18094	4.37033	4.4018	6.08514	4.17288	4.85171
PtpAffx.52716.1.A1_s_at	Potri.004G094600.1	11.7813	11.6125	11.6304	11.9194	12.0032	11.987	11.6443	11.9513	11.7357	11.6615	11.4441	11.576	11.26	11.053	11.4678	12.4051	12.8224	12.7683
Ptp.6190.1.S1_at	Potri.004G095000.2	9.35619	9.61403	9.54778	9.67386	9.8646	9.82221	9.41811	9.88909	9.9955	9.73419	9.74068	9.78394	9.65711	9.40136	9.63727	9.64443	9.97699	9.97172
PtpAffx.224390.1.S1_s_at	Potri.004G096600.1	7.91294	8.16341	7.69424	8.66378	8.47147	8.699	8.27034	8.07433	8.3982	8.09475	7.83466	8.05044	8.27322	8.47411	7.64673	8.1205	8.38676	8.07251
PtpAffx.203929.1.S1_at	Potri.004G098300.1	7.65064	7.67214	7.89525	8.17702	8.26984	8.49536	8.12607	7.69784	8.24162	7.90116	7.73154	7.56481	7.77446	7.63554	7.80836	8.40708	8.46885	8.41289
PtpAffx.203924.1.S1_at	Potri.004G099300.1	8.30337	8.54832	8.38758	7.35654	7.9216	7.57404	7.51658	7.97642	8.03517	7.62581	7.84397	7.95249	8.17519	7.82151	8.25215	7.3845	7.79792	8.03169
PtpAffx.203919.1.S1_at	Potri.004G100100.2	10.5896	10.8481	9.88518	11.7456	11.3096	11.4994	10.3986	10.8693	10.9021	11.0783	10.6871	11.3747	10.9181	11.1457	10.8057	10.8286	10.7071	11.0615
PtpAffx.203917.1.S1_at	Potri.004G100300.1	3.35361	2.86639	4.19057	1.82626	-0.0820251	1.05129	2.70712	2.16008	1.51255	0.515598	5.29655	4.50677	3.27615	1.66553	0.124702	1.44686	4.42707	4.10019	DOWNREGULATED
PtpAffx.203916.1.S1_at	Potri.004G100500.1	9.36086	9.39545	9.2916	9.63565	9.4658	9.65102	9.67408	9.76491	9.4421	9.52502	9.20464	9.59496	10.0769	9.07736	9.65615	9.39704	9.3464	9.69604
PtpAffx.203912.1.S1_at	Potri.004G101300.1	6.66715	6.07811	5.92271	4.77703	5.32722	5.51789	5.36247	4.80563	5.40456	4.6238	4.80064	5.14889	4.63509	5.27412	4.87022	3.89049	4.25968	5.8818
PtpAffx.18261.1.A1_at	Potri.004G101500.1	7.36243	7.20074	7.56	6.26901	5.90955	6.75364	7.90923	7.59904	7.42163	6.90104	7.22542	7.18138	7.3832	7.23418	7.30906	6.6898	6.44118	7.4948
PtpAffx.204056.1.S1_s_at	Potri.004G102800.1	1.05201	2.49957	2.5434	5.62405	3.8783	4.80858	4.72096	4.94055	3.87508	5.73613	5.31549	4.03972	4.54211	1.06597	4.42321	4.09178	5.07032	4.90316	UPREGULATED
PtpAffx.224403.1.S1_at	Potri.004G104100.1	8.62439	9.12035	8.95316	7.75652	8.09883	8.03178	7.44492	8.08138	7.74559	8.35715	6.3666	8.24071	7.76596	7.88886	7.56564	7.12785	5.26601	8.15917
PtpAffx.1286.5.S1_s_at	Potri.004G106800.3	13.7205	13.5622	13.7483	13.9607	14.0295	14.1028	14.1298	14.2458	13.8914	13.3884	13.4822	13.1512	13.7662	13.8742	13.862	14.4779	15.1758	14.8213
PtpAffx.204069.1.S1_x_at	Potri.004G106900.1	9.16647	8.97437	9.25609	8.3925	8.65724	8.52089	9.14957	8.78153	8.88721	8.98775	8.9625	9.01122	8.94183	9.00641	8.80569	8.8122	8.73485	9.01163
PtpAffx.204071.1.S1_s_at	Potri.004G108000.1	8.06993	8.14653	8.00246	8.22991	8.35424	8.30374	8.4216	8.32142	8.80319	8.04195	8.30238	8.59993	8.79195	8.52977	8.73333	8.4747	7.94806	8.55831
Ptp.2346.1.S1_at	Potri.004G108900.2	12.8295	12.5711	12.7017	13.2561	13.0881	13.2251	13.1114	13.4319	13.2488	13.1493	12.8186	12.9175	13.3188	12.9809	12.9397	13.6612	13.633	13.4306
PtpAffx.18825.2.A1_at	Potri.004G113900.1	4.60783	3.49229	3.52875	1.22431	2.8024	0.904244	4.37722	4.20961	1.1446	4.48924	1.03102	4.02455	2.60676	0.302831	1.09956	1.6972	4.48134	1.07244	DOWNREGULATED
PtpAffx.4559.1.A2_at	Potri.004G114400.1	14.0053	13.9943	13.866	14.2813	14.2875	14.214	13.744	13.9861	13.5968	14.0315	14.2625	14.2118	13.9526	14.2177	13.9583	14.3134	14.4397	14.4682
PtpAffx.216904.1.S1_s_at	Potri.004G114600.2	9.81736	9.78056	9.85485	9.53703	9.52488	9.61839	9.60762	9.85939	9.67133	9.62415	9.81782	9.66237	9.70571	9.59633	9.65925	9.18837	9.7321	9.53107
PtpAffx.217307.1.S1_at	Potri.004G114900.1	3.21217	3.40691	2.85241	0.22961	1.62385	1.3275	1.61575	4.58571	3.05003	1.41284	2.33931	2.04641	3.96457	4.08839	-0.252386	1.80746	2.09234	1.75001	DOWNREGULATED
PtpAffx.204164.1.S1_x_at	Potri.004G116500.1	5.8992	6.38129	5.97337	4.61388	4.43058	3.89701	5.68382	5.84652	5.31905	5.90415	5.81002	4.83334	5.3647	5.41832	4.59337	5.34235	6.27748	4.18996
Ptp.5846.1.S1_s_at	Potri.004G118800.1	13.4314	13.382	13.6475	13.0841	13.2968	13.0781	13.215	13.4929	13.3776	13.3197	13.4744	13.5383	13.547	13.253	13.5665	13.7354	13.615	13.7579
PtpAffx.70045.1.A1_s_at	Potri.004G121400.2	9.58906	9.14535	9.33279	8.39585	8.53079	8.67809	8.82706	8.84656	9.062	9.438	8.87063	9.44449	9.0803	8.90606	9.07224	7.38981	9.19281	9.17575
PtpAffx.21830.1.A1_at	Potri.004G128900.1	9.93202	10.0325	10.1124	10.358	10.2491	10.3259	10.1748	10.1031	10.2125	10.008	9.98986	9.98504	10.1791	9.94672	9.98523	10.5289	10.4086	10.5851
PtpAffx.204085.1.S1_at	Potri.004G129000.1	5.41624	6.39725	6.17914	5.35773	4.68209	4.75308	5.19896	5.07793	5.54196	6.03712	6.47696	1.88634	6.09728	2.7304	5.01525	6.3682	5.96367	6.15878
PtpAffx.128122.1.A1_at	Potri.004G130000.5	5.01098	4.66197	5.26466	3.84454	3.78642	3.80828	5.18519	-0.0986751	4.30335	5.07342	0.267584	0.840686	1.33218	4.50594	4.57183	4.05481	1.65321	3.0361
PtpAffx.204096.1.S1_at	Potri.004G131100.1	7.43727	6.80215	7.08074	6.28671	6.6669	5.97457	7.08726	6.45563	6.77721	6.54201	6.70122	6.59213	7.16259	6.88191	7.00288	6.84884	6.68164	7.00082
PtpAffx.136912.1.S1_s_at	Potri.004G133500.13	11.1168	10.7882	10.9097	11.4621	11.3686	11.2232	10.8298	11.1261	11.0983	11.0258	11.2674	11.1435	11.3513	11.109	11.0551	10.6835	11.2206	11.2093
PtpAffx.7885.1.S1_at	Potri.004G133800.1	11.2939	10.9544	11.4019	10.4606	10.8332	10.5166	10.721	10.8729	10.9873	11.0653	10.5661	10.8221	11.1062	10.7973	10.7602	10.0823	10.8253	10.8908
PtpAffx.204121.1.S1_at	Potri.004G135600.1	1.1753	1.15424	1.0158	-0.338194	-0.239156	-0.565365	0.101899	1.2721	0.736434	1.6299	5.2229	2.47213	1.35228	0.908563	0.788948	1.13679	2.26103	0.891575	DOWNREGULATED	UPREGULATED
PtpAffx.7639.1.A1_at	Potri.004G136900.1	14.6308	14.2805	13.9618	15.1685	15.0223	14.8651	14.7953	15.1439	14.812	14.9336	15.1868	15.1922	15.0886	14.8438	15.1079	15.133	14.5281	14.671
PtpAffx.216130.1.S1_s_at	Potri.004G137700.1	5.12763	6.02843	5.34175	4.07427	2.71485	3.95622	5.77606	4.11821	4.09459	5.4289	5.00942	3.5063	4.63693	4.88081	4.83622	4.3609	5.31614	5.32432
Ptp.2591.1.S1_at	Potri.004G140500.1	12.206	12.4655	12.2808	11.8684	11.947	11.998	11.7797	11.7204	11.9507	12.1553	12.1779	12.017	12.1005	12.0754	11.9722	12.031	11.7459	11.743
PtpAffx.107075.1.S1_at	Potri.004G142300.3	7.04896	7.31613	7.5879	6.90733	6.69595	6.34018	6.77147	6.85787	6.50198	7.07263	6.8717	6.57562	6.38169	6.56732	6.61413	4.69754	6.75094	6.57492
PtpAffx.144424.1.S1_at	Potri.004G143300.1	6.15647	6.80759	6.46894	5.63614	5.37636	5.79766	4.16816	5.75204	6.42116	6.2071	6.21953	6.3302	4.90327	5.90434	5.79995	5.11434	5.22701	5.17461
PtpAffx.12579.1.S1_s_at	Potri.004G146600.2	7.95235	7.75729	7.99173	7.2173	7.2403	7.11343	7.11375	6.85676	6.61973	7.41799	7.57789	7.53352	7.1566	6.73713	7.57239	7.22633	6.91317	6.69482
PtpAffx.215786.1.S1_at	Potri.004G147400.1	3.14655	2.11821	2.44785	5.33021	3.95217	4.11738	2.20522	4.20007	4.83029	3.6096	5.24963	3.99808	0.800255	0.426627	3.43111	2.43295	4.71365	4.36076			UPREGULATED
PtpAffx.104839.1.S1_at	Potri.004G148500.1	9.67892	9.51243	9.22118	9.00649	8.7456	8.88035	9.08781	9.19967	9.20342	9.55244	9.09448	9.59806	9.49911	9.07633	9.07644	8.75619	8.96149	9.26434
PtpAffx.31521.1.A1_at	Potri.004G149000.1	11.7284	11.5531	11.9284	12.4645	12.17	12.5957	12.3608	11.7806	12.0278	12.0877	12.5212	11.7354	11.8257	12.3595	12.1914	12.377	11.2937	11.4296
PtpAffx.204203.1.S1_s_at	Potri.004G151900.1	6.2278	5.96341	5.78322	4.77585	4.43786	4.80007	4.14676	3.75928	4.87668	6.2091	1.11498	4.39291	5.13312	4.77471	5.02409	5.04341	4.59997	4.76721
PtpAffx.63775.1.A1_s_at	Potri.004G152800.1	9.34539	9.32147	9.2863	9.63803	9.77542	9.71328	9.5621	9.58702	9.61314	9.41661	9.20293	9.64882	9.49817	9.77294	9.52269	9.07048	9.5608	10.0434
Ptp.2411.1.S1_at	Potri.004G153300.3	11.332	11.5209	11.4775	11.2541	11.1496	11.292	11.1823	11.2936	11.25	11.1521	11.4026	11.3253	11.2533	11.2307	11.3572	11.2495	10.8507	10.8344
PtpAffx.204223.1.S1_at	Potri.004G155800.1	7.38633	6.38834	7.87939	5.36516	5.96401	4.33243	4.11215	4.66469	6.18158	7.07795	5.56426	5.64059	6.86415	7.33953	5.65357	6.188	6.43968	6.28315
PtpAffx.204226.1.S1_at	Potri.004G156300.1	9.12462	8.89924	9.14221	8.53375	8.74443	8.70262	8.50808	8.71942	8.65801	8.5976	8.36929	7.96848	8.91991	8.4917	8.3894	8.11606	9.17753	8.1717
PtpAffx.204240.1.S1_at	Potri.004G159300.1	9.23039	9.45224	9.41781	8.92586	8.70512	8.64416	9.0075	8.98582	8.9094	8.84561	8.86333	8.51565	8.66937	9.14734	8.9008	7.25426	8.29864	8.18084
PtpAffx.204242.1.S1_at	Potri.004G159600.1	8.50301	7.54833	8.2481	5.82537	7.18145	6.28229	7.19973	6.97016	8.22518	6.59114	6.3555	7.11229	6.59978	7.01492	5.98281	2.90969	7.28111	7.47151
PtpAffx.204251.1.S1_at	Potri.004G161700.1	4.8666	5.52189	5.42019	3.20353	4.519	3.58972	5.12452	1.17422	4.99056	1.55942	4.55997	4.06424	4.40039	4.80979	4.02083	2.82259	0.814994	4.93047
PtpAffx.36701.1.S1_s_at	Potri.004G163200.2	9.56528	9.92336	9.83591	10.1298	10.2091	10.3423	10.2513	9.68693	10.2454	10.1053	9.88784	9.95762	10.2821	10.4313	10.6127	9.89912	10.4477	10.1928
PtpAffx.158820.1.S1_s_at	Potri.004G163300.1	7.6736	7.07376	7.8529	6.34403	6.73725	6.85699	8.20108	6.85553	7.1131	7.32521	6.48364	6.31033	5.95368	7.04281	5.97774	4.77087	7.62381	7.86838
PtpAffx.204281.1.S1_at	Potri.004G167100.1	6.13256	6.54545	5.38399	3.00879	2.08725	1.44857	2.03233	2.14992	4.0616	2.6758	5.44232	3.94634	3.54742	0.45249	4.47931	3.64957	5.35452	4.28956	DOWNREGULATED
PtpAffx.249.78.S1_x_at	Potri.004G168800.1	13.2959	13.2239	13.44	13.6364	13.6305	13.7201	13.8813	14.1291	13.7734	12.9566	13.1144	13.1323	13.7041	13.7898	13.7522	14.002	13.9172	13.8543
PtpAffx.73050.1.S1_s_at	Potri.004G168900.1	6.74949	6.70996	6.95578	6.19473	6.50435	6.48548	6.93027	7.06359	6.58406	7.02255	6.84478	6.60492	6.14047	6.40592	7.46499	6.73199	7.79577	6.65075
PtpAffx.219444.1.S1_x_at	Potri.004G169800.1	3.44387	4.9588	4.40348	2.74823	1.93144	2.70669	1.8574	0.468097	1.46731	4.30459	0.182711	1.94128	1.38274	2.64054	2.33195	2.46935	0.548521	0.69564
PtpAffx.219446.1.S1_at	Potri.004G170000.1	4.80342	4.67728	5.24841	3.06694	3.71486	3.31802	3.171	1.27056	0.721728	3.61042	2.09592	4.22909	4.01275	0.223781	4.74243	0.423907	2.95819	4.27498
PtpAffx.35949.1.S1_at	Potri.004G173700.2	10.1789	10.5384	10.1001	10.7035	10.676	11.0002	10.5418	10.873	10.6053	10.5904	10.8903	10.9451	10.9653	10.7895	10.8697	11.1055	10.7963	10.9364
PtpAffx.204304.1.S1_s_at	Potri.004G174600.1	11.8333	11.5036	11.6396	12.2501	12.0114	12.0875	11.6993	11.934	11.9242	11.8908	11.9037	12.1469	12.0963	11.9442	12.0999	11.9655	12.0083	11.8579
Ptp.4328.1.A1_at	Potri.004G176600.1	10.1085	9.95672	10.073	9.52133	9.51851	9.63901	10.1376	10.0697	9.91112	9.98084	9.83936	10.0017	9.88017	9.85228	9.9627	10.1734	10.0667	9.94237
PtpAffx.2249.1.A1_at	Potri.004G177000.1	9.2226	9.43895	9.80166	8.60688	9.08201	8.6059	8.83545	8.61852	8.81649	8.90803	8.79422	8.68893	8.78721	8.72668	9.0531	8.11709	8.52329	8.61369
PtpAffx.204318.1.S1_at	Potri.004G177900.1	0.915655	0.227408	0.588986	3.70469	3.41063	4.40401	4.23111	1.29451	2.65481	3.57816	1.20705	3.24358	3.4797	3.36485	4.15009	-0.677549	3.12216	3.38905	UPREGULATED
PtpAffx.90785.1.A1_at	Potri.004G178000.2	10.0122	9.71692	9.99047	10.2694	10.3848	10.1232	10.008	10.0302	10.0723	9.995	10.0408	9.85523	10.2744	10.0736	10.068	10.1724	9.82806	9.92185
PtpAffx.204345.1.S1_at	Potri.004G182700.1	0.95143	1.51597	2.99343	5.86778	4.84053	5.94619	3.24826	1.94484	1.60057	4.92636	5.49795	5.88631	6.00685	4.71228	5.46088	6.19463	6.42954	5.5024	UPREGULATED	UPREGULATED
PtpAffx.11597.1.A1_at	Potri.004G183100.1	10.4641	10.6659	10.7112	9.92156	10.1593	10.0439	9.98726	9.98117	9.74979	9.91227	10.5743	10.476	10.201	10.6434	10.5923	9.47728	9.19797	8.78887
PtpAffx.204347.1.S1_s_at	Potri.004G183200.1	10.158	9.85868	9.71782	10.6781	10.5885	10.4449	9.93154	9.62178	10.1526	9.4959	9.21975	8.90691	9.9566	9.19809	9.46909	11.0131	11.5929	11.4084
Ptp.1712.1.A1_at	Potri.004G183500.1	12.0016	11.5248	11.6781	12.6743	12.4727	12.2794	11.816	12.1898	12.2785	12.2184	12.3466	12.4892	12.423	11.9692	12.0867	12.1631	12.1295	12.195
PtpAffx.204349.1.S1_at	Potri.004G183600.1	6.70052	6.5252	6.72245	6.09562	5.84513	6.00139	5.98756	6.70036	6.49058	6.04513	5.87692	5.42293	5.6947	6.47471	5.20401	4.85399	6.06024	5.75223
PtpAffx.204351.1.S1_at	Potri.004G184100.1	4.97202	5.24132	3.74302	2.65275	1.33771	2.35034	1.52653	4.47201	3.67996	0.654489	0.382134	3.41817	3.7179	3.9532	4.13119	4.20912	4.20332	4.3744	DOWNREGULATED	DOWNREGULATED
PtpAffx.49298.2.S1_s_at	Potri.004G184300.1	10.9231	10.9908	11.4635	11.9102	11.6404	11.6569	11.7202	11.5253	11.6107	11.465	11.5258	11.4146	11.3005	11.0186	11.3453	11.4807	11.5582	11.8119
PtpAffx.204354.1.S1_at	Potri.004G184800.1	6.487	6.71634	6.71656	6.01161	6.39308	6.12405	6.08026	6.43326	6.13522	6.28293	6.41389	6.43746	5.70211	6.25199	5.82853	5.83954	5.8195	6.59061
PtpAffx.204359.1.S1_s_at	Potri.004G185200.1	8.64348	8.67493	8.45702	8.11135	8.21024	8.30593	8.51546	8.64355	8.4715	8.18583	8.68871	9.02819	8.28781	8.35628	8.68493	8.08598	8.3013	8.75843
Ptp.6846.1.S1_s_at	Potri.004G185800.1	13.6626	13.6936	13.7078	13.4876	13.4119	13.4469	13.8046	14.0992	13.747	13.7624	13.8066	13.8374	13.7583	13.7808	13.6213	13.8898	13.7784	13.9022
PtpAffx.6463.1.S1_at	Potri.004G188100.1	11.6974	11.5148	11.5476	12.0622	12.1567	12.0559	11.6765	11.4084	11.9938	12.2395	11.719	12.2126	12.5183	12.1638	12.1964	12.6954	13.1077	12.6073
PtpAffx.218915.1.S1_s_at	Potri.004G195100.1	9.8049	9.31601	9.59595	8.83284	9.02843	8.9022	9.48845	9.18027	9.42273	9.88861	8.85358	9.54093	9.22426	9.38903	8.8521	8.41401	9.47985	9.82198
PtpAffx.2859.1.A1_at	Potri.004G195300.1	9.04863	8.89632	8.92197	8.55803	8.55669	8.56934	8.96781	8.97046	9.1838	9.04314	8.80042	8.89656	8.61011	8.78193	9.00862	8.83569	9.15899	9.11552
PtpAffx.146740.1.A1_at	Potri.004G198100.1	6.61501	6.38632	6.16435	5.65967	5.94308	5.63708	5.87857	5.52237	6.75439	6.28261	6.40541	5.83846	5.86938	6.24033	5.72534	6.12265	5.96923	5.96366
Ptp.6339.1.S1_s_at	Potri.004G202400.1	9.16625	9.12936	9.3383	8.8413	8.67636	8.70123	9.09709	8.49901	8.72325	9.03882	9.06019	9.13696	8.46573	9.19709	8.53149	8.7946	9.08605	9.40894
PtpAffx.57734.1.S1_at	Potri.004G202900.3	9.80133	9.72835	9.90533	9.26336	9.40683	8.95788	9.14682	8.6922	8.56432	9.18132	9.59145	9.34458	9.51285	9.35563	9.579	9.07174	8.94292	8.63434
PtpAffx.94424.1.S1_s_at	Potri.004G205100.2	10.754	10.2319	10.5945	9.85684	10.0306	9.82134	9.71217	9.51685	10.0563	10.234	10.3094	10.2759	10.388	10.0501	10.0956	9.45371	9.927	9.99367
PtpAffx.21827.1.A1_at	Potri.004G207100.5	10.6434	10.3995	10.44	11.1176	11.1097	11.2607	10.9012	10.9344	11.2761	10.6519	10.4963	10.8094	10.805	10.7012	10.5538	11.8723	11.559	11.7576
Ptp.493.1.S1_s_at	Potri.004G207700.1	10.9424	10.991	11.0651	11.0986	11.1766	11.1219	11.17	10.8989	11.1244	11.0234	11.0207	11.1007	11.2168	11.1503	11.0198	11.1366	11.393	11.5784
PtpAffx.1194.1.S1_a_at	Potri.004G208900.1	10.0714	10.0756	9.44703	10.6336	10.4374	10.8957	10.9135	11.9249	11.1512	8.4025	9.89208	10.4544	10.6583	10.5177	10.9289	11.0373	10.7677	8.03979
PtpAffx.56685.1.S1_at	Potri.004G209500.1	8.36335	8.37355	8.17682	8.56385	8.67413	8.72885	8.85178	8.89409	8.90748	8.20338	8.3924	8.64367	8.98135	8.60662	8.58046	8.82853	8.73703	8.91795
Ptp.2241.1.S1_at	Potri.004G209600.1	8.71459	9.45565	9.26664	7.98095	8.50485	7.95674	8.18351	8.25298	8.10549	8.28734	8.92294	8.323	8.38656	8.73677	8.70424	7.4842	7.17213	7.49394
PtpAffx.222509.1.S1_at	Potri.004G209700.15	8.21153	8.47919	8.29678	7.64617	7.78769	7.07916	7.50858	6.98445	7.50804	7.69249	7.37831	7.33281	7.68388	8.00611	7.7381	6.55995	6.79973	6.9611
PtpAffx.6033.1.S1_at	Potri.004G209800.9	11.3275	11.2648	11.4181	11.0304	11.0434	11.1426	11.2393	11.0036	11.14	10.9875	11.2807	11.3666	11.0444	11.2721	11.0385	11.075	11.1704	11.2852
PtpAffx.17167.1.S1_at	Potri.004G214300.1	6.09187	6.0105	5.13432	4.81097	3.95707	4.691	5.38253	5.4041	5.42669	5.77774	5.43893	5.18996	5.47256	4.58427	6.0406	5.43878	4.44734	4.59265
PtpAffx.82248.1.A1_at	Potri.004G217100.1	10.7006	10.841	11.5412	11.8635	11.9967	12.6129	12.0046	12.1618	11.9337	10.4093	11.0348	10.2435	10.5753	11.1702	10.8244	12.3514	12.0102	12.4719
PtpAffx.40045.1.A1_s_at	Potri.004G217600.1	7.91679	7.86966	7.74594	7.58283	7.53604	7.29705	7.18252	7.16863	7.50344	7.62666	7.4144	7.79037	7.39519	7.25911	7.83751	6.97277	7.32258	7.41043
PtpAffx.217215.1.S1_at	Potri.004G218700.1	5.16066	5.45782	5.75137	4.7782	4.62209	4.40149	5.29859	5.5118	5.61722	5.61637	5.86184	5.04669	5.64585	5.78933	4.95041	4.42191	5.08191	5.29081
PtpAffx.146810.1.A1_at	Potri.004G222400.1	9.58138	9.24041	10.0215	10.7048	10.3429	10.1985	10.2416	10.2083	10.3371	10.3201	10.1306	10.1949	10.1417	9.86957	10.3707	10.2557	10.7358	10.7136
PtpAffx.223242.1.S1_at	Potri.004G222900.2	6.77305	6.41957	6.17321	5.77368	5.04884	5.69498	5.71186	3.66698	5.08851	5.4891	5.6854	5.67407	5.4388	5.66997	6.11803	1.65346	6.33388	5.35931
PtpAffx.223249.1.S1_x_at	Potri.004G223800.1	8.00511	7.77919	7.95009	7.46909	7.50055	7.62992	7.58368	6.97064	7.24312	7.47758	6.88922	7.27788	7.32701	7.41876	7.19586	6.22877	7.9733	7.73882
PtpAffx.223399.1.S1_at	Potri.004G224000.1	9.25582	9.26095	9.38546	8.55419	8.97615	8.67871	8.89932	8.63109	8.1637	8.72486	8.99534	8.89779	8.48128	8.62589	8.70211	7.98264	8.79035	8.814
Ptp.237.1.S2_s_at	Potri.004G226300.1	13.0525	13.0813	13.0142	13.6897	13.4852	13.8696	13.6638	14.1633	14.0474	13.5349	13.2181	13.8629	13.7192	13.5818	13.5407	13.6724	13.6355	14.1572
PtpAffx.44450.1.A1_at	Potri.004G227300.1	2.24332	3.35848	2.13373	1.63099	0.363108	1.16504	1.08248	2.55972	0.103955	0.609911	1.69592	1.63683	0.219935	1.42858	1.49318	0.0586205	0.0694731	0.134983	DOWNREGULATED		DOWNREGULATED
PtpAffx.223267.1.S1_x_at	Potri.004G227700.7	8.9996	8.96365	8.90421	9.28332	9.37423	9.62786	9.58318	8.96476	8.8227	8.31537	8.70898	8.69636	8.79378	9.09271	9.52768	8.98743	9.17599	8.78931
Ptp.3970.1.A1_a_at	Potri.004G228400.2	10.399	10.3361	10.256	10.104	10.0739	10.2087	10.01	10.3955	10.1656	10.5398	10.36	10.6311	10.3103	10.2416	10.2805	10.2154	10.6356	10.4537
PtpAffx.1895.2.A1_s_at	Potri.004G229200.3	10.2421	10.2314	10.3092	10.0988	9.98617	10.1285	10.0524	10.1579	10.1022	10.0997	9.97225	10.1314	9.9712	10.2311	10.329	9.72722	9.97158	10.0943
PtpAffx.50767.1.S1_at	Potri.004G231000.1	9.14155	8.49035	9.16184	8.03751	7.90952	7.88352	7.99624	8.24883	8.24643	7.8398	8.44237	7.44349	8.47516	8.24234	8.34152	6.22277	6.02107	6.45885
PtpAffx.223295.1.S1_s_at	Potri.004G231100.1	8.66677	8.39083	8.66607	7.2263	7.35488	7.22557	7.76701	7.1143	7.54144	8.56335	7.90156	8.44935	8.9718	8.55323	8.44515	6.85563	6.87133	7.14795
PtpAffx.223308.1.S1_at	Potri.004G232500.1	9.2997	9.58354	9.21119	9.81535	9.82213	9.9042	9.50291	9.43992	9.59079	9.39649	8.79847	8.85461	9.00036	8.8957	9.15964	10.1796	10.8223	10.312
PtpAffx.223312.1.S1_at	Potri.004G233000.3	6.6776	6.79358	6.47624	5.18572	5.67952	6.05717	5.29964	5.3899	5.44934	5.81795	4.90213	5.64101	4.74246	5.94338	5.28898	3.78215	6.54451	5.57609
PtpAffx.13385.1.S1_at	Potri.004G233800.1	12.0747	12.1366	11.9484	12.5237	12.2136	12.4609	12.3484	12.644	12.6062	12.2467	12.2169	12.5388	12.4591	12.114	12.345	12.5869	12.3564	12.3325
Ptp.3073.1.S1_at	Potri.004G234100.1	8.97589	8.32931	8.79328	7.93647	7.3315	7.9533	7.92073	7.46671	7.1662	8.56844	8.50461	8.31643	8.08634	8.37373	8.69255	7.44889	7.54625	7.26115
Ptp.3073.2.S1_a_at	Potri.004G234100.1	8.33051	8.30131	8.15021	6.71617	7.13765	6.78951	7.42735	6.8932	6.61262	8.06114	7.52684	7.90918	7.70202	8.1374	7.62504	6.2827	6.52095	6.68419
PtpAffx.36812.2.A1_a_at	Potri.004G234100.1	9.45864	9.12416	9.40543	8.51617	8.61097	8.09055	8.61136	8.54545	8.08613	9.49303	9.7	9.5937	8.62242	9.53398	9.33714	8.272	8.50428	8.35917
PtpAffx.8410.2.A1_a_at	Potri.004G235900.2	8.45409	8.42091	8.53132	8.01978	8.27124	7.96535	8.24118	8.0442	7.80696	8.36237	8.08741	8.33037	8.05462	7.85274	7.73141	7.07696	8.29018	8.43407
PtpAffx.215861.1.S1_at	Potri.005G000200.1	6.54061	5.71539	5.4169	5.15803	4.38663	4.29962	5.44079	4.39636	5.47453	5.84245	6.18488	6.48071	5.69501	5.39729	3.60544	4.63013	5.95105	4.77385
PtpAffx.69459.1.A1_at	Potri.005G000700.1	7.51397	8.45908	8.07699	6.94598	6.61762	7.23697	7.86581	7.9149	7.27607	7.12525	7.66362	6.79037	7.14607	7.66378	7.54521	7.59074	7.59546	5.96654
PtpAffx.94773.1.A1_at	Potri.005G001500.2	9.81664	9.76235	10.2533	10.3497	10.5625	10.6506	9.58739	10.2278	10.0949	10.3655	10.1984	10.3573	10.1934	10.33	10.3863	10.2217	10.5946	10.5003
PtpAffx.215870.1.S1_s_at	Potri.005G002500.1	9.33551	9.79977	9.40739	10.2242	10.1787	10.2375	10.6483	9.4237	9.65733	9.08578	10.0304	8.89896	8.98844	9.81286	9.6658	10.6743	10.5129	9.70803
PtpAffx.147222.1.A1_at	Potri.005G004000.1	6.63478	7.04805	6.94712	6.33519	6.32153	6.17754	7.24398	6.48231	6.04532	6.42812	7.18808	7.08161	6.13165	6.21809	6.51347	7.22254	7.48795	6.95208
PtpAffx.27152.1.S1_s_at	Potri.005G005000.1	8.33675	8.25997	8.05964	7.97627	7.82715	7.65758	7.92417	8.08738	7.64757	8.29155	7.60553	7.82992	7.63298	7.98871	8.23263	6.23761	7.71147	7.66686
PtpAffx.225442.1.S1_at	Potri.005G008800.1	2.14786	1.59994	1.09724	0.614485	0.738829	0.171683	1.69085	1.92104	-0.176351	2.05795	3.49097	1.99411	1.97626	3.39045	0.638486	2.26795	4.46425	2.93993	DOWNREGULATED	UPREGULATED
PtpAffx.219120.1.S1_at	Potri.005G009100.1	1.19342	0.435059	1.69785	-1.40652	-1.05614	-1.20463	-0.252582	1.36146	2.81653	3.59884	-0.117629	4.27765	-0.374051	4.79792	-1.11717	3.00424	-0.498342	4.36024	DOWNREGULATED		UPREGULATED
PtpAffx.215100.1.S1_x_at	Potri.005G009200.1	3.62017	3.16921	3.5026	1.94417	1.83728	2.2082	1.9048	1.69725	2.17966	3.06956	3.37328	2.48931	1.21449	1.77099	1.76104	1.52053	1.63352	3.70219
PtpAffx.65376.1.S1_at	Potri.005G012000.1	7.17786	6.9321	7.39492	7.79426	7.92649	7.4923	7.54627	8.43376	8.25518	7.4481	7.48806	7.66822	7.9676	7.49454	8.1768	7.47143	7.28537	6.48889
PtpAffx.215916.1.S1_at	Potri.005G012900.3	8.13412	8.22955	8.11817	8.57862	8.62871	8.59416	8.77941	8.50948	8.52663	7.85206	8.07907	8.02045	8.35719	7.70708	8.49703	8.37776	8.40915	8.34685
PtpAffx.216044.1.S1_at	Potri.005G013600.1	13.3327	12.9403	12.9905	14.6383	14.1307	14.3643	13.3234	13.4427	13.7338	14.2409	14.1192	14.8261	13.7546	13.8463	13.1976	14.8231	14.3153	14.5888
PtpAffx.20182.4.A1_at	Potri.005G014000.3	6.72564	6.97403	6.94322	5.69811	5.34275	5.72842	6.52435	6.8144	5.93262	6.56213	7.16842	6.75298	5.2775	6.15237	5.66085	6.20365	5.79324	4.25561
PtpAffx.31911.1.S1_at	Potri.005G014300.1	11.9175	12.3085	11.745	12.8649	12.4361	12.7109	12.718	12.9462	12.5897	12.744	12.4882	12.681	12.4766	12.1406	12.6526	12.8181	12.3058	12.3687
PtpAffx.222815.1.S1_at	Potri.005G016300.1	1.85536	1.62498	2.60037	0.398838	0.993092	0.14414	0.313725	3.78249	1.09866	2.85087	1.29314	1.98573	4.80488	0.370653	1.5866	3.44463	2.40366	1.78622	DOWNREGULATED
PtpAffx.216045.1.S1_at	Potri.005G016500.1	1.1282	2.40858	2.42218	0.471408	0.0154542	0.465722	0.0930132	1.11951	1.21385	2.84289	-0.045198	1.18662	3.54656	3.50226	-0.0900402	0.350067	0.147126	0.223539	DOWNREGULATED		DOWNREGULATED
PtpAffx.216043.1.S1_s_at	Potri.005G016600.1	12.8164	12.6588	12.5383	14.3732	13.7919	14.0662	12.9184	12.6369	13.443	13.9524	13.6728	14.476	12.9633	13.4338	12.1139	14.1751	13.8147	14.6601
Ptp.3963.1.S1_at	Potri.005G019000.1	8.14303	8.61117	8.11811	9.62736	9.03755	9.19268	8.66667	8.28073	8.4815	9.26769	8.91731	9.72898	8.65604	8.97886	8.49664	9.05536	8.71247	9.10567
PtpAffx.56425.1.A1_at	Potri.005G021600.1	7.36697	7.4786	7.45409	6.76816	6.88735	6.68699	7.12532	7.24545	7.06509	6.79697	7.6604	7.42233	7.1981	7.16602	7.42436	6.77702	7.31483	6.96494
PtpAffx.214986.1.S1_at	Potri.005G022000.1	0.732573	2.30354	0.958923	3.06436	2.92407	4.32663	3.48404	3.93399	0.205522	5.3542	3.9109	4.48274	4.29762	2.22155	2.06562	4.66662	4.95191	3.40467	UPREGULATED
PtpAffx.216015.1.S1_at	Potri.005G022600.1	7.42009	7.89893	7.54593	8.15483	8.2286	8.34829	7.97302	8.22907	8.01368	7.24613	7.46032	7.85236	7.01991	6.96572	7.22088	7.55261	8.45317	8.83947
PtpAffx.216014.1.S1_at	Potri.005G022800.1	9.3095	7.16254	7.82338	11.0685	11.8257	9.62927	4.88784	5.60381	6.1147	12.1351	8.91099	8.86588	10.607	9.88118	10.2179	8.27337	9.20662	10.0513
PtpAffx.90084.1.S1_at	Potri.005G023000.1	7.72085	7.60026	7.41268	6.93902	7.09265	7.00177	7.09032	6.75712	6.75342	7.2373	7.55802	7.23619	6.54675	7.46187	7.33372	6.8709	7.9501	7.42068
Ptp.1356.1.S1_s_at	Potri.005G026000.3	12.8553	12.851	12.9396	13.2868	13.4951	13.5276	13.3099	14.3879	14.074	12.7159	12.8015	12.8742	13.7326	13.4609	13.6177	13.3976	13.6314	13.6798
PtpAffx.215992.1.S1_at	Potri.005G028000.1	5.32522	5.50644	5.58299	2.69404	4.00852	3.34057	5.33891	3.60017	5.21112	2.31821	3.26012	2.33185	1.36057	5.20835	1.27022	2.5963	4.33823	0.990863
PtpAffx.49362.1.A1_s_at	Potri.005G030300.1	8.31555	8.7483	8.54347	7.98217	7.90787	8.03678	8.06013	8.305	8.10585	8.56601	8.16766	8.72274	8.44408	8.31914	8.7609	7.94529	9.08103	8.36794
PtpAffx.219303.1.S1_at	Potri.005G030500.1	5.4025	4.45262	4.12523	0.0883661	1.10297	0.884509	0.269048	1.28384	1.17247	0.136159	2.17955	3.28158	3.84151	4.49607	1.2926	2.93072	0.414127	-0.873211	DOWNREGULATED	UPREGULATED	DOWNREGULATED
PtpAffx.222787.1.S1_at	Potri.005G033000.3	5.92145	5.6256	5.55161	4.32073	4.57196	5.12296	4.95199	3.64146	4.92063	4.30219	5.93696	4.52446	5.14663	4.98704	3.40142	1.98582	5.51005	4.29672
PtpAffx.8717.3.S1_at	Potri.005G033800.3	9.29325	9.2722	9.39718	8.84419	9.00558	9.03656	9.03034	8.96242	8.84318	9.17754	9.12528	9.22526	8.98472	9.05055	9.03433	8.99093	9.05848	9.41009
PtpAffx.133217.1.S1_at	Potri.005G036700.1	7.90635	8.0838	8.02779	7.15104	6.7672	7.25994	7.44726	6.60878	6.82992	7.42877	7.27513	7.40504	7.10619	6.92946	7.06558	6.99014	7.1753	6.96674
PtpAffx.222773.1.S1_at	Potri.005G036700.2	8.38319	8.56745	8.69284	8.15937	8.07366	8.29126	8.37427	7.91865	8.58945	8.21953	8.29509	7.90274	8.39386	8.51925	7.95282	7.96173	8.25279	8.05794
PtpAffx.222771.1.S1_at	Potri.005G037000.2	7.59496	7.75039	7.54496	5.764	6.76476	6.16231	7.37806	7.57126	6.74942	6.5868	6.92637	6.80817	6.99909	7.68912	7.16097	5.81079	6.13621	6.57368
PtpAffx.62918.1.A1_a_at	Potri.005G038100.1	11.6905	11.922	11.714	11.4351	11.2904	11.5634	11.6151	11.3681	11.635	11.6906	11.6761	11.5709	11.5562	11.7116	11.6579	11.6492	11.4308	11.7119
Ptp.6397.1.A1_at	Potri.005G039800.1	6.9071	6.18167	7.03629	6.08813	5.13714	4.98673	6.34539	6.27198	1.98224	6.32947	6.50224	6.80091	5.54445	6.39209	6.30306	6.16842	5.71166	5.77467
Ptp.6653.1.S1_at	Potri.005G040700.1	11.024	10.8018	11.3471	10.2605	10.3062	10.5124	11.6747	11.5691	11.5519	11.0035	10.2266	10.3402	11.0318	10.5707	11.1649	10.3193	9.78359	9.95283
PtpAffx.24431.1.A1_at	Potri.005G040800.1	12.0773	12.1038	12.1908	11.6921	11.6153	11.783	12.2625	12.2075	12.2858	11.9553	11.7446	12.0958	12.0995	11.764	11.9669	11.8263	11.6731	11.7246
Ptp.1250.1.S1_at	Potri.005G045500.1	11.7345	11.7631	11.6464	12.013	11.8802	12.0666	11.8466	11.7627	11.8702	11.7564	11.7005	11.6311	11.7169	11.9039	11.9677	11.8397	11.759	11.8668
PtpAffx.249.479.S1_at	Potri.005G045600.5	11.305	11.2999	11.5226	10.4207	10.8519	10.3424	10.856	10.9734	10.9911	11.3301	11.2697	11.5336	10.9506	10.6668	11.0735	10.8893	10.7781	11.1119
PtpAffx.222724.1.S1_at	Potri.005G047700.1	6.20199	5.4796	4.4021	1.41442	2.1519	2.2329	3.48487	4.28487	5.12034	2.69253	2.32135	5.19055	2.98874	0.792309	2.40358	2.76885	5.38933	4.43682	DOWNREGULATED		UPREGULATED
Ptp.1059.1.A1_at	Potri.005G048900.1	8.38342	8.40539	8.56694	8.10829	8.05223	8.02631	8.41719	8.21306	8.24554	8.63101	8.30157	8.63854	8.30737	8.38406	8.33066	8.02955	8.25045	8.4903
PtpAffx.222710.1.S1_s_at	Potri.005G050600.1	11.6022	11.5549	11.5192	11.8994	11.7295	11.8924	11.4796	11.5783	11.7751	11.4552	11.3861	11.643	11.6535	11.3361	11.4308	11.7485	11.586	11.6255
PtpAffx.222709.1.S1_at	Potri.005G050700.1	6.50267	6.54655	6.60232	5.92456	5.91688	6.28593	6.05451	6.68967	6.68352	6.31969	5.99802	6.2617	5.74069	6.00303	6.00206	5.63106	5.5928	5.88623
PtpAffx.142391.1.S1_at	Potri.005G052900.1	9.84649	9.75898	9.83532	10.3974	10.2694	10.2915	10.3113	10.19	10.2689	9.68246	9.79725	9.97157	9.98444	9.87842	9.66384	10.836	11.09	11.0383
PtpAffx.33586.1.S1_at	Potri.005G053200.1	7.8965	8.35132	8.31607	6.65942	7.00888	7.02172	7.79634	7.74006	7.46147	7.70109	8.10023	7.43418	7.16731	7.6288	7.27155	6.91585	7.48203	6.63599
Ptp.5251.1.S1_s_at	Potri.005G054800.1	8.52112	8.6417	8.34757	7.95684	8.04473	8.173	8.05052	7.91719	8.28287	8.15787	8.30763	8.70405	7.97945	8.25481	7.95177	8.14316	8.85999	8.58895
PtpAffx.222679.1.S1_at	Potri.005G057600.1	7.28315	7.48841	7.61371	6.49816	6.76187	6.93394	7.11343	6.91072	6.63774	6.84275	7.77303	7.48366	7.11228	6.99252	6.99767	7.63263	7.66961	7.13755
PtpAffx.19778.1.S1_at	Potri.005G058700.1	10.2266	10.1746	10.1354	10.2879	10.4147	10.358	10.2525	10.427	10.3552	10.1811	10.7021	10.5345	10.4092	10.366	10.4229	10.6127	10.6087	10.3082
PtpAffx.222672.1.S1_at	Potri.005G059100.1	2.8113	4.58453	2.44971	-0.439338	-0.0187098	-0.5473	0.0748181	4.12756	0.684404	2.07081	2.57136	1.93813	-1.31112	1.30281	5.18068	0.470666	1.13043	3.20141	DOWNREGULATED
Ptp.7155.1.A1_at	Potri.005G061700.1	9.27096	9.45725	9.40592	9.06181	9.17909	8.96584	9.05643	9.36536	9.42634	9.40655	9.44241	9.65628	9.18321	9.05883	9.24876	9.29776	9.30705	9.20709
PtpAffx.205115.1.S1_s_at	Potri.005G062200.2	4.81068	3.49609	3.69067	2.39443	1.71845	3.10001	4.23279	2.68228	0.00102928	2.82434	4.94762	2.86259	1.33464	0.106507	0.789801	-0.294682	3.2828	-0.171258
PtpAffx.214707.1.S1_at	Potri.005G062300.1	4.73868	3.14484	5.13881	1.10212	0.329174	-0.877533	2.89235	-0.0229287	0.36706	4.17444	0.554744	3.77681	1.91585	4.20758	1.54925	0.377943	3.77454	1.50526	DOWNREGULATED	UPREGULATED
Ptp.2693.1.A1_at	Potri.005G063000.1	8.38963	8.32333	7.86995	8.94689	8.65688	8.85493	9.129	8.25479	8.84154	8.27528	8.05303	8.53463	8.36701	8.09863	8.19132	8.37782	8.52244	8.64214
PtpAffx.21087.1.S1_at	Potri.005G063100.1	11.1901	10.9796	11.1181	10.9073	10.6552	10.7056	10.808	10.8976	11.0163	10.8952	10.8582	10.8845	10.8296	10.6841	10.7105	11.0837	10.8788	11.0357
PtpAffx.126648.1.S1_at	Potri.005G064200.1	7.23939	7.44738	7.13317	6.35944	6.5088	6.87035	7.10016	6.17755	7.04738	6.73162	6.00117	7.36013	6.97382	7.4917	6.34854	6.51571	6.06344	6.94919
PtpAffx.205133.1.S1_at	Potri.005G065500.1	3.76844	5.01472	3.32703	0.86456	1.52005	-0.695728	0.628431	2.2757	-0.615632	3.01105	1.48337	0.261054	3.58217	-0.333468	2.50984	0.546521	1.44668	1.93275	DOWNREGULATED	UPREGULATED
PtpAffx.80953.1.A1_at	Potri.005G066200.1	8.40372	8.47398	8.52559	8.21595	8.00222	8.2699	8.63086	7.80418	7.96988	9.16651	8.35532	7.89609	8.25293	8.30175	8.72349	8.8461	9.08618	8.67188
PtpAffx.26270.1.S1_at	Potri.005G070400.2	7.54663	7.60365	7.44685	8.32581	8.37662	8.29976	7.74584	7.81548	7.91844	8.05507	8.0573	8.20999	8.10885	8.12649	8.00801	7.94001	7.92043	8.40688
PtpAffx.158765.1.S1_at	Potri.005G070500.1	8.1858	8.18434	7.73485	7.20568	7.38818	7.34837	7.35483	7.00145	7.624	7.91021	7.24274	7.30201	7.48736	7.5806	7.0128	6.33303	7.46838	7.30787
PtpAffx.13806.2.A1_s_at	Potri.005G070700.1	7.02419	6.67598	6.53157	5.9651	5.84031	6.01689	6.50302	4.93769	6.00421	5.65337	6.20893	6.31204	6.08454	6.60273	6.75159	4.76977	5.7991	5.38046
PtpAffx.24385.1.A1_at	Potri.005G073000.2	10.5673	10.7782	10.6717	11.1663	11.159	11.1286	10.3536	10.9618	11.0316	10.8105	10.7698	10.9828	11.0812	10.9928	10.5967	10.1997	10.3884	10.5163
PtpAffx.205177.1.S1_at	Potri.005G075300.1	8.02045	8.26923	8.05539	9.09996	8.86818	8.98574	8.55557	8.44361	8.5592	9.00447	8.35203	8.44766	8.79947	8.45388	8.45887	8.75335	10.0432	9.59715
PtpAffx.219447.1.S1_s_at	Potri.005G075300.1	9.19371	8.74044	8.65859	9.67579	9.73941	9.78767	8.95935	9.25823	9.16126	9.90029	9.16076	9.12124	9.42759	8.97729	9.03941	9.72182	10.9318	10.5188
PtpAffx.4085.5.A1_at	Potri.005G075900.1	9.28215	9.0643	9.44637	9.77871	9.97241	9.72521	10.4835	10.2495	9.7741	10.0983	9.94661	10.0693	9.89272	9.99272	9.99001	10.4353	10.4278	10.3867
PtpAffx.205193.1.S1_at	Potri.005G078500.1	5.97775	4.79865	5.21674	6.96676	7.13409	6.67194	6.05284	6.70212	6.36677	4.64556	6.09154	6.33949	6.18025	5.7671	5.80356	6.34495	6.18185	4.80349
PtpAffx.10759.1.S1_at	Potri.005G079800.1	8.01393	7.43069	7.16461	8.66655	8.59656	8.34288	8.88654	8.57189	9.0008	8.62315	7.2389	8.15787	8.26917	8.01292	7.89451	10.1623	11.3814	10.8174
PtpAffx.147969.1.S1_at	Potri.005G080500.1	6.83126	6.86602	7.30551	6.36273	5.72918	5.53008	5.76326	6.29651	5.49439	6.73217	4.53038	5.30248	6.25409	6.65255	6.1859	3.98688	6.13509	6.2501
PtpAffx.205210.1.S1_at	Potri.005G082800.1	6.21016	6.44385	5.93977	7.36673	6.64447	7.07024	6.83489	6.68118	6.90231	5.96127	5.83189	6.94857	5.53428	6.25375	6.19039	6.95877	6.91717	7.37523
PtpAffx.101648.1.A1_at	Potri.005G083000.1	6.87397	6.9684	6.74978	6.51081	6.45662	6.12678	6.55824	6.29746	6.15338	6.61608	6.81324	6.43315	5.86965	5.9865	6.78775	6.29436	6.68564	5.72276
PtpAffx.151137.1.S1_s_at	Potri.005G083200.5	9.43276	9.55208	9.83558	8.68272	9.10253	8.87212	9.18511	8.64961	8.56963	9.00286	8.87639	9.15081	8.70169	9.26054	8.9212	8.85127	8.76436	8.87399
PtpAffx.151137.1.S1_at	Potri.005G083200.9	7.91057	8.00177	8.48082	6.63141	6.99678	6.7648	7.5136	6.53396	6.69212	7.50519	6.95141	7.03229	6.67564	7.71188	7.86841	6.82518	6.83682	7.29061
Ptp.7660.1.S1_at	Potri.005G083700.1	10.0309	10.0418	10.141	9.59659	9.8239	9.79405	10.2564	10.4802	10.4154	10.0954	9.67549	10.1355	10.0774	9.85066	9.9057	9.45537	9.75652	9.77239
PtpAffx.205214.1.S1_at	Potri.005G083800.1	7.45829	7.78362	7.08627	6.52863	6.64058	6.22675	7.20431	6.50466	6.80926	7.38205	6.03326	6.55158	5.96036	6.72381	6.70572	5.34754	6.33616	6.81978
PtpAffx.107372.1.S1_at	Potri.005G083800.4	9.11593	9.21624	9.05174	8.60808	8.74496	8.89155	8.77257	8.61849	8.93243	8.56678	8.97235	9.07543	9.16601	8.87958	9.0955	8.08559	8.42716	8.36914
PtpAffx.50349.1.A1_at	Potri.005G084700.1	10.1661	10.3071	10.573	10.741	10.809	10.9922	10.8535	10.7502	10.8064	10.0813	10.5678	10.435	10.1349	10.4819	10.3722	11.4515	11.1525	11.3653
PtpAffx.15685.1.S1_at	Potri.005G085900.1	9.07089	9.18946	9.22732	8.7261	8.7445	8.90744	9.20789	9.11878	9.15801	8.49241	8.21245	8.61199	8.68081	9.11427	8.69081	8.89806	8.87506	8.77364
PtpAffx.205227.1.S1_s_at	Potri.005G086800.1	8.24005	8.34014	8.50357	8.08399	7.65473	7.89044	8.22302	8.10635	8.1508	8.01991	7.23775	8.25394	8.17322	8.38677	8.2165	7.6817	7.98661	7.85121
PtpAffx.205229.1.S1_s_at	Potri.005G087300.1	8.36499	8.22111	8.48667	7.91428	7.81171	7.9443	8.7589	8.37633	8.46879	8.4801	7.74591	8.29859	8.47397	7.98637	8.11294	7.69885	7.90932	7.4991
PtpAffx.205235.1.S1_at	Potri.005G088800.1	9.92095	9.75018	9.79311	10.0769	10.0819	10.1036	10.0884	10.1111	9.90391	9.89098	10.2173	10.0099	10.0137	9.86219	10.0167	10.0528	9.96654	9.87864
PtpAffx.188.1.S1_at	Potri.005G093000.1	10.471	10.6517	10.573	10.8624	10.8054	10.7669	10.8056	10.5183	10.723	10.7589	10.7188	10.6786	10.7984	10.7577	10.8041	10.6828	10.4549	10.6258
PtpAffx.17411.1.S1_at	Potri.005G094400.1	12.1783	12.0578	12.148	11.9058	11.9466	11.9705	12	12.0384	12.0559	12.2772	12.3179	12.4867	12.1932	11.9903	12.024	12.0511	12.1046	12.117
PtpAffx.205264.1.S1_at	Potri.005G095100.1	2.4696	3.53001	2.15065	5.55331	6.02795	5.53317	5.37443	5.43691	5.58015	6.49934	1.67565	5.23537	5.55666	5.7246	3.81898	4.53314	4.91739	3.54419	UPREGULATED
Ptp.1372.1.A1_at	Potri.005G096900.1	8.07476	8.37128	8.12175	7.61366	7.90101	7.91145	8.20691	8.71764	8.58419	8.66947	8.18002	9.06494	8.14897	8.12743	8.79571	8.13039	7.90434	8.3323
PtpAffx.205274.1.S1_at	Potri.005G096900.2	6.84985	6.88094	6.87744	5.48268	6.0983	5.82201	5.88177	4.7867	5.79599	5.57983	5.15892	5.54184	5.40552	5.74774	6.22599	5.6474	6.20351	6.2886
PtpAffx.205279.1.S1_at	Potri.005G097500.2	6.84504	7.10323	6.97312	5.94881	6.44929	5.84719	7.05715	6.08867	6.20866	6.56713	6.23808	6.65386	6.75935	6.53129	6.60041	6.7431	6.76401	6.76735
PtpAffx.205285.1.S1_at	Potri.005G098600.1	8.3027	8.58928	8.34725	8.74592	8.65714	8.87348	8.70177	7.66831	8.80794	8.35654	8.06092	7.94968	9.00361	8.87836	8.60888	7.15252	7.30749	7.91589
PtpAffx.2898.1.S1_s_at	Potri.005G100400.5	6.02508	6.17204	6.47872	5.51085	5.26529	5.36257	6.3797	5.93532	5.70303	5.10298	5.60196	5.97298	4.5817	5.09754	5.65994	4.65492	4.81227	5.73528
PtpAffx.104716.1.S1_a_at	Potri.005G101300.3	9.26106	9.26053	9.26817	9.01554	8.97944	9.13695	9.19701	8.96173	9.09824	9.20745	9.19625	9.29025	9.10459	8.95034	8.83196	8.97877	9.10839	9.37863
PtpAffx.102133.1.A1_s_at	Potri.005G101700.1	6.76159	6.25893	6.23038	4.74279	5.55702	5.32176	5.82325	5.52465	5.19446	6.36836	6.01304	5.87501	5.96205	5.37518	5.27129	3.71957	5.29167	2.25914
PtpAffx.98360.1.S1_at	Potri.005G105400.1	8.0729	8.28215	8.38724	9.02745	8.76463	8.92579	8.52101	8.52419	8.24546	7.63084	8.13258	7.99903	8.53076	8.73747	8.49751	7.39329	7.91101	8.23805
PtpAffx.151883.1.A1_s_at	Potri.005G105700.4	12.5768	12.4986	12.4883	12.2899	12.1989	12.3029	12.2961	12.5647	12.4621	12.3839	12.2293	12.4194	12.3635	12.1512	12.2081	12.4302	12.2473	12.3822
PtpAffx.1916.2.A1_at	Potri.005G105800.1	7.68748	7.71048	7.6304	8.00415	8.21115	8.1331	7.73649	8.48449	8.29451	7.33226	8.13845	8.03815	7.93819	7.96412	7.86721	7.93822	7.72763	8.13125
PtpAffx.221940.1.S1_at	Potri.005G105900.2	9.56711	9.36868	9.64099	9.31566	9.13798	9.18638	8.87386	9.23303	9.03073	9.48491	9.45379	9.30864	9.49658	9.3397	9.29093	8.73461	9.52188	8.957
PtpAffx.157137.1.S1_s_at	Potri.005G106200.3	11.0195	10.6251	10.5646	10.1979	10.3995	10.0322	9.93855	10.1662	9.97007	10.4177	10.3119	9.84369	10.2455	10.2479	10.1658	8.81921	10.0768	9.79522
PtpAffx.225663.1.S1_at	Potri.005G106300.1	7.5648	6.45523	6.8611	8.98355	9.34236	7.87029	5.37801	4.48268	5.63078	9.50181	7.28416	6.19904	8.45398	8.51665	8.42738	2.97566	6.23508	3.78296
Ptp.6043.2.S1_a_at	Potri.005G106400.5	11.2237	11.2056	12.3863	9.66015	10.2455	10.3493	11.5748	11.3801	9.40571	11.8205	12.5138	11.1199	10.9131	11.544	12.4162	11.8885	10.7121	8.90692
PtpAffx.221943.1.S1_x_at	Potri.005G107000.1	2.74151	4.68075	4.42649	0.766077	0.345186	0.726637	3.42821	-0.446934	4.30076	5.41646	1.78262	0.972667	1.1631	0.943656	1.55495	3.46708	3.9034	3.09243	DOWNREGULATED		UPREGULATED
PtpAffx.221946.1.S1_at	Potri.005G107500.1	8.14662	8.61633	8.17417	6.95833	7.28427	6.89579	7.43217	7.02977	7.42934	7.60733	7.03776	7.14478	7.62338	7.99605	7.82161	7.33463	5.95704	7.2478
Ptp.7551.1.S1_at	Potri.005G108000.2	10.7141	10.5712	10.6077	10.8292	10.7867	10.9124	10.6574	10.8159	10.899	10.8338	10.7526	10.4833	10.8759	10.6987	10.6089	10.4369	10.8949	10.9114
PtpAffx.147661.1.S1_s_at	Potri.005G108100.1	12.4206	11.978	12.1409	12.8226	12.7078	12.5876	12.2758	12.469	12.6503	12.8478	12.5724	12.6391	12.7882	12.4424	12.6772	12.8054	12.6768	12.8663
PtpAffx.225665.1.S1_at	Potri.005G108100.2	8.91107	8.8943	8.67219	9.56699	9.48877	9.63459	9.16469	9.43118	9.79091	9.66326	9.25604	9.65126	9.67491	9.67884	9.29479	9.49762	9.19038	9.82054
PtpAffx.39989.1.S1_at	Potri.005G108200.1	10.62	10.5904	10.5485	11.4362	11.2995	11.4789	10.6905	11.0627	11.111	10.658	10.9213	10.8893	10.836	10.8755	10.9254	11.9139	13.1079	12.1025
PtpAffx.225666.1.S1_s_at	Potri.005G108700.1	11.3121	11.4613	11.261	12.1129	11.8331	12.0832	12.1178	11.2749	11.7758	11.6192	11.4519	11.2113	11.2345	11.2201	11.0741	13.1521	14.0678	13.4188
PtpAffx.225666.1.S1_at	Potri.005G108700.2	6.85914	7.206	6.938	7.69633	7.38228	7.50574	7.54358	6.96938	7.07481	6.27147	5.8265	6.32954	6.26462	7.03514	6.44181	8.57245	9.25118	9.0722
PtpAffx.221951.1.S1_at	Potri.005G108800.1	8.2367	8.05145	8.07573	8.40618	8.56692	8.56646	8.2573	8.56832	8.5369	8.00211	7.98721	8.70794	8.6918	8.31652	8.46697	7.66617	7.82293	8.39792
PtpAffx.221953.1.S1_at	Potri.005G109200.1	7.11458	7.34488	7.62813	6.24245	6.48606	6.87152	7.19476	5.60606	7.48416	7.67653	6.8018	6.77234	5.51111	6.88183	6.03	7.33869	7.49772	6.35299
PtpAffx.221957.1.S1_at	Potri.005G110300.1	9.53556	9.71428	9.52342	9.85639	9.8046	9.87621	9.91651	9.7595	10.0653	9.82427	9.66675	9.62681	10.2332	9.88325	9.74954	9.85835	9.66156	9.97348
PtpAffx.221961.1.S1_at	Potri.005G111000.1	6.54368	6.73298	6.47051	6.21324	6.28447	5.99163	6.39957	5.08586	6.50358	5.42811	6.12843	6.26218	6.10756	6.31789	6.00707	6.05041	5.83269	6.59819
PtpAffx.221964.1.S1_at	Potri.005G111800.1	5.05523	4.81095	3.9154	1.81832	3.44981	1.66495	1.93913	1.07081	2.1538	2.50205	4.52703	4.04593	2.95671	1.55025	0.0641548	1.43461	5.17289	1.31638		UPREGULATED
Ptp.323.1.S1_s_at	Potri.005G113900.1	13.5771	13.3842	13.4667	13.0156	13.1252	13.1295	13.5773	13.3815	13.6367	13.95	13.4639	13.7322	13.6721	13.5833	13.4715	13.3814	12.8591	12.9802
PtpAffx.225672.1.S1_s_at	Potri.005G114300.1	11.3316	11.2919	11.1571	11.6189	11.6855	11.6668	11.5069	11.6669	11.7092	11.2565	11.2412	11.2802	11.6559	11.4195	11.5726	11.4453	11.4021	11.1251
PtpAffx.151112.1.S1_s_at	Potri.005G114300.2	10.4847	10.4124	10.3828	10.3005	10.2833	10.2758	10.187	9.88448	10.2647	10.5052	10.3715	10.5239	10.4205	10.2753	10.2282	9.31264	10.2016	10.1774
PtpAffx.3084.1.S1_at	Potri.005G116600.2	8.97806	9.75259	9.26886	7.79827	7.9116	8.44581	9.55516	8.16385	8.33133	7.76632	8.00355	7.2966	7.13998	8.43696	7.79491	7.38874	7.02073	6.29226
PtpAffx.225676.1.S1_at	Potri.005G117700.1	6.53788	6.12064	6.38208	7.15805	7.19606	7.32623	6.56729	6.58979	6.84224	7.22038	7.41404	7.92186	7.36783	6.80217	7.12877	7.2089	6.94748	7.58274
PtpAffx.106389.1.A1_at	Potri.005G117800.1	7.14069	6.88688	6.99376	8.01092	8.52082	7.89459	8.05365	8.99973	8.16613	7.62856	7.65287	8.42874	8.53685	8.19135	8.01232	7.99118	7.25262	8.23379
PtpAffx.12089.1.A1_at	Potri.005G118800.1	9.92715	10.0294	9.92797	10.3444	10.1421	10.2867	10.3272	9.64398	10.0259	10.0396	10.2816	10.4545	9.80188	9.94049	9.9903	10.0586	9.7086	10.0293
PtpAffx.225684.1.S1_x_at	Potri.005G120700.1	6.92276	6.86228	6.69206	7.39378	7.1757	7.2976	7.16639	7.61802	7.2193	6.57796	6.62291	7.01034	7.33719	7.28352	7.41007	5.83884	6.89543	7.19287
PtpAffx.140586.1.A1_at	Potri.005G122400.1	1.94289	2.86746	2.1996	0.687543	1.0574	-0.645286	0.675462	0.0856709	2.49497	0.761051	2.4333	0.833374	-0.861801	0.0232344	0.868007	3.36143	4.17108	3.33961	DOWNREGULATED		UPREGULATED
PtpAffx.7396.1.S1_at	Potri.005G123000.1	10.6223	10.8661	10.606	11.1352	10.9406	10.9505	10.8359	11.0466	10.982	10.7683	10.6609	10.7472	10.9085	10.8973	10.9619	11.0417	10.8678	10.9172
PtpAffx.225687.1.S1_at	Potri.005G123900.1	9.28065	8.90835	9.20863	8.10605	8.59105	8.20947	8.91208	8.83041	8.79694	9.01936	8.61723	9.2279	9.19441	9.13612	8.6056	8.87769	8.58812	9.19719
PtpAffx.26156.1.A1_at	Potri.005G124000.1	6.12641	6.986	6.16779	4.91863	5.44735	5.17513	5.49725	5.61779	5.70394	4.74792	4.44981	5.82382	4.77016	5.30927	3.6845	5.15727	5.40855	5.00571
PtpAffx.23914.1.S1_at	Potri.005G124300.3	11.7696	11.717	11.6896	11.5184	11.5043	11.3865	11.6478	12.1667	11.9286	11.7289	11.7154	11.6787	11.4826	11.5749	11.6943	11.3799	11.4009	11.7041
PtpAffx.225689.1.S1_x_at	Potri.005G124700.2	8.88767	9.03085	8.66972	8.33405	8.42056	8.32468	8.74614	8.49079	8.55854	8.55759	7.98193	8.19161	8.30732	8.36262	8.26938	8.18181	8.17839	8.18401
PtpAffx.225689.1.S1_s_at	Potri.005G124700.4	9.9207	10.103	9.93096	9.64095	9.68516	9.7966	9.97542	9.96207	10.0136	9.43225	9.64348	9.71208	9.58075	9.59685	9.60113	9.99897	9.72918	9.42865
Ptp.880.2.A1_a_at	Potri.005G125500.8	11.0579	10.8955	10.6569	10.1231	10.1814	10.314	10.6487	10.4436	11.0086	10.2764	10.4644	10.5844	10.3124	10.446	10.4961	10.4152	10.274	10.5116
PtpAffx.119420.1.A1_at	Potri.005G125800.1	3.26053	5.23416	4.89023	7.46567	6.28538	6.99393	6.89574	6.55712	6.31504	5.42529	5.91563	6.52715	6.75303	6.07776	7.37248	7.17239	6.6344	6.05736
Ptp.2505.1.S1_s_at	Potri.005G126200.1	11.6305	11.7159	11.836	12.0859	12.0018	12.1351	12.0385	11.8236	11.9625	11.9029	11.6844	11.5819	11.8783	12.1718	11.8926	11.9714	11.7044	11.9765
PtpAffx.111296.1.S1_s_at	Potri.005G126200.1	10.6586	10.5468	10.6154	10.9202	10.8727	10.9682	10.6457	10.6446	10.7987	10.754	10.3353	10.44	10.6631	10.7854	10.507	10.5221	10.5707	10.8156
PtpAffx.11523.2.A1_a_at	Potri.005G128800.1	9.95425	10.2824	9.95626	9.5659	9.77075	9.62939	9.80041	9.41287	9.54919	9.5659	9.66675	9.6825	9.44005	9.61774	9.78385	8.63122	9.74334	10.0437
PtpAffx.205333.1.S1_at	Potri.005G134400.1	10.1274	10.2465	9.82054	10.5582	10.3951	10.6532	10.1705	10.3037	10.2252	10.4868	10.5578	10.5661	10.4523	10.3591	10.3488	10.1844	10.271	10.3153
PtpAffx.205344.1.S1_at	Potri.005G136400.3	2.01636	1.01663	2.11157	5.10302	3.75598	4.32863	2.78899	3.20466	-0.603849	5.49995	1.45586	3.36433	3.35744	3.72419	2.95376	4.7055	2.75998	0.383668	UPREGULATED
PtpAffx.205348.1.S1_at	Potri.005G136900.1	8.23123	8.45856	8.47843	8.90024	9.18122	9.00468	8.938	8.95747	8.9715	8.79752	8.98303	8.8748	8.86356	9.12738	9.28338	8.57464	8.4963	8.70678
PtpAffx.23373.1.A1_a_at	Potri.005G139800.1	10.3264	10.4452	10.3546	10.2864	10.1568	10.2123	10.1707	10.2208	10.0432	10.3049	10.4714	10.3438	10.4196	10.2949	10.3142	10.3129	10.1915	10.1299
PtpAffx.137556.1.S1_at	Potri.005G140700.4	6.34213	6.69626	7.06227	6.12373	6.0483	5.66751	6.23983	5.87134	6.29826	5.78104	6.56103	6.51889	5.97454	6.12772	5.64381	4.85744	5.8116	5.48678
PtpAffx.1403.1.A1_s_at	Potri.005G141500.1	8.84595	8.8937	8.68791	9.16213	9.30886	9.24063	9.09171	9.05166	9.27551	9.24159	9.3187	9.15379	9.17054	9.18785	9.12277	9.63675	9.09868	9.39241
PtpAffx.205371.1.S1_at	Potri.005G142600.1	8.6819	8.91943	8.94001	8.53712	8.33201	8.56635	8.54423	8.08055	8.02574	8.19097	8.75793	8.11343	7.95941	8.23881	8.29579	7.79923	8.83316	7.94565
PtpAffx.139165.1.S1_at	Potri.005G143900.1	7.4715	8.33989	6.9853	9.20525	8.46884	9.47721	7.34387	7.48403	8.38703	7.98659	7.30623	9.83641	7.82217	7.96909	7.9403	8.9248	9.24488	8.49533
PtpAffx.10786.2.A1_at	Potri.005G144800.5	9.59437	9.48872	9.39028	9.08331	9.2022	8.96051	9.32524	8.81447	8.98164	9.13891	9.22026	8.96733	8.76216	9.34867	9.16713	8.94681	9.08604	8.86528
PtpAffx.152352.1.S1_at	Potri.005G145400.3	8.66562	8.75307	8.60017	8.83041	8.97091	8.92086	8.82847	8.75849	8.76857	8.72577	8.64585	8.7845	8.65991	8.86817	8.70116	8.11008	8.75728	8.88379
Ptp.7921.1.S1_s_at	Potri.005G145400.6	10.9041	11.0801	10.9724	11.4697	11.4333	11.2053	11.2256	11.1525	11.2269	10.8236	10.7134	10.5475	11.1756	11.1746	11.2716	11.1107	10.9608	11.3756
Ptp.8069.1.S1_at	Potri.005G146400.2	7.81056	7.70192	7.85704	8.10258	8.54876	8.61483	8.4091	8.32843	8.31505	8.05856	7.69925	8.43076	8.60566	7.81186	8.26724	8.70488	7.63757	8.53765
PtpAffx.205390.1.S1_at	Potri.005G146600.1	4.24725	5.90557	4.61122	2.39311	3.30618	3.64619	2.66028	3.1168	4.49799	1.72078	1.83462	1.99297	2.19053	4.91212	3.54157	2.2633	2.35237	4.09368
PtpAffx.205391.1.S1_at	Potri.005G146700.1	7.34622	6.84716	6.88402	7.9876	7.47337	7.6726	7.38379	7.06153	8.20869	7.84139	7.96425	8.15684	8.83908	7.46454	6.91758	7.92106	8.97935	8.75387
PtpAffx.160459.1.A1_at	Potri.005G147700.1	9.20491	9.35751	9.38705	8.80492	8.94125	8.78809	8.82043	8.53298	9.05942	8.92033	9.76367	9.8288	9.24623	9.47842	9.3402	8.54482	8.85133	9.01037
Ptp.1286.1.A1_at	Potri.005G148000.1	9.61796	9.53429	9.68386	9.88228	9.95208	9.81885	9.70902	9.60389	9.99559	9.80276	9.72758	9.44516	9.90662	9.86108	9.73461	9.72188	9.65398	9.96037
Ptp.3496.1.S1_at	Potri.005G148100.1	11.0995	11.2496	11.1816	10.957	10.9463	11.0297	11.2241	11.2683	11.3119	11.2373	10.8586	11.2329	11.1094	11.1231	11.0825	10.9897	10.9739	11.0207
PtpAffx.222858.1.S1_at	Potri.005G148300.1	-0.613331	1.46478	0.900981	5.28446	4.83934	4.95749	4.48727	4.05292	4.03728	4.67713	3.2289	4.34242	5.13063	4.55644	3.69228	4.79006	4.78539	3.17809	UPREGULATED
PtpAffx.205413.1.S1_at	Potri.005G150400.1	5.44202	4.34154	3.14177	2.08084	2.40768	1.1014	3.13139	2.27408	1.62954	2.4609	1.53144	5.49956	3.82279	2.66072	2.91377	3.05009	3.68705	2.04624	DOWNREGULATED
PtpAffx.205421.1.S1_at	Potri.005G151900.1	0.785429	1.81583	-0.386346	2.88166	4.25353	3.98651	3.4541	3.98994	2.17109	0.214739	4.16099	1.97525	0.756591	0.630479	3.09266	3.48789	2.96371	2.04347	UPREGULATED
PtpAffx.43184.3.A1_a_at	Potri.005G153800.3	10.4428	10.2465	10.055	9.27338	9.57419	9.2558	9.33828	8.98311	9.11206	9.42874	9.46208	9.36444	9.24106	9.44448	9.56486	7.63456	9.05021	8.778
PtpAffx.221657.1.S1_x_at	Potri.005G154200.1	6.46457	6.50035	5.83163	4.14981	4.85007	5.09142	3.91668	4.92333	5.07679	5.14902	4.85202	5.69649	5.16178	5.81883	5.23324	3.23301	5.61659	4.55745
PtpAffx.2270.2.A1_a_at	Potri.005G154700.1	10.6732	10.8854	10.9461	9.95155	10.1991	9.8899	9.90749	9.5123	9.59825	10.2408	10.3627	10.3956	9.67375	10.2923	10.1577	9.67632	10.109	9.8744
PtpAffx.156703.2.S1_a_at	Potri.005G156600.1	8.70331	8.5211	9.11376	7.73147	7.74167	8.19905	8.61186	8.43127	7.78099	7.91454	8.72217	6.99366	7.32554	8.32127	8.43798	7.55809	8.03633	7.18273
PtpAffx.156703.1.S1_at	Potri.005G156600.2	8.03266	8.86186	9.01634	7.10331	7.64218	7.59106	8.5539	8.67749	7.88938	7.5045	8.26755	7.036	7.32173	8.04388	8.14476	7.70055	7.60286	6.96237
Ptp.1728.1.S1_x_at	Potri.005G159300.1	9.14501	9.19821	9.23068	8.81703	8.89457	8.79992	9.09113	8.90305	8.90728	8.98662	9.18188	9.00402	8.64736	9.00276	8.82934	9.22829	8.77907	8.75744
PtpAffx.205453.1.S1_at	Potri.005G160200.1	7.20408	7.28838	7.27695	6.49641	6.67662	6.52097	6.76053	6.60397	6.66623	6.91005	6.12614	6.41597	6.75354	7.20434	7.39627	5.80712	6.08192	7.88047
PtpAffx.118885.1.S1_s_at	Potri.005G160900.1	8.71213	8.69599	8.48198	9.17241	8.89291	9.16535	8.56487	8.15308	8.59864	9.09472	8.52919	8.3237	8.66157	8.75755	8.4542	8.38076	9.61203	9.45226
PtpAffx.5539.2.S1_a_at	Potri.005G161600.2	11.4405	11.2743	11.3708	10.6731	10.9052	10.8631	10.8572	11.2675	11.0569	11.3478	11.0442	11.2352	11.2204	10.9268	11.1262	10.8244	10.6594	11.022
PtpAffx.224474.1.S1_at	Potri.005G163000.1	9.96524	9.8852	10.0064	10.8197	10.5833	10.6963	10.0708	9.8726	9.82133	9.9553	10.3942	9.65053	9.41424	9.62902	9.61709	11.6563	12.7038	11.8886
PtpAffx.125453.1.A1_a_at	Potri.005G164000.1	8.83994	8.68196	8.71443	9.50854	9.12754	9.18208	8.98021	8.91692	9.12442	8.89454	8.95234	8.88872	8.83573	8.93233	9.00742	8.99464	9.04319	9.02858
PtpAffx.10393.1.S1_a_at	Potri.005G164500.1	11.1322	11.0334	10.967	11.4012	11.255	11.4643	11.1901	11.8958	11.7011	11.2059	11.22	11.2358	11.3973	11.2703	11.2227	10.863	11.2791	11.2224
PtpAffx.4007.1.S1_at	Potri.005G165500.1	11.9616	11.8927	11.8887	12.468	12.8129	12.5242	12.9061	12.5526	12.6533	11.979	11.8602	12.1139	12.8163	12.5423	12.7297	12.6066	12.6279	12.6146
PtpAffx.205484.1.S1_at	Potri.005G166800.1	0.304667	0.784215	0.885266	3.81668	4.60309	3.45	1.20964	4.3431	0.766814	2.35109	1.95087	0.897466	0.175332	0.34985	2.04474	1.62978	2.5237	0.140644	UPREGULATED
PtpAffx.152227.1.S1_at	Potri.005G168800.1	12.1333	12.0739	12.0333	12.3067	12.1773	12.248	12.1201	12.4023	12.4144	12.27	12.2783	12.2247	12.3301	12.2824	12.4952	12.23	12.4019	12.4161
PtpAffx.205491.1.S1_at	Potri.005G169200.1	11.212	10.9406	11.1056	10.4738	10.8327	10.757	11.298	11.1465	11.2082	11.4878	10.8219	11.3299	11.4167	11.048	11.0724	10.8539	10.4668	10.4475
PtpAffx.205502.1.S1_at	Potri.005G170700.1	9.73469	9.73677	9.49789	9.98258	10.2474	10.3097	10.0036	9.92451	10.174	9.72879	9.95599	9.95149	9.98317	9.75553	9.96282	9.926	9.64886	9.9282
PtpAffx.41790.1.S1_at	Potri.005G171800.1	6.84327	6.65757	7.16959	5.95059	5.56536	4.95663	6.41355	5.43602	5.49716	5.79963	5.93171	6.37779	6.28279	6.18172	5.88331	3.77318	6.26249	5.04675
Ptp.5930.1.S1_s_at	Potri.005G172400.1	14.638	14.7581	14.5991	14.9818	14.9388	14.9227	14.7565	14.8326	14.5326	14.7427	14.8713	14.7202	14.734	14.8887	15.2292	15.2199	15.0319	14.8789
PtpAffx.205519.1.S1_at	Potri.005G173600.1	4.43214	2.95956	4.16344	0.497883	2.41076	-0.0946443	3.91295	0.797981	-0.0770266	0.761789	0.429416	1.29217	3.62201	3.31039	4.45136	0.843577	4.50882	4.13914	DOWNREGULATED
PtpAffx.152452.2.A1_a_at	Potri.005G177500.2	8.448	8.60661	8.61893	9.02879	8.93874	9.15083	8.90696	8.34213	8.75395	8.57435	8.71524	8.93328	8.59081	8.54015	8.57531	9.32839	8.97229	9.1228
PtpAffx.48368.1.S1_at	Potri.005G178300.1	9.39523	9.27074	9.154	8.96991	8.98211	8.69838	8.52797	8.42235	7.92488	8.70848	9.05941	9.17067	8.395	9.0648	8.71156	8.4954	7.87998	8.1384
PtpAffx.161540.1.S1_s_at	Potri.005G179300.2	10.2773	10.1785	10.0423	9.63862	9.97578	9.66009	10.195	9.46265	9.44347	9.82864	9.29856	9.25457	9.47508	9.79186	9.32028	8.91476	10.1455	10.1361
PtpAffx.35305.1.S1_at	Potri.005G180800.3	8.04261	8.12874	8.33102	7.97602	7.65763	7.6994	7.86354	7.78559	8.13898	7.96597	6.99951	8.02961	8.27434	7.76027	7.94739	6.38855	8.66004	8.4276
PtpAffx.45980.1.A1_at	Potri.005G182100.3	7.99098	7.97862	8.00283	8.47471	8.32634	8.21845	8.20319	7.97253	7.86267	8.3573	7.96799	8.24866	8.48171	8.35428	8.40525	8.22873	7.98902	7.77473
PtpAffx.126720.1.S1_s_at	Potri.005G182800.2	9.35145	8.79446	9.25623	8.33028	8.47878	8.19708	8.61375	8.17045	7.91536	8.54301	7.94049	8.13799	8.41809	8.77534	8.27564	5.77467	7.57758	7.85097
Ptp.3992.1.S1_at	Potri.005G184900.2	9.20369	9.61719	9.65308	10.2319	9.82924	10.443	9.99277	9.8347	9.9373	9.88948	9.80692	9.83023	9.58679	9.74528	9.7811	10.4732	11.0475	10.7232
PtpAffx.205575.1.S1_at	Potri.005G185800.1	7.34642	6.95789	7.59488	6.52963	5.93071	6.23395	6.49641	5.81792	6.45317	6.7102	6.73699	5.96309	6.42825	6.62945	7.15682	5.68832	5.93505	2.72719
Ptp.7789.1.S1_at	Potri.005G185900.4	9.97166	10.0076	9.83675	9.56635	9.57232	9.57628	9.80502	10.0379	9.86531	10.0892	9.85714	10.3939	9.99539	9.41371	9.86938	9.46951	9.40544	9.77726
PtpAffx.205592.1.S1_at	Potri.005G188600.1	8.04302	8.90757	9.06415	6.96882	7.26558	7.46866	8.36358	7.4963	7.23708	7.42876	8.72424	7.90353	7.35442	8.59972	7.9642	7.66395	6.56442	6.81997
Ptp.6375.1.S1_s_at	Potri.005G188700.1	6.31712	6.07542	5.97624	4.1134	5.00665	4.92776	3.61862	5.18989	5.56037	6.25046	5.41868	6.01229	5.50284	5.77782	5.90039	4.44632	5.78238	5.7023
PtpAffx.205596.1.S1_at	Potri.005G189400.1	7.44849	7.64254	7.29915	7.0132	7.04249	6.91739	6.67095	7.77344	7.24663	6.86538	6.80797	7.26485	7.02854	7.61533	7.02619	6.70597	7.08889	6.58455
PtpAffx.205599.1.S1_at	Potri.005G189900.1	4.96222	5.36375	5.30597	2.26728	3.56262	2.28113	2.26688	4.31327	3.69079	2.04494	5.32144	4.73525	4.21938	1.10424	3.78429	2.77454	1.51435	4.35725
PtpAffx.205601.1.S1_at	Potri.005G190100.1	11.8798	11.3026	11.5931	12.8084	12.4232	12.2436	11.7182	11.4728	11.6963	11.3638	10.7822	11.4714	11.1706	11.1581	11.3008	10.747	11.6225	11.4197
PtpAffx.205607.1.S1_at	Potri.005G191700.1	8.25237	8.61405	8.286	7.89147	7.71227	7.55376	7.90786	7.1561	7.85545	8.00829	7.85097	7.75231	7.80541	7.72048	7.98025	7.22833	7.97815	7.60478
Ptp.7116.1.S1_s_at	Potri.005G192900.1	7.4091	7.94053	7.29793	6.40104	6.65471	7.13858	7.03649	6.82472	6.63577	6.55385	7.15934	7.5904	6.91142	6.68153	6.78338	6.51279	6.93342	7.28789
PtpAffx.275.1.S1_at	Potri.005G193300.1	10.986	10.6579	10.874	11.3798	11.3601	11.2582	10.7787	11.2624	11.2963	11.2143	11.2673	11.498	11.5677	11.0979	11.3694	11.1662	10.9431	11.2317
PtpAffx.63665.1.A1_at	Potri.005G195300.1	9.18148	9.41425	9.35238	9.66206	9.59771	9.74134	9.4819	9.69849	9.71423	9.43563	9.47253	9.15361	9.63391	9.46844	9.63464	9.27173	9.79475	9.77432
PtpAffx.16308.1.S1_at	Potri.005G195500.1	7.94625	8.26396	8.10011	6.92298	7.27225	7.52769	6.9953	6.4751	6.97714	6.89725	7.21426	6.86396	7.15891	7.10562	6.94918	7.16233	6.63784	6.35885
Ptp.83.2.S1_s_at	Potri.005G195600.1	13.1402	12.7844	12.6094	13.6532	13.3784	13.5196	12.7042	13.3426	13.1401	12.9077	12.5312	12.8331	12.9388	12.5649	12.5098	12.7615	12.6321	12.6457
PtpAffx.249.26.A1_s_at	Potri.005G195600.1	13.5441	13.5141	13.6132	14.7509	14.414	14.3032	14.0848	13.8519	13.7859	13.6234	13.308	13.6237	14.0447	13.93	13.5077	14.2684	13.6966	13.8291
Ptp.5841.1.S1_at	Potri.005G196300.2	10.3377	10.3802	10.1947	10.4985	10.5989	10.6417	10.3138	10.6849	10.6184	10.7432	10.6236	10.576	10.9308	10.5279	10.4932	10.6767	10.6337	10.5581
PtpAffx.205623.1.S1_at	Potri.005G196500.1	5.62535	6.04681	4.73481	2.16575	3.86965	1.64804	5.30227	6.2989	4.68186	4.43128	5.63245	4.82679	4.99244	5.27638	1.18947	4.53475	4.41758	4.68598	DOWNREGULATED
Ptp.2473.1.A1_s_at	Potri.005G196700.3	9.88145	10.1849	10.167	10.6151	10.5929	10.6998	10.8071	10.5561	10.557	9.8391	10.2635	10.0123	10.0439	10.2546	10.3389	10.7764	10.0446	9.98594
PtpAffx.205629.1.S1_at	Potri.005G197400.1	0.314997	1.12294	0.633115	3.04513	2.23627	3.56698	1.46542	-0.185111	2.63013	5.01032	3.79499	4.67121	-1.43419	1.20504	4.10931	3.19198	0.751213	-0.089507	UPREGULATED	UPREGULATED
PtpAffx.30871.2.A1_s_at	Potri.005G197700.1	9.63153	9.41776	9.44003	9.0948	9.23679	9.20779	8.94019	8.80943	8.84476	9.41927	9.40789	9.67693	9.12666	9.4739	9.13671	8.92375	9.16898	9.26879
PtpAffx.1167.1.S1_at	Potri.005G198400.1	11.9377	12.1275	11.9351	12.2262	12.3544	12.577	12.0102	12.0674	12.1114	12.2177	12.2251	12.3743	12.1928	12.1673	12.5041	12.2335	12.0018	12.4161
PtpAffx.205642.1.S1_at	Potri.005G199300.1	4.69966	3.80322	4.5352	1.13836	2.17145	0.957204	4.01152	0.906119	3.91005	4.38124	1.94769	4.67816	4.96637	1.35543	1.2371	4.02355	0.990267	4.40948	DOWNREGULATED
PtpAffx.205650.1.S1_x_at	Potri.005G201400.2	7.17819	7.74177	7.75543	6.96253	6.86568	6.49137	6.95193	6.75527	7.25105	6.73556	7.04572	6.93749	7.19333	6.69259	6.91954	7.25526	7.10255	7.40259
PtpAffx.158738.1.S1_at	Potri.005G202000.4	7.50341	7.69343	7.62711	6.58779	6.09934	6.4326	6.32308	6.28785	6.46032	6.99428	6.32582	6.2212	6.4998	6.31042	6.56257	5.73301	6.76966	6.74326
Ptp.5447.1.S1_at	Potri.005G203600.3	8.10003	8.01028	8.09449	8.54134	8.52689	8.71091	8.20568	8.56083	8.61811	7.96379	8.30626	8.3223	8.32941	8.44717	8.14844	7.46495	8.46159	8.27002
PtpAffx.20209.1.S1_s_at	Potri.005G206500.2	9.87427	9.76378	9.72692	9.32685	9.53066	9.41318	9.89738	9.71297	9.5199	9.60795	9.74958	9.82588	9.85976	9.62932	9.74412	9.52044	9.55849	9.5568
PtpAffx.33342.1.S1_at	Potri.005G207300.1	7.5541	7.69368	8.01322	7.34564	7.19318	7.06201	8.2124	7.58729	7.70709	7.48902	7.35354	7.5411	7.32169	7.44481	6.78927	6.59062	7.49182	7.61054
PtpAffx.205679.1.S1_at	Potri.005G207700.1	8.51624	8.38926	8.08547	7.68654	7.98349	7.64107	7.57716	7.19	7.19688	7.38721	7.1485	7.32416	6.92881	7.48343	7.83321	5.4008	7.45339	7.24314
PtpAffx.135096.1.S1_at	Potri.005G209900.4	8.6211	8.47959	8.61667	8.21522	7.95577	8.17926	8.06169	8.01599	8.11458	8.22526	8.59915	8.39646	7.95176	8.29377	8.25879	7.54558	8.0272	8.09979
Ptp.105.1.S1_s_at	Potri.005G210600.1	9.82298	9.62786	9.96978	9.36842	9.42296	9.32504	9.61018	9.61624	9.23722	9.65909	9.62868	9.82439	9.63308	9.48731	9.61675	9.49182	9.37504	9.47287
PtpAffx.205695.1.S1_s_at	Potri.005G210900.1	9.57317	9.58441	9.87957	10.1951	10.1284	9.89809	10.0163	9.92992	10.03	10.0341	9.99675	9.84266	10.216	9.87218	9.99323	10.1855	10.0066	10.2552
PtpAffx.120271.1.S1_at	Potri.005G211600.1	9.08943	8.86472	8.93498	8.46145	8.37579	8.36446	8.64093	9.13588	8.87321	8.99263	8.51529	9.10847	8.785	8.71872	8.43744	8.06331	8.30425	8.60471
PtpAffx.75624.1.A1_at	Potri.005G211600.2	7.8328	7.95387	8.16291	7.44852	7.44045	7.74122	8.65358	8.3366	8.65706	9.02647	7.70284	8.72674	8.23328	8.01369	8.56917	7.18964	8.0852	7.78418
PtpAffx.205704.1.S1_at	Potri.005G212500.1	6.39762	5.70779	6.53554	4.83709	4.98538	5.21911	4.81121	5.41886	6.16786	5.09059	3.87899	6.06033	4.59258	5.43691	5.02165	5.87778	5.63064	5.53381
PtpAffx.121347.1.A1_at	Potri.005G213100.2	8.12278	7.85746	8.08667	8.5468	8.63278	8.61812	8.36224	8.84271	8.79503	8.53136	8.37917	8.99399	8.85883	8.83179	9.00839	8.60171	8.68161	8.65377
PtpAffx.3528.2.S1_at	Potri.005G213300.4	9.247	9.14367	9.86988	8.25425	8.38088	8.56087	9.34854	9.41634	8.24831	9.16523	10.0306	8.69279	8.79484	9.32152	9.80996	9.73943	9.12466	8.47741
Ptp.448.1.A1_at	Potri.005G215400.1	7.15006	7.36751	7.5672	6.97643	6.81413	6.70043	7.295	6.52559	6.69075	7.53474	6.65716	7.01516	7.13543	7.37036	6.79035	4.43284	7.79956	7.51778
Ptp.5241.1.S1_at	Potri.005G215400.1	8.72512	8.55004	8.62629	8.4272	8.42211	8.35811	8.2553	8.29093	8.15943	8.7075	8.58479	8.95244	8.3433	8.21799	8.41016	7.83286	9.055	8.69542
PtpAffx.205721.1.S1_at	Potri.005G215500.1	5.95181	5.43779	5.98734	5.2943	4.51015	4.92262	5.05608	5.43074	5.1096	4.68074	3.51279	4.81205	1.30526	5.63293	5.46246	0.244746	4.85963	2.63174
PtpAffx.205727.1.S1_s_at	Potri.005G216400.1	7.7493	8.73794	8.24963	6.38419	7.13316	7.26154	8.00747	8.53425	7.56055	7.51285	7.45971	3.19726	7.31938	7.81559	7.17929	6.03639	5.69084	4.63094
PtpAffx.205728.1.S1_at	Potri.005G216500.1	4.60817	2.32746	4.72712	0.964891	0.597267	-0.111786	2.21934	1.9502	1.05527	4.72111	1.26407	3.4959	0.082628	2.08118	-0.347258	1.48546	1.84815	1.27417	DOWNREGULATED		UPREGULATED
PtpAffx.205735.1.S1_at	Potri.005G217400.3	6.67438	6.47129	6.70408	4.68594	5.34224	5.66885	6.65781	5.9771	5.69293	6.15902	6.23108	6.04642	6.43119	6.16096	5.6398	5.85336	5.84463	6.16409
PtpAffx.36899.1.A1_at	Potri.005G221000.1	7.34581	7.1317	7.3872	5.63929	5.91632	5.71022	7.99749	7.47871	6.41928	6.60704	6.82756	5.55128	5.92904	6.78831	5.01021	7.38792	6.45895	5.43649
PtpAffx.155548.1.A1_at	Potri.005G225300.1	5.46648	5.6564	5.95756	6.45865	6.04254	6.63699	6.38724	5.40355	6.54723	6.10159	5.93825	6.57928	4.57782	6.09912	5.97364	6.30864	8.41689	7.51264
PtpAffx.205763.1.S1_at	Potri.005G225400.1	8.23544	8.40388	8.1184	8.76818	8.85879	8.85753	8.40578	8.47125	8.88231	8.38376	8.40026	8.42585	8.65545	8.83833	8.84138	8.32748	8.42364	7.72074
PtpAffx.86393.1.S1_s_at	Potri.005G226000.2	12.8393	12.6701	12.7548	13.0933	13.0223	12.9642	12.8777	13.0399	13.201	13.013	12.8457	12.8697	13.0416	12.9374	13.0697	13.1589	12.9147	13.2905
Ptp.7076.1.S1_at	Potri.005G226000.3	11.6765	11.5872	11.9324	12.7723	12.8486	12.4417	12.3644	12.3369	12.577	12.5583	12.1049	12.4943	12.84	12.5912	12.6289	12.5711	12.4194	12.7593
PtpAffx.136179.1.A1_at	Potri.005G226400.1	10.5214	10.3615	10.4081	10.6678	10.5867	10.6964	10.5793	10.6689	10.5167	10.5724	10.5081	10.7211	10.6117	10.3341	10.3382	10.2789	10.1352	10.5244
PtpAffx.205767.1.S1_at	Potri.005G226500.3	7.83613	7.86243	7.39155	7.35722	7.10773	6.98801	7.45064	6.86215	7.71699	7.60442	7.66192	7.44279	7.19541	7.53794	7.32988	6.56387	7.46178	7.36597
Ptp.6957.1.S1_a_at	Potri.005G228200.1	10.6948	10.9211	10.867	10.3703	10.5524	10.5467	10.6495	10.9975	10.8121	10.6812	10.6723	11.1438	10.7826	10.6301	10.8267	10.6784	10.4317	10.6847
PtpAffx.2332.1.S1_at	Potri.005G229600.2	10.3088	9.51596	9.82127	10.967	10.7913	10.7621	10.3922	10.3171	10.4388	10.1152	10.0641	10.1259	10.2933	10.2646	10.1581	11.3019	10.9654	11.2617
PtpAffx.205782.1.S1_at	Potri.005G230100.1	5.95295	5.53574	5.82499	3.93852	3.57392	4.52192	4.59067	3.15255	5.32579	4.63888	4.39383	4.82306	3.9552	5.91797	4.44173	2.08086	4.07789	4.15759
PtpAffx.224491.1.S1_at	Potri.005G232900.4	9.53238	9.25538	9.29796	9.88596	9.75012	9.66988	9.3131	9.53189	9.94482	9.80967	9.70705	9.74179	9.96061	9.69939	9.64124	9.58907	9.79765	9.99877
PtpAffx.8075.2.S1_at	Potri.005G233800.4	5.65633	6.18143	6.06276	5.21477	5.21114	5.55893	5.52352	5.92069	5.45357	2.53644	5.57306	5.39671	2.92073	5.13118	5.70298	4.49285	4.74301	4.12025
PtpAffx.205810.1.S1_at	Potri.005G235000.3	8.55999	8.49743	8.78555	8.94156	9.07292	8.91321	8.82381	8.84115	8.52426	8.88515	9.05106	8.84807	8.93854	8.88799	8.89188	8.7887	8.63224	9.05167
PtpAffx.201617.1.S1_s_at	Potri.005G235400.1	7.79551	7.57411	7.45772	6.90576	7.19841	6.54631	6.8158	7.1398	6.7597	6.91937	6.04151	6.77205	7.12941	7.36649	7.12561	5.9277	7.15196	6.89435
PtpAffx.36979.1.A1_at	Potri.005G235500.2	6.72587	7.29363	6.69882	6.01286	5.64471	6.31578	7.24766	5.76109	5.73399	6.93234	6.27203	6.27497	5.75487	6.40312	5.93373	7.48465	4.96112	5.27495
Ptp.6718.1.S1_s_at	Potri.005G235700.2	13.9014	13.982	14.0527	13.6671	13.6302	13.6073	14.0344	14.1277	13.6169	13.6481	13.7451	13.4893	13.5573	13.6364	13.7227	13.8181	14.0523	13.6056
Ptp.515.1.S1_s_at	Potri.005G237900.3	11.1552	11.0382	11.0095	11.2611	11.4986	11.3559	11.1177	11.4983	11.4452	11.0598	11.579	11.5743	11.3897	11.5101	11.4948	11.0843	11.1271	11.4717
Ptp.3844.1.S1_at	Potri.005G238600.1	9.36271	9.26538	9.56563	9.77151	10.1121	10.085	9.4438	9.6439	9.66182	9.39799	9.86767	9.56561	9.67157	9.67866	9.81454	9.00824	9.28577	9.06433
PtpAffx.124032.1.A1_at	Potri.005G240100.1	8.58346	8.94941	8.62769	9.7237	9.26521	9.69742	8.87698	8.85173	9.45225	8.9812	8.28812	9.10715	8.77632	8.6969	8.77024	9.55701	8.98916	8.98838
PtpAffx.3203.5.S1_a_at	Potri.005G241100.2	9.69284	9.15045	9.44601	8.58558	8.50198	8.79744	9.37567	8.7771	9.00016	8.90349	7.75364	8.9997	8.64894	9.05262	8.50099	7.07321	8.89938	9.61277
PtpAffx.127421.1.A1_at	Potri.005G241300.2	8.30542	7.93246	7.94145	7.38914	7.69435	7.20132	7.90335	8.09509	7.80244	8.3754	7.12053	8.23526	8.26398	7.44019	7.7058	7.20089	7.45114	7.87944
PtpAffx.46477.1.A1_at	Potri.005G242500.1	8.29158	7.93144	8.35851	9.46206	9.47129	8.8561	7.93047	10.0329	9.2514	9.72351	9.11206	8.95361	10.4383	9.29714	10.0152	8.5749	10.0043	9.43593
PtpAffx.26698.1.S1_at	Potri.005G244400.1	12.1754	12.0166	12.1478	12.7396	12.4961	12.4948	12.4118	12.2035	12.4779	12.2605	12.2216	12.1464	12.4062	12.2335	12.4664	12.6533	12.1121	12.1711
Ptp.4167.1.S1_at	Potri.005G245100.2	7.85516	7.79693	7.82908	6.74581	7.18148	6.3566	6.93768	6.69268	6.43428	7.04787	6.75771	6.42918	7.07543	6.92034	6.29737	4.80137	7.06481	7.45977
Ptp.4373.1.S1_at	Potri.005G246100.1	11.9199	12.1964	12.2046	11.6224	11.8644	11.4194	11.4655	11.1395	10.497	11.7282	12.0369	11.6666	11.628	11.8277	12.0369	11.8996	11.1095	11.0667
PtpAffx.77231.1.S1_a_at	Potri.005G247800.1	7.7096	7.68654	7.44406	6.85506	6.96947	7.24895	7.30425	7.16648	6.91619	6.98235	7.2993	7.73977	6.71779	6.95178	6.86483	6.81958	7.13309	7.12469
Ptp.1382.1.A1_at	Potri.005G248500.1	10.1524	10.4208	10.1499	10.6801	10.4664	10.6429	10.571	10.5726	10.7693	10.2642	9.65111	10.0941	10.0119	10.1696	10.1297	10.3137	9.83876	9.92706
PtpAffx.150364.1.S1_at	Potri.005G249700.1	9.21064	9.13244	9.19347	7.30099	7.18048	7.42046	8.24487	7.9095	7.48879	7.73877	8.22252	7.44026	7.79759	8.51468	7.93456	6.63365	6.86131	6.65625
PtpAffx.810.1.S1_at	Potri.005G249700.1	9.9228	10.602	10.8084	8.89491	9.14403	9.56321	10.5348	9.8369	9.75849	9.53023	9.91527	8.98628	9.51948	10.4284	9.89676	9.93874	9.20297	9.10342
PtpAffx.3645.1.S1_at	Potri.005G251600.2	12.5002	12.5836	12.7057	12.1547	12.0865	12.1523	12.349	11.8587	11.597	12.3233	12.9145	12.3599	12.3901	12.5657	12.6637	12.7641	11.523	11.6645
PtpAffx.30001.1.S1_at	Potri.005G253000.1	7.41391	6.8863	7.22015	5.7845	6.31332	5.44854	5.68787	3.61073	5.78598	6.24854	5.96784	5.48354	5.84864	6.17088	6.00678	1.87776	6.27492	5.87937
PtpAffx.30658.1.A1_at	Potri.005G257700.4	12.448	12.617	12.5349	12.9025	12.813	12.9198	12.518	12.5667	12.6019	12.3779	12.2006	11.9849	12.3631	12.3314	12.3913	12.7978	12.6506	12.7925
PtpAffx.66318.1.S1_a_at	Potri.005G257900.3	11.7455	11.604	11.4243	12.0893	11.9448	12.0684	11.6979	11.8861	11.7799	11.9463	11.6848	11.9377	11.9043	11.6008	11.7692	12.582	13.6961	12.9042
PtpAffx.205910.1.S1_at	Potri.005G259100.1	8.06056	7.67915	8.42756	7.05289	6.54046	6.52582	8.03362	7.1967	7.06112	7.45108	7.86674	7.68985	6.59696	6.62863	6.84861	7.57488	7.12109	6.43741
PtpAffx.26552.1.S1_at	Potri.005G260300.1	8.36882	8.47112	8.68994	9.44967	9.42865	9.59385	9.37634	8.7811	8.8953	8.31144	8.71051	9.62292	9.13412	9.44259	9.16597	9.95617	10.2307	9.61607
Ptp.4184.1.S1_s_at	Potri.006G000700.1	8.10345	8.13387	7.97906	7.82965	7.64041	7.69212	7.73111	7.57816	7.78984	7.8733	7.96884	7.80302	7.84794	8.09523	8.03446	7.66819	7.65048	7.78601
PtpAffx.205919.1.S1_at	Potri.006G001200.1	6.22345	5.79356	5.50229	5.08253	5.07955	4.23579	4.07339	4.92616	5.03684	5.38971	5.01143	4.68924	4.10274	2.00694	3.2175	4.33996	4.58546	3.4762
PtpAffx.133839.1.A1_at	Potri.006G001400.1	10.0524	10.4346	10.2884	10.6011	10.7492	10.7197	10.6149	10.5875	10.7499	10.3385	10.5987	10.4734	10.8748	10.7938	10.7442	10.8223	10.8041	10.9337
Ptp.522.1.S1_at	Potri.006G001500.2	10.2393	10.3763	10.6743	10.7477	11.1989	11.1301	10.4848	10.9165	10.5647	10.5583	10.5699	10.1966	10.6514	10.499	10.7739	11.3663	11.6571	11.4225
PtpAffx.205921.1.S1_at	Potri.006G001800.1	3.30976	5.24396	4.79236	-0.296672	0.977959	1.81908	4.9571	3.6819	5.21898	-0.170778	-0.0426558	4.25126	3.89921	-0.503484	2.7221	2.04101	5.59394	4.57727	DOWNREGULATED	DOWNREGULATED
PtpAffx.2288.2.A1_s_at	Potri.006G002800.1	12.4192	12.5239	12.4777	12.1459	12.1802	12.2708	12.6784	12.7487	12.7099	12.3321	12.0968	12.6965	12.5612	12.163	12.4611	12.5331	12.5798	12.7278
PtpAffx.2288.4.S1_at	Potri.006G002800.2	12.4648	12.3518	12.4574	11.2608	11.6313	11.1094	12.0977	11.2045	11.6813	12.0803	11.5791	12.0626	11.9138	11.5316	11.5911	10.8306	11.7862	11.9744
Ptp.4515.1.S1_s_at	Potri.006G003400.1	12.211	12.0123	12.306	11.5958	11.6939	11.4891	11.6023	11.97	11.9437	12.0858	12.1214	12.237	11.8412	11.8023	11.8512	12.0585	11.7095	11.6637
PtpAffx.22537.1.A1_at	Potri.006G009400.1	9.32462	8.89522	8.85649	10.1559	9.57713	10.1423	9.02106	10.4725	10.4637	9.8373	9.31808	9.59822	10.3148	10.1603	9.2298	8.93931	9.53188	10.1231
PtpAffx.149473.1.S1_at	Potri.006G010200.1	9.35424	9.82864	9.4303	10.9083	10.3869	11.0651	10.1625	9.16881	10.171	9.52427	9.28123	10.5662	8.84372	9.24756	8.86851	9.09471	10.0307	9.87758
PtpAffx.36103.1.S1_a_at	Potri.006G010300.1	12.8788	13.4186	12.9694	14.6114	13.8586	14.1744	13.5383	13.6695	13.7137	13.5796	13.5647	14.4357	12.8441	13.2176	13.2447	13.9514	13.8627	13.5221
PtpAffx.154923.1.S1_s_at	Potri.006G010700.1	9.82498	9.75184	9.90518	9.09931	9.35943	9.16006	9.38482	8.77473	8.92311	9.30413	9.30771	9.13065	8.98165	9.25004	9.34024	8.26524	8.77619	8.72468
PtpAffx.205972.1.S1_at	Potri.006G012700.1	5.21024	4.02594	4.59913	0.0676512	1.24498	2.51449	1.5328	2.59724	1.03564	2.47883	1.18804	0.745868	4.40458	3.52573	3.97058	0.0766616	4.72195	3.53447	DOWNREGULATED
PtpAffx.224503.1.S1_at	Potri.006G013300.1	6.0274	6.1241	5.44368	4.3475	5.00804	4.53344	5.2782	4.90572	4.26857	4.77669	5.30913	4.90721	3.87885	4.75109	4.4388	4.57986	5.46143	4.90507
Ptp.428.1.A1_at	Potri.006G014900.2	10.1172	9.72226	9.94724	10.3871	10.5739	10.4058	9.99374	10.8076	10.5346	10.4813	10.6774	10.604	10.6681	10.4163	10.1025	10.2511	10.3411	10.652
PtpAffx.5078.6.S1_a_at	Potri.006G019700.3	7.79708	8.34285	8.23116	7.54314	7.34335	6.85298	9.16115	8.79871	8.70539	8.53179	7.8583	7.34686	7.61912	7.74022	7.48444	7.10404	7.44828	6.98404
Ptp.5528.2.A1_at	Potri.006G021500.1	5.40607	5.54533	6.0563	7.20612	7.17003	7.39253	7.97515	8.05076	7.16256	7.85253	7.39853	7.84135	7.60307	7.78247	7.60261	6.9822	7.26101	7.5933
PtpAffx.5433.1.A1_at	Potri.006G031700.3	8.61988	8.55791	8.8055	9.03349	9.2349	9.03179	9.02431	8.76918	9.1058	8.97816	9.14858	9.00805	9.26796	9.28552	9.1923	8.76371	9.10562	9.15772
PtpAffx.31126.2.A1_a_at	Potri.006G032800.1	11.5111	11.4435	11.1999	11.8273	11.7885	11.7595	11.5062	11.8019	11.4432	11.4616	11.4818	11.3635	11.7222	11.4943	11.6732	11.9948	11.7773	11.5463
PtpAffx.142009.1.S1_at	Potri.006G032900.1	12.3872	12.3591	12.5691	12.0549	12.0205	12.1211	12.2294	11.8985	12.0459	12.3618	12.3502	11.9944	12.1837	12.1537	12.0562	12.2429	12.0321	11.9861
PtpAffx.206042.1.S1_at	Potri.006G033900.1	8.73165	8.53153	8.73463	9.312	9.25218	9.26155	9.4499	9.93159	9.9496	7.74527	7.81441	7.53712	8.10063	7.57333	7.15762	9.42859	7.94822	9.57664
PtpAffx.30166.1.S1_at	Potri.006G034300.1	7.53984	7.61128	7.62728	6.38755	6.83839	6.2055	5.86448	4.4048	5.89288	6.60264	6.96349	6.24778	6.50102	7.43194	6.65124	6.21353	6.46763	6.37519
Ptp.969.3.A1_at	Potri.006G035400.1	7.1399	6.67007	6.74767	7.64089	7.85737	8.28212	8.18794	8.10004	8.36164	8.40021	8.12639	8.08774	8.10004	8.08762	8.31247	7.5071	8.41778	8.23664
PtpAffx.144362.1.S1_at	Potri.006G039600.1	8.67906	8.74829	8.45751	8.26018	8.23635	8.24327	8.54091	8.22929	8.53908	8.64406	6.97776	8.27284	8.08336	8.52599	8.54095	6.4791	8.08282	8.79416
PtpAffx.206073.1.S1_at	Potri.006G041300.1	5.8593	5.33763	5.70326	2.24454	3.89541	2.04944	5.19594	4.55643	5.06457	3.45921	4.39116	5.15821	4.82186	2.36758	4.94432	4.24085	5.54359	2.17468	DOWNREGULATED
PtpAffx.206076.1.S1_s_at	Potri.006G042300.1	4.32409	5.64558	4.46809	3.09009	0.320809	0.373685	3.01119	3.26501	4.56992	4.74786	4.2436	1.79382	4.11436	4.76756	4.06031	3.58196	5.12905	4.19706	DOWNREGULATED
PtpAffx.206090.1.S1_at	Potri.006G044100.1	12.9696	12.6879	12.8602	12.2497	12.3988	12.3361	12.5717	12.9027	12.9145	12.9034	12.6274	12.9957	12.8539	12.391	12.6673	12.4989	12.2355	12.4446
PtpAffx.206090.1.S1_x_at	Potri.006G044100.1	12.9935	12.3119	12.8173	11.7855	12.1158	11.804	12.104	12.4243	12.5102	12.6337	12.2388	12.428	12.4019	11.9404	12.2053	11.97	11.7772	12.1348
PtpAffx.135307.1.S1_s_at	Potri.006G044300.1	13.1029	12.8165	13.0399	13.4231	13.2683	13.3009	13.2861	13.4426	13.4407	13.1483	12.5442	12.8713	13.3656	13.253	13.3305	13.513	12.7807	13.4047
PtpAffx.69360.1.A1_s_at	Potri.006G044600.5	12.5122	12.6795	12.8589	12.0631	11.8073	12.1277	12.5455	12.2915	12.162	12.3681	12.6113	12.1587	11.7524	12.238	12.1525	12.5322	12.6924	12.04
PtpAffx.96310.1.S1_at	Potri.006G045400.1	10.335	10.5787	10.4441	10.0936	10.1902	10.2052	10.1855	10.0734	10.1499	10.385	10.2828	10.3095	10.3351	10.4628	10.3516	9.97155	10.0955	10.0296
PtpAffx.127856.1.A1_at	Potri.006G046800.1	5.24256	5.43548	5.4735	4.73347	4.38697	4.88084	5.19971	3.97349	4.75795	4.50275	3.18389	4.69728	3.71216	4.22455	-0.0619461	2.49118	4.74046	4.19161
PtpAffx.29384.1.S1_at	Potri.006G047300.1	13.438	13.5447	13.3239	14.4448	14.1925	13.9992	13.9942	14.3184	13.901	13.5688	13.8919	13.8074	13.6118	13.6496	13.5865	14.2101	13.9114	13.9368
PtpAffx.3275.1.S1_at	Potri.006G047700.3	10.0489	10.1846	10.1263	9.72814	9.93336	9.78409	10.0307	9.86904	9.9889	10.013	9.77659	10.0074	9.92802	10.0684	10.205	10.141	10.4359	10.1596
PtpAffx.206108.1.S1_at	Potri.006G048700.2	4.95372	3.58468	4.71411	1.22987	2.86453	2.06428	4.84436	5.26468	3.51772	4.5292	1.2869	4.87586	4.6721	4.28697	4.78338	4.53359	3.6744	4.57608	DOWNREGULATED
PtpAffx.109064.1.S1_at	Potri.006G049100.1	7.56495	7.58226	7.78399	7.17015	7.29246	7.13404	7.45599	7.36747	7.15585	7.46619	7.68422	7.8329	7.15009	7.19275	6.98519	7.22579	8.0571	8.13169
Ptp.7525.1.S1_at	Potri.006G049300.1	10.4974	10.8856	10.5755	11.2727	11.0461	11.0455	10.7516	10.829	10.6549	10.6271	10.592	10.4702	10.5846	10.6879	10.7946	11.1762	11.1092	10.8989
Ptp.3335.1.S1_s_at	Potri.006G050800.1	9.70519	8.82316	9.40116	8.56577	8.48553	7.97711	8.45001	8.06772	8.13478	8.48999	8.37211	8.0513	7.51905	8.21004	8.12598	8.5505	9.34745	8.45201
PtpAffx.84908.1.A1_s_at	Potri.006G051200.2	8.57949	8.17128	8.77454	7.98215	7.70432	7.8787	8.01737	8.40401	8.23207	7.97146	8.10543	8.25528	7.82907	7.61024	7.52743	7.1799	7.46736	8.0353
PtpAffx.44606.1.A1_at	Potri.006G052300.1	9.62987	9.54478	9.65157	8.89376	9.25415	8.81989	9.99921	9.88146	9.93046	9.35857	9.56841	10.1074	10.1279	9.51472	9.55776	9.17567	8.90162	8.85925
PtpAffx.104679.1.S1_at	Potri.006G056300.1	8.40587	8.29094	8.23691	7.74093	8.03022	7.72567	8.04145	7.75619	7.58892	7.84364	7.93817	7.53693	7.7394	7.79508	7.65342	6.62378	7.23225	7.58732
Ptp.5990.1.S1_at	Potri.006G059200.1	8.35065	8.68128	8.39455	7.51371	7.99418	7.7339	7.52537	7.49656	7.12301	8.21784	7.89634	8.1831	7.74388	8.46958	7.94207	7.7472	7.78092	7.78721
PtpAffx.6509.1.S1_at	Potri.006G060600.3	9.60791	9.91899	9.5418	10.3652	10.1746	10.6138	9.93496	9.61689	9.99862	9.55882	9.83028	9.88428	9.75543	9.90064	9.70794	11.4103	11.7884	11.9497
PtpAffx.111871.1.S1_at	Potri.006G060600.4	9.00701	8.78943	8.40435	9.45111	10.1361	9.72804	8.55489	8.9249	8.46028	8.67152	8.10628	8.77989	8.42398	8.47069	8.46825	9.86523	11.5532	11.7272
PtpAffx.150244.1.S1_at	Potri.006G060700.1	5.73346	5.96005	5.91828	5.36712	5.29431	5.49736	5.23776	5.5494	4.8961	4.64178	6.20599	5.63155	5.51758	5.8475	5.45614	5.48029	5.7281	5.42993
PtpAffx.32004.1.A1_at	Potri.006G061700.1	12.8025	12.9349	13.1697	12.4361	12.5376	12.6662	13.063	12.8462	12.5591	12.1827	13.2055	12.1811	11.7271	13.0356	13.0541	12.1395	11.5765	11.0323
PtpAffx.32004.2.S1_at	Potri.006G061700.2	10.7102	11.1641	11.0754	10.3889	10.2529	10.5316	10.9207	10.3118	10.2308	10.2579	10.7763	9.92007	9.84845	11.0029	10.6572	9.71702	9.21801	9.16462
PtpAffx.32004.2.S1_a_at	Potri.006G061700.4	12.9053	13.0963	12.9851	12.526	12.3995	12.606	12.9114	12.8212	12.4251	12.3055	13.0208	12.0304	12.042	12.911	12.8467	11.9971	11.4063	11.3498
Ptp.2699.1.A1_s_at	Potri.006G063000.1	13.1818	13.0076	13.2366	13.3833	13.4804	13.3118	13.6004	13.3743	13.6304	13.3829	13.2649	13.1872	13.5974	13.3784	13.4893	14.0922	13.9292	14.0512
PtpAffx.26320.1.S1_at	Potri.006G063300.3	8.30117	8.16812	8.04473	8.63844	8.83977	8.50226	8.26845	8.34151	8.20712	8.07291	8.75401	8.48707	8.28164	8.5985	8.6859	8.23045	8.03795	7.67941
PtpAffx.38937.2.A1_at	Potri.006G063700.1	10.0862	9.9907	10.1521	9.81829	9.83742	9.96028	9.56516	9.38971	9.26809	10.0676	10.101	9.78458	10.0248	10.1676	10.0274	9.27083	8.9072	9.04295
Ptp.1466.1.S1_at	Potri.006G064300.2	10.2232	10.1406	10.1739	10.4598	10.387	10.4744	10.1468	10.1261	10.2658	10.3452	10.6023	10.6247	10.1553	10.2444	10.2341	10.4915	10.687	10.3965
PtpAffx.87901.1.A1_at	Potri.006G065000.1	6.84336	6.16923	6.28658	5.01825	5.78272	5.10989	5.21148	5.72991	5.42367	5.41904	5.63987	6.03517	6.01885	6.45807	6.37645	0.436681	5.94432	6.24741
PtpAffx.206147.1.S1_at	Potri.006G065800.1	6.56506	6.97584	6.88553	6.44295	6.23367	6.29187	6.23739	6.26927	6.24249	6.82142	5.8881	6.71006	6.09924	6.79523	6.18356	6.4014	6.18495	6.25519
Ptp.1114.1.S1_at	Potri.006G067800.1	6.10294	5.43202	5.37007	4.2905	3.10941	4.51233	5.1144	5.24004	5.18127	4.4962	4.73903	4.18087	2.91815	5.17519	4.64543	3.46799	1.60976	4.22878
PtpAffx.206158.1.S1_at	Potri.006G068700.1	7.53237	7.87806	7.7714	7.04902	7.31311	7.31809	7.10494	6.94894	6.78226	7.38733	6.59213	6.61882	6.61496	7.83348	7.06445	6.92798	7.26393	7.60085
PtpAffx.107813.1.A1_s_at	Potri.006G070500.2	10.4554	10.3346	10.3085	10.6314	10.8035	10.6947	10.2401	10.5219	10.5072	10.6681	10.7208	10.6589	10.7596	10.3335	10.4915	10.5517	10.8994	10.9162
PtpAffx.107813.1.A1_at	Potri.006G070500.3	9.56869	9.42858	9.76097	9.98779	10.285	10.2026	9.86702	10.1775	9.78123	9.97673	9.88429	10.1152	10.0467	9.78693	10.0396	10.0316	10.1785	10.2952
PtpAffx.5539.1.S1_at	Potri.006G070700.3	10.9778	11.1246	11.4721	10.5836	10.4685	10.6145	10.8489	11.2589	11.1529	11.2145	11.252	11.2378	10.9078	10.8138	10.862	10.7648	10.0997	10.5578
PtpAffx.121418.1.A1_s_at	Potri.006G072900.1	7.81644	7.91908	7.53913	6.7251	6.55418	5.98548	7.15583	6.82676	6.42155	7.42554	6.87279	7.01339	6.75037	6.62174	7.3536	6.30024	7.2978	6.78996
Ptp.5583.1.S1_a_at	Potri.006G073200.3	12.6904	12.5087	12.6946	12.2518	12.4853	12.3641	12.4627	12.817	12.5944	12.7871	12.6116	13.1976	12.8128	12.5148	12.7041	12.7524	12.878	13.171
Ptp.705.1.A1_at	Potri.006G074300.1	7.88204	7.92501	8.0868	8.36371	8.30566	8.33993	8.52054	8.18115	8.35092	8.10127	8.37047	8.21458	8.57052	8.40018	8.42313	8.25351	8.28075	8.79134
PtpAffx.218141.1.S1_x_at	Potri.006G074400.1	2.79392	2.06484	1.72702	1.49602	0.58563	0.929375	2.4502	1.57612	2.31032	1.73677	4.50874	2.04799	2.3595	1.65172	0.442895	1.49076	0.704781	0.701403	DOWNREGULATED
Ptp.7190.1.S1_a_at	Potri.006G076400.2	9.36571	9.48086	9.89447	10.3667	9.97684	10.4879	9.75186	9.5846	9.56605	9.9437	10.1337	10.4609	9.68958	10.0952	10.1038	10.1064	9.79079	10.1799
PtpAffx.111716.1.S1_at	Potri.006G076900.1	11.8419	11.9171	11.9876	11.6774	11.5002	11.5138	11.9598	11.3285	11.5832	11.5778	11.3468	10.8915	11.4767	11.6484	11.3233	10.2833	10.661	10.7373
PtpAffx.206196.1.S1_at	Potri.006G077000.2	7.35267	7.23661	7.20488	6.96941	7.04019	6.98387	7.09522	6.83058	7.45446	6.62693	7.21787	6.16362	6.95296	7.18199	7.45589	6.62636	7.1855	7.10098
PtpAffx.206204.1.S1_at	Potri.006G078700.1	8.80107	8.71948	8.86799	9.00494	9.16555	9.16191	8.98674	8.73681	9.0705	9.22547	8.93216	9.15679	8.99947	9.13331	9.01533	8.88861	8.90364	8.93281
PtpAffx.206205.1.S1_at	Potri.006G079000.1	1.34179	0.146398	2.01238	4.81326	3.97058	2.82417	-0.560861	3.00896	1.25977	-1.34235	0.0812574	-0.409194	2.55084	-0.161453	3.54573	1.30553	2.54166	1.16195	UPREGULATED	DOWNREGULATED
PtpAffx.206211.1.S1_at	Potri.006G079900.1	8.57412	8.36412	8.39183	7.93277	8.20944	8.07432	8.02598	7.73847	8.34786	8.35193	8.43482	8.1808	8.1531	8.11711	7.90738	7.8194	8.17289	8.31999
PtpAffx.80314.1.A1_at	Potri.006G081100.2	7.27792	7.43804	7.24715	6.59199	6.54107	6.61908	7.15247	6.63344	6.02453	6.9007	5.92841	6.5932	6.08703	6.59978	5.58889	6.95785	6.35216	6.1617
PtpAffx.10860.1.S1_at	Potri.006G081400.1	10.1442	10.341	9.96721	9.82008	9.4975	9.78312	9.72903	9.61286	9.27605	9.77604	9.49061	9.38625	9.30998	9.46979	9.46897	9.12832	10.1014	9.88658
Ptp.6422.1.A1_s_at	Potri.006G086100.1	9.3634	9.0578	8.85762	9.52106	10.113	9.69513	9.23208	9.4189	9.68812	8.36855	9.10396	9.78104	9.24858	9.20413	9.32618	9.15311	7.77102	8.58113
Ptp.2461.1.S1_at	Potri.006G086400.1	12.097	12.0827	11.9653	12.4081	12.2731	12.2487	12.1399	12.2457	12.2278	12.2762	12.3591	12.3346	12.2529	12.2959	12.2147	12.4263	12.4293	12.4863
PtpAffx.206248.1.S1_at	Potri.006G087000.1	4.51077	4.37258	4.28119	3.7147	4.10292	4.00195	4.59283	0.42608	3.88537	5.17119	4.07425	4.24114	5.06455	0.99798	1.74131	0.531233	1.39515	3.69376
PtpAffx.12712.1.S1_at	Potri.006G089800.1	13.2547	13.5076	13.3148	14.3598	13.8482	14.1692	13.2016	13.961	13.9511	13.7718	13.7874	14.2804	13.7497	13.7337	13.5843	14.132	12.8516	13.6841
PtpAffx.114007.1.A1_s_at	Potri.006G090100.1	12.2489	12.4111	12.6854	11.6078	11.3268	11.408	12.2642	11.8728	11.8013	12.3288	11.8491	11.6667	11.8319	12.4671	12.2356	11.3674	10.3037	10.7148
PtpAffx.112242.1.S1_s_at	Potri.006G090600.2	7.91857	8.65009	8.31865	8.88522	8.97504	9.31606	9.37287	9.13083	9.0425	8.81186	8.81133	9.29822	9.22547	8.93747	8.54786	8.71574	9.27055	8.9711
Ptp.6445.1.A1_at	Potri.006G090700.1	9.86335	9.50682	10.0443	9.07839	8.94956	9.23373	9.77048	9.95781	9.95902	10.1062	9.41551	9.87082	9.93946	9.41847	9.58035	9.39437	9.14034	9.6872
PtpAffx.26356.1.S1_at	Potri.006G091000.4	9.26291	8.91382	9.06322	8.41646	8.73548	8.5352	8.49302	9.09285	8.62269	9.14553	8.70883	8.9742	9.1319	8.68537	8.55112	8.18827	8.60869	9.04511
Ptp.4832.2.A1_s_at	Potri.006G092400.1	10.6163	11.128	10.9996	10.3668	10.1521	10.4307	11.0823	10.3548	10.3892	10.2128	10.1983	10.103	9.77908	10.6534	9.9597	9.69	8.7645	8.96826
Ptp.2394.1.S1_a_at	Potri.006G092700.1	10.9879	10.9676	10.7724	11.2363	11.1157	11.1149	10.9943	11.0421	11.1251	11.1379	11.2944	11.5396	11.1956	11.1293	11.0772	11.4373	11.3095	11.4826
PtpAffx.126966.1.A1_at	Potri.006G094400.1	5.04752	5.16809	4.89537	4.33243	4.57233	4.59903	5.01256	5.4469	4.79898	4.77238	4.84528	3.44253	5.62711	3.2883	5.21235	3.73088	5.10505	1.55646
Ptp.6247.2.S1_a_at	Potri.006G095400.1	10.8934	10.6943	10.7085	11.0566	11.0653	10.9525	10.682	10.5468	10.667	10.8333	10.819	10.8011	10.6937	10.6447	10.6861	11.2789	12.377	11.6923
Ptp.6247.1.S1_s_at	Potri.006G095400.2	11.4651	11.5372	11.3934	12.0633	11.7815	12.0141	11.7123	11.5894	11.7786	11.637	11.5581	11.4385	11.8102	11.6056	11.7059	12.4965	13.1711	12.6583
PtpAffx.206300.1.S1_at	Potri.006G095800.1	7.32941	7.72746	7.39439	7.04796	6.78045	7.06557	6.83716	7.07296	7.06892	7.20513	7.38835	6.77414	6.8687	6.63733	7.0322	7.15511	7.34463	7.02773
PtpAffx.206309.1.S1_at	Potri.006G098800.1	1.4611	2.01285	1.65471	0.78256	0.466823	0.295553	0.336632	0.764567	0.578382	0.669514	1.22075	2.12419	1.23272	0.817779	2.87754	0.796837	0.147787	0.851904	DOWNREGULATED	UPREGULATED	DOWNREGULATED
PtpAffx.206313.1.S1_at	Potri.006G100100.1	8.82657	9.26491	9.10766	8.60173	8.20521	8.42689	8.58362	8.69074	8.80727	8.59866	8.78615	8.51075	8.60761	8.16651	8.50721	9.11452	8.54241	9.18562
PtpAffx.19082.1.S1_s_at	Potri.006G100800.1	9.15437	9.03069	9.18944	9.28467	9.3164	9.34425	9.17475	9.32231	9.34536	9.2971	8.75536	9.07356	9.08037	9.06263	9.04634	9.15479	9.56152	9.65906
PtpAffx.3693.1.S1_at	Potri.006G102100.1	9.83159	10.0829	10.0059	10.2492	10.413	10.1665	10.1983	10.2061	10.4102	10.1191	9.94464	10.1365	10.3412	10.1532	10.3416	10.3543	10.1962	10.2713
PtpAffx.206325.1.S1_at	Potri.006G102800.1	3.41002	3.80442	3.07652	6.70173	5.2857	4.87014	5.58901	5.49916	5.60164	5.26931	6.19476	5.98552	5.28498	5.78126	4.09786	5.41137	6.6985	4.82582
PtpAffx.8332.1.S1_at	Potri.006G103900.1	14.3153	14.1833	14.3122	13.709	13.805	13.6624	12.8504	13.4014	13.6223	14.2036	14.4889	13.8728	14.3778	14.0868	14.2214	12.7243	12.4529	13.0319
Ptp.6680.1.S1_at	Potri.006G104800.1	8.18028	8.46005	8.68139	7.74469	7.81621	7.68714	8.12918	7.70367	8.04033	7.72645	8.57919	8.04784	8.14218	8.23281	8.28074	7.86244	6.9478	7.31629
PtpAffx.206337.1.S1_at	Potri.006G105300.1	0.963811	3.00774	1.06528	4.55914	3.64862	4.33382	4.03405	-0.670487	2.0035	-2.4024	-0.298172	4.6713	3.83177	4.07444	1.87913	4.10377	0.53439	3.0512	UPREGULATED	DOWNREGULATED
PtpAffx.160259.1.A1_at	Potri.006G105400.1	9.42666	9.55869	9.65563	10.9017	10.8308	10.6305	10.6547	10.5589	10.6843	7.53795	7.88673	7.96261	7.49468	7.3502	7.99836	10.8519	10.8327	11.2575
PtpAffx.33298.1.S1_at	Potri.006G105400.1	9.25361	8.88372	8.46767	10.1327	10.0143	10.2324	9.89442	9.96049	10.002	7.16404	7.26768	7.01146	7.03522	6.63719	7.43812	9.13918	10.2665	10.5686
PtpAffx.249.237.S1_at	Potri.006G105500.1	8.95878	6.90649	9.02542	5.25521	5.34091	5.79291	6.78449	5.76944	5.95929	4.42728	6.31257	4.55659	5.54992	5.2952	5.14093	6.96115	6.05968	5.54913
PtpAffx.206352.1.S1_at	Potri.006G108200.1	6.99265	7.19902	7.26228	6.317	6.70669	6.60774	6.37897	6.7056	6.52876	6.55072	6.5144	6.15506	4.74809	6.79017	6.85446	5.40185	6.45382	6.52465
PtpAffx.206354.1.S1_at	Potri.006G108400.1	7.01236	7.26744	6.70985	5.93025	5.80349	6.29173	6.018	6.77242	6.70773	3.87326	6.58563	6.00176	4.97145	5.15392	6.44738	5.88571	6.50971	6.45802
PtpAffx.1797.1.A1_a_at	Potri.006G111600.1	11.4746	11.5713	11.3035	11.2142	10.9815	10.8813	11.1352	11.0804	10.6493	11.2948	10.9895	10.8662	10.7344	10.8827	10.8988	11.4004	11.3242	11.2165
PtpAffx.219833.1.S1_at	Potri.006G111700.2	8.68925	8.36515	8.40115	8.99407	9.38363	9.10198	8.38936	8.41976	8.80261	9.55723	9.31035	8.86891	9.12054	8.99886	8.94106	8.90091	9.21811	9.2969
PtpAffx.149983.1.S1_at	Potri.006G114100.1	6.73094	6.72285	6.93371	6.21636	6.03008	6.2887	6.13781	6.75565	6.39005	6.07747	6.0241	6.72732	6.43508	6.06893	5.91296	6.08074	6.85372	6.94422
Ptp.4255.1.S1_at	Potri.006G114900.1	9.57571	9.23332	9.36897	9.72329	10.0442	9.68682	9.52451	9.54586	9.35803	9.51873	10.0341	9.94546	9.95513	9.63954	9.81756	9.59978	9.39755	9.56318
PtpAffx.118187.1.A1_s_at	Potri.006G115700.1	8.02219	8.04812	8.2147	7.67982	7.6036	7.43637	7.22524	6.77067	7.39822	7.74275	7.98481	7.98223	6.92811	7.77726	7.66953	7.19939	9.02837	7.92202
PtpAffx.15375.1.S1_at	Potri.006G117600.2	10.3903	10.5852	10.4377	10.7283	10.6175	10.7078	10.571	10.6083	10.7067	10.4577	10.5093	10.9315	10.6576	10.573	10.7365	10.6008	10.8692	10.7826
PtpAffx.32068.1.S1_s_at	Potri.006G117900.5	9.60648	9.3108	9.43099	10.7102	10.7389	10.5713	10.8892	10.5636	11.0021	10.0209	11.1183	10.0412	11.1478	10.522	10.8664	9.86385	9.17159	9.28484
PtpAffx.60077.1.S1_at	Potri.006G118400.1	9.82715	9.81836	9.86281	10.3394	10.5418	10.2366	9.99137	9.82604	10.2477	10.1165	10.0605	10.1185	10.6774	10.1038	10.3513	9.8443	10.5235	10.494
PtpAffx.219796.1.S1_at	Potri.006G119600.2	5.0256	5.7822	3.38538	1.85401	2.59098	1.49819	2.11593	3.517	3.10001	4.44221	3.41623	5.45932	1.93945	2.10032	1.92846	2.12284	2.92606	2.18368	DOWNREGULATED
PtpAffx.87828.1.S1_at	Potri.006G119800.2	7.9076	7.58814	7.73598	7.20108	7.26816	6.77374	6.56452	6.50733	6.64009	7.22607	7.00563	7.89156	7.25489	6.94586	6.69533	6.46077	6.93169	7.10345
Ptp.5521.1.S1_at	Potri.006G120200.1	7.57253	7.71292	7.75795	5.91691	6.8565	5.77534	6.56755	6.41143	6.31941	6.81015	6.85105	6.10878	6.25004	6.64444	6.5188	4.88845	6.6138	6.59224
Ptp.4113.1.S1_at	Potri.006G121000.2	9.6378	9.67129	9.46319	9.96151	9.922	10.0804	9.75569	9.99586	9.94205	9.43502	9.44329	9.74056	9.61943	9.69047	9.59973	9.87495	10.2736	10.2956
PtpAffx.4652.1.S1_at	Potri.006G121200.8	11.6969	11.5173	11.7315	12.107	12.0521	11.8584	11.9289	11.8154	11.856	11.7865	11.9708	11.7627	12.1563	12.0979	12.0013	11.9029	10.9467	11.489
PtpAffx.219784.1.S1_at	Potri.006G122400.1	5.6239	6.15486	6.94298	4.25189	5.04186	4.49889	6.88326	5.69606	5.44584	6.02902	4.4733	6.35296	5.80867	2.1163	5.33443	6.38385	5.62291	5.07439
PtpAffx.219772.1.S1_x_at	Potri.006G125200.2	8.07038	8.21014	7.95516	7.69064	7.64364	7.56701	7.78213	8.13968	7.74572	7.86509	7.76886	8.14896	8.01441	7.60866	7.38707	7.15751	7.70059	7.48023
PtpAffx.5117.1.A1_at	Potri.006G125700.2	9.23358	9.51764	9.4949	8.85849	9.16072	8.94211	8.85534	8.8218	9.08144	8.97878	9.07069	9.19473	8.95231	9.31132	9.23363	8.41767	8.41045	8.56414
PtpAffx.17948.2.A1_s_at	Potri.006G127200.4	12.4024	12.5901	12.4325	12.6622	12.9013	12.7068	12.6085	12.8243	12.7633	12.3753	12.3832	12.4638	12.6487	12.6714	12.7452	12.672	12.4861	12.8417
PtpAffx.113597.1.S1_at	Potri.006G128600.3	9.72081	9.7806	9.68508	9.83297	9.90948	9.97572	9.85516	10.1242	10.0164	10.0853	9.85109	10.0049	9.94232	9.90466	10.1069	9.96518	9.92007	10.0061
PtpAffx.48244.1.A1_at	Potri.006G129100.5	10.2728	10.4065	10.3614	10.5657	10.5344	10.6043	10.5763	10.5459	10.5247	10.3422	10.4931	10.4742	10.6751	10.6857	10.6587	10.4106	10.3997	10.4454
PtpAffx.51120.1.S1_at	Potri.006G132800.1	9.43648	9.65373	9.3558	8.89222	9.07905	9.23835	9.10903	9.1536	8.74543	9.16228	9.24127	9.82907	9.0348	8.92469	9.14391	8.86696	9.47893	9.12141
PtpAffx.111718.1.S1_at	Potri.006G134000.4	9.00531	8.96849	8.89829	8.691	8.49919	8.62804	8.66715	8.39456	8.70849	8.5574	8.63535	8.9442	8.56809	8.84076	8.48198	8.03234	9.03951	8.59277
PtpAffx.219729.1.S1_s_at	Potri.006G134300.3	8.75293	8.00613	8.47244	7.57633	7.40624	7.0219	8.5572	7.799	7.81508	7.41258	7.67976	7.16804	7.57841	7.81755	7.58434	5.54162	5.97268	6.29714
Ptp.5415.1.S1_a_at	Potri.006G136300.1	10.8642	10.8019	11.2609	10.3839	10.4533	9.93787	10.5868	10.5225	10.5405	10.5689	11.052	10.9711	10.5144	10.5955	10.7219	10.6418	10.5842	10.9204
PtpAffx.30817.1.S1_s_at	Potri.006G136900.1	3.49457	5.09968	5.84831	0.511868	2.94133	0.487307	3.85187	2.51654	1.50524	1.82223	3.54951	5.19637	2.04134	4.99319	1.93618	4.49995	2.70372	3.45613	DOWNREGULATED
Ptp.4327.1.S1_s_at	Potri.006G139500.1	10.7263	10.3974	10.4232	10.9707	11.0215	10.8579	10.3079	10.2553	10.6636	10.779	10.4779	10.521	10.7979	10.8379	10.6653	10.6646	10.5612	10.8445
Ptp.640.1.S1_s_at	Potri.006G142800.4	11.0411	10.8084	10.767	11.396	11.2457	11.2395	11.1466	10.9059	11.0214	11.5339	11.3786	11.2196	11.3122	11.0383	11.3074	11.0684	10.811	10.5707
PtpAffx.206375.1.S1_at	Potri.006G146700.2	5.10682	5.41387	4.62418	2.94157	3.30039	3.71125	1.8701	3.72326	1.97942	5.4514	5.09787	4.75089	3.14356	1.84619	2.63771	2.62984	5.31455	4.58419		UPREGULATED
Ptp.6144.1.S1_at	Potri.006G147300.1	8.27857	8.19456	7.96213	8.98046	9.0358	8.98161	8.06193	8.43316	7.61495	8.3682	8.55138	8.24269	8.30225	8.5751	8.4124	7.94967	8.22697	8.01764
PtpAffx.49816.1.S1_at	Potri.006G147300.1	6.99105	7.2349	6.7286	5.9175	6.14518	5.98552	6.55096	6.37736	5.7773	6.56934	5.81877	6.15643	6.55254	6.57069	6.75691	4.51792	7.37469	6.43217
PtpAffx.133302.1.S1_at	Potri.006G149900.1	2.10832	4.3957	2.61851	6.67118	6.43445	7.09106	6.2814	5.68232	4.33446	2.11257	2.39726	5.64742	5.02276	2.63383	5.24203	6.96192	2.68811	6.77609	UPREGULATED
PtpAffx.16345.1.S1_at	Potri.006G150200.1	8.98365	8.76555	8.98756	8.59035	8.49454	8.64466	8.59198	8.86979	8.68258	8.54208	8.63706	8.78327	8.80022	8.49908	8.36056	8.29082	8.5011	8.79065
PtpAffx.12601.1.S1_at	Potri.006G150400.1	9.68473	9.58038	9.9631	10.1713	10.2625	10.0722	9.82866	9.82646	10.0459	10.1911	10.2008	10.1873	10.01	9.92326	10.0067	9.91802	9.99035	9.60833
PtpAffx.206394.1.S1_at	Potri.006G152200.1	6.13757	5.48551	5.63053	4.63845	5.12954	4.98763	5.10225	4.76742	4.76246	6.01986	5.19251	5.82959	4.58612	3.55248	6.15949	5.53984	5.23671	4.70905
PtpAffx.206401.1.S1_at	Potri.006G153100.1	6.30785	5.45721	5.36521	4.69139	4.79978	3.74413	4.66353	1.18563	2.2661	3.83569	4.63353	5.1505	4.4438	5.75073	3.26475	3.57983	5.19085	5.18863
PtpAffx.65968.1.S1_at	Potri.006G153600.1	9.80621	9.67041	10.0536	9.50374	9.34972	9.29217	9.30335	9.51792	8.97075	9.12901	10.1215	9.79457	9.49965	9.70564	9.57231	9.19726	9.48857	9.09699
PtpAffx.206411.1.S1_at	Potri.006G155300.1	2.88099	1.73493	1.53327	4.66313	3.58537	4.67841	4.13504	2.37725	5.24201	4.49119	4.24013	2.32396	4.08614	3.511	4.76523	5.08612	4.2257	1.27929	UPREGULATED
PtpAffx.223683.1.S1_at	Potri.006G156800.1	3.49762	2.39844	2.70427	1.39866	0.898998	0.256898	1.18954	4.70349	3.90587	2.96547	1.85517	3.12597	1.56295	1.43878	0.383288	1.68646	2.97983	0.78216	DOWNREGULATED
PtpAffx.216981.1.S1_x_at	Potri.006G157800.1	8.08067	8.29299	8.03913	7.6896	7.73557	7.58166	7.92743	7.38286	8.03631	7.96027	7.47741	8.05459	6.98717	7.85485	7.26481	7.1965	7.36906	7.31585
PtpAffx.217436.1.S1_s_at	Potri.006G160400.4	7.40832	6.86516	7.12223	6.6862	6.29261	6.49923	7.21567	6.56652	6.62092	6.86856	6.67402	7.08478	6.61528	7.01929	6.78281	5.27593	6.37697	6.35994
PtpAffx.72560.1.S1_at	Potri.006G160700.1	8.21995	7.17384	7.08675	9.68394	10.4051	8.68934	5.25725	5.89398	5.93016	11.344	7.50554	7.62154	10.0257	9.37407	9.62494	6.19602	6.5059	7.3328
PtpAffx.216986.1.S1_at	Potri.006G160800.1	5.4381	5.33864	5.60131	4.68267	4.43814	4.57924	5.09745	4.85747	4.89845	5.83479	0.776181	5.77404	4.89174	0.176699	4.28004	4.21134	4.55581	5.22968
PtpAffx.59633.1.S1_at	Potri.006G162500.2	12.3906	12.5347	12.5513	12.8893	12.6592	12.7428	12.6717	12.7324	12.6464	12.6211	12.7663	12.7336	12.5963	12.6872	12.7186	12.9279	12.5905	12.7266
PtpAffx.12058.1.A1_s_at	Potri.006G163900.2	10.3919	10.3489	10.3078	10.4498	10.5296	10.4414	10.642	10.1677	10.438	10.3935	10.5258	10.6542	10.5804	10.4443	10.264	10.4117	10.3174	10.4745
PtpAffx.218692.1.S1_at	Potri.006G164600.1	6.184	6.40753	6.10964	5.24488	5.72357	5.33808	6.55674	6.13079	6.04003	6.40004	3.87364	5.87709	4.9377	5.88076	5.12282	4.94216	5.64952	4.8479
PtpAffx.215311.1.S1_at	Potri.006G165500.1	8.30231	8.13614	8.3089	8.06923	7.89124	7.83561	8.53166	7.75426	7.64386	8.07496	8.48283	7.08379	7.40262	7.79258	7.68524	8.57546	8.40328	8.61238
PtpAffx.118060.1.S1_s_at	Potri.006G166000.1	9.92351	9.61998	9.74385	9.23808	9.35996	9.32251	9.42975	9.78915	9.63102	9.7638	9.10777	9.45109	9.54374	9.38056	9.19645	8.57597	9.63404	9.83657
PtpAffx.249.62.S1_s_at	Potri.006G166800.3	11.9843	11.4772	11.6315	12.538	12.7708	12.4061	11.4468	10.5717	11.7381	12.9382	12.8174	12.1999	12.9663	13.1245	13.4264	12.7795	13.3868	12.8648
PtpAffx.217592.1.S1_at	Potri.006G170100.1	10.8863	9.76059	10.1152	12.9874	13.3972	11.9459	8.16557	9.35679	8.76805	13.5871	10.8674	10.7129	12.9463	12.1231	12.6	9.91088	11.3391	11.2976
PtpAffx.217588.1.S1_at	Potri.006G170400.2	6.43541	6.43136	6.40977	5.13751	5.58504	5.11759	5.29326	2.13855	4.78498	4.36072	4.81928	5.8075	5.97412	6.28649	5.30575	5.39125	5.75491	5.57043
PtpAffx.217582.1.S1_at	Potri.006G171300.1	8.79894	7.95178	8.2626	10.5726	11.1256	9.32905	6.19147	6.52501	7.10392	11.4899	8.70063	8.23774	10.6384	9.97445	9.89195	7.13304	7.32357	8.02727
PtpAffx.206559.1.S1_at	Potri.006G176100.1	6.98934	7.0776	6.27324	5.57818	5.91963	5.82039	6.12104	5.64222	4.50345	6.07498	6.57318	5.32976	5.4056	4.80237	5.69784	5.05273	5.99664	5.88492
PtpAffx.206548.1.S1_at	Potri.006G177800.1	5.29473	4.98961	5.50877	4.20896	3.72942	3.53635	4.6864	3.45799	5.1383	4.47885	0.726265	5.03227	1.94249	4.87547	3.56348	4.97474	4.64229	4.87111
PtpAffx.11517.1.S1_at	Potri.006G177900.2	10.9622	10.9764	11.1867	11.8118	12.0244	11.8374	11.3962	11.5063	11.4785	11.1196	11.2898	11.1794	11.0669	11.2128	11.0509	11.7328	11.8214	11.647
PtpAffx.126087.1.S1_at	Potri.006G183600.1	13.2748	13.2076	13.1862	12.8646	12.8679	12.8615	12.975	12.3684	12.8734	13.1128	12.8803	12.7722	12.951	13.1098	12.8627	12.0505	12.3374	12.4243
Ptp.1343.1.S1_at	Potri.006G186700.7	8.82986	9.01883	8.79378	9.0785	9.2916	9.1561	9.05237	9.09911	9.00123	8.93658	9.28266	9.39031	9.07908	9.35358	9.34119	9.10365	9.14629	9.2369
PtpAffx.1696.1.A1_s_at	Potri.006G187400.2	8.16311	7.88781	8.1063	8.3641	8.48011	8.51113	7.83255	7.80078	8.25809	8.30537	8.15426	8.3405	8.29777	8.23642	8.08754	7.99767	8.2893	7.85444
PtpAffx.132468.1.S1_s_at	Potri.006G191400.2	9.44123	9.23292	9.31556	9.04838	9.16604	8.92351	9.0356	8.8191	9.05834	9.19377	9.01832	8.97298	9.15808	9.16738	9.08912	8.52859	9.42429	9.40369
PtpAffx.206484.1.S1_s_at	Potri.006G191500.1	6.12704	6.09107	5.72217	4.34162	5.33814	4.62289	4.98046	4.63938	4.20105	5.21869	5.62081	4.82732	5.52494	5.21376	5.00109	2.18856	5.33391	4.83221
PtpAffx.37360.1.A1_s_at	Potri.006G191500.1	10.8133	11.159	10.8724	11.4475	11.4695	11.4628	11.3873	11.1831	11.3912	11.3198	11.3445	11.2966	11.5991	11.3843	11.2714	11.6442	12.0583	11.6894
PtpAffx.132513.1.S1_at	Potri.006G192800.2	8.42487	8.40701	8.53233	7.74499	7.9748	7.87021	7.52825	8.01524	8.09906	8.16345	7.892	7.97415	8.00151	7.90227	8.09159	6.96379	7.56595	7.83414
PtpAffx.206479.1.S1_at	Potri.006G193200.1	3.01696	3.18952	3.76675	0.737112	1.48266	-0.54216	0.807538	2.4261	3.75924	3.33711	3.84758	3.44736	3.94496	1.26122	0.00798617	1.94892	0.404911	3.35038	DOWNREGULATED
PtpAffx.206474.1.S1_at	Potri.006G193800.1	10.0115	10.1884	9.95771	10.4737	10.3428	10.4876	10.3787	10.3598	10.4784	10.0793	10.238	10.1281	10.1845	10.3689	10.2665	10.6144	10.2467	10.2221
Ptp.7487.1.S1_at	Potri.006G194500.1	9.34505	9.19796	9.13828	9.39251	9.54909	9.46188	9.3987	9.23612	9.40082	9.4643	9.50974	9.5851	9.63962	9.47097	9.40618	9.69676	9.136	9.30738
Ptp.7268.1.S1_at	Potri.006G198800.1	8.54992	8.34315	8.92225	7.39814	7.38939	7.64033	8.14676	7.39231	7.41591	7.88029	7.78726	6.19042	8.09725	8.2131	8.51769	7.70647	5.97614	6.36813
PtpAffx.206444.1.S1_at	Potri.006G199300.1	5.00392	6.49229	4.50894	3.94626	2.09155	3.04837	3.68886	2.28184	0.0160974	3.54093	2.59428	2.48447	0.607595	1.92537	1.65813	4.30847	4.83626	3.21901			UPREGULATED
Ptp.2277.1.S1_at	Potri.006G200200.1	10.978	11.0687	11.1318	11.5239	11.408	11.4125	11.3618	11.3903	11.3547	11.343	11.4498	11.287	11.4661	11.2658	11.2766	11.6987	11.4618	11.3655
PtpAffx.134171.1.A1_s_at	Potri.006G201400.1	13.1153	12.8807	13.0213	13.6278	13.4863	13.5303	13.4142	13.4225	13.6528	13.212	13.2995	13.2088	13.5114	13.3401	13.4995	13.7228	13.4964	13.5082
PtpAffx.206426.1.S1_at	Potri.006G201900.5	7.63021	7.28405	7.63178	6.76797	7.03888	7.14008	7.99318	5.96696	7.19819	6.42851	7.68335	6.24877	7.06585	7.92604	6.69847	5.91136	5.91947	6.82411
PtpAffx.124711.1.S1_at	Potri.006G202900.3	9.78248	9.94555	9.78453	10.1088	9.97478	10.1284	9.95307	9.92976	10.025	9.78919	9.57638	10.0099	9.82866	9.68899	10.0004	10.3507	9.86332	9.688
PtpAffx.7479.1.S1_at	Potri.006G203200.3	7.26555	7.56192	7.14243	6.87381	6.93587	6.76328	7.17055	6.2942	6.73299	6.33213	6.57811	6.38175	6.67001	7.08715	6.81624	6.66472	7.13382	6.46185
PtpAffx.206412.1.S1_at	Potri.006G204000.1	2.49829	3.33116	4.7737	1.14059	0.369707	0.313648	3.19703	3.89978	3.50556	0.681772	1.9141	4.76462	1.05968	-0.0864569	0.817303	0.679157	4.98274	4.11919	DOWNREGULATED		UPREGULATED
Ptp.3332.1.S1_at	Potri.006G204300.1	10.0283	9.93817	9.77888	10.551	10.4397	10.6656	10.2357	8.95778	9.56201	10.1565	9.06836	9.26594	9.35499	9.06462	9.04621	12.7661	14.4322	13.1971
PtpAffx.24155.1.A1_s_at	Potri.006G205700.1	13.4779	13.5355	13.7077	13.8709	13.7497	13.8714	13.9803	13.9511	13.8224	13.4914	13.5582	13.3402	13.6446	13.8038	13.8706	13.9943	13.8351	13.9086
PtpAffx.206574.1.S1_at	Potri.006G206700.1	2.29404	1.28098	1.14228	4.22554	4.51249	4.08488	4.39275	3.77528	4.55259	4.26249	2.5212	3.02962	4.19176	4.48411	4.48579	5.27424	5.08529	3.72004	UPREGULATED
PtpAffx.43853.1.A1_s_at	Potri.006G207300.2	7.9786	7.69199	7.80133	7.21339	7.41985	6.96452	7.39326	7.44486	7.50955	7.67306	7.3109	7.40336	7.6189	7.93465	7.59493	6.97373	7.71722	7.62834
PtpAffx.127289.1.A1_at	Potri.006G209000.1	9.29804	9.4139	9.448	8.96425	9.22527	9.11915	9.39364	9.29837	9.08029	9.46924	9.36168	9.64712	9.62565	9.39306	9.56126	9.42752	8.67667	8.78459
Ptp.4292.2.S1_s_at	Potri.006G209100.1	11.2208	11.0301	11.0994	11.4281	11.4211	11.3554	11.3344	12.033	11.6817	11.0762	11.1745	11	11.2299	11.2242	11.2722	11.1985	11.3982	11.2895
Ptp.3860.1.S1_at	Potri.006G209400.1	10.3121	10.4901	10.7436	9.43862	9.76762	9.47984	10.1466	10.5173	10.1071	10.566	10.6974	11.0046	10.3052	10.248	10.439	10.1997	10.3626	10.3956
PtpAffx.249.44.S1_x_at	Potri.006G209800.1	13.5655	13.635	13.6439	13.3908	13.5283	13.4058	13.4019	14.2123	13.6725	13.748	13.8171	13.9818	13.9005	13.5093	13.7443	13.8592	13.8818	13.684
PtpAffx.163561.1.S1_a_at	Potri.006G210600.1	9.98456	9.9699	10.0009	10.1541	10.3201	10.1698	9.97297	10.0628	9.95853	10.0401	9.84593	10.1369	9.9955	10.2243	10.152	9.5267	10.8539	10.489
PtpAffx.5809.1.S1_at	Potri.006G211500.1	9.55487	9.66894	9.42921	8.27811	8.76693	9.00266	8.31542	8.34855	8.76484	8.58676	8.5148	8.88408	8.65205	9.06305	8.83794	8.53074	8.25305	8.67768
PtpAffx.158783.1.S1_at	Potri.006G214600.1	7.34286	7.05497	7.43861	6.44862	6.54615	6.899	6.85433	6.90841	6.65128	6.80537	7.35917	6.11689	6.11639	7.39298	6.04599	5.53627	6.81665	6.99797
PtpAffx.206611.1.S1_at	Potri.006G215700.1	10.95	10.8212	10.5172	13.0123	12.6234	12.7166	12.4069	12.0959	12.0702	8.55408	8.72567	8.9725	9.06728	8.85123	8.53132	12.606	12.9653	12.9153
PtpAffx.13229.3.A1_at	Potri.006G217200.1	5.6908	6.49599	6.00438	4.53854	5.25439	4.92269	4.59282	5.13311	5.19686	5.99275	2.4867	4.28396	5.53818	4.82699	3.90935	5.21922	5.49974	5.62786
PtpAffx.19675.1.A1_s_at	Potri.006G218900.1	12.4767	12.5756	12.4033	12.1749	12.2173	12.2211	12.4834	12.1214	12.0827	12.1725	12.4222	12.4596	12.0998	12.3085	12.2797	12.334	12.3855	11.9867
PtpAffx.141448.1.S1_s_at	Potri.006G218900.3	10.1763	9.90467	10.1236	9.72122	9.72738	9.82825	9.79039	9.56213	9.29516	9.86914	9.46985	9.59662	9.53631	10.159	9.51004	8.56951	9.90717	9.91018
Ptp.958.1.S1_at	Potri.006G220000.6	9.02334	9.24903	9.2935	8.49588	8.80111	8.8372	8.82164	8.74302	8.82468	8.64718	8.81202	8.98481	9.01262	8.96061	8.87597	8.67035	9.37445	8.66925
PtpAffx.24361.1.S1_at	Potri.006G220900.3	10.7767	10.8973	10.7632	10.5879	10.5927	10.5776	10.641	10.6694	10.6067	10.2339	10.6471	10.3249	10.5133	10.5632	10.5399	10.3256	10.4482	10.361
Ptp.1316.1.A1_s_at	Potri.006G221700.1	8.70262	8.62928	8.7624	9.13012	9.06712	9.0601	9.28103	9.1593	9.40571	8.85369	9.22394	9.36405	9.05788	9.06475	9.32476	9.05591	9.21639	9.18948
PtpAffx.132065.2.A1_a_at	Potri.006G222700.1	8.23936	8.29582	8.07294	8.72868	9.06902	8.8972	8.83319	8.28453	8.96688	8.68172	8.52304	8.09407	9.07334	8.93423	8.79763	8.88356	8.05417	8.43248
PtpAffx.491.1.S1_s_at	Potri.006G223900.1	8.20534	9.13866	8.09133	10.0715	10.002	10.3196	9.1684	9.16465	9.16823	8.76259	8.98407	9.79045	9.98575	10.207	10.0781	10.0523	10.0503	10.9579
PtpAffx.206662.1.S1_at	Potri.006G225300.1	3.06841	2.38881	2.66539	1.57433	1.0859	1.48761	4.53527	2.11116	1.44863	2.25742	2.81883	2.83962	4.59687	-0.0545904	1.02353	4.22305	4.46866	2.10918
PtpAffx.206664.1.S1_at	Potri.006G225600.3	8.55037	8.39969	8.44744	8.12421	8.14761	8.35004	8.25047	8.89329	8.58389	8.67759	8.40049	8.68029	8.26102	8.25108	8.34725	7.99577	8.68363	8.49006
PtpAffx.2329.1.S1_at	Potri.006G225700.1	13.0991	13.0311	12.9935	13.3544	13.2728	13.2942	13.4883	13.5515	13.4754	13.2221	13.099	13.14	13.3209	13.341	13.2443	13.4233	13.1922	13.4172
PtpAffx.161404.1.S1_s_at	Potri.006G226100.2	8.79134	8.64854	8.89909	9.1645	9.13358	9.46436	9.09772	9.06488	9.32236	9.20388	8.55921	8.55726	9.54106	9.11275	8.97134	8.84488	8.89193	9.08959
PtpAffx.206668.1.S1_at	Potri.006G226300.1	10.6507	10.5005	10.5207	10.784	10.7723	10.8222	10.7722	10.8159	10.5328	10.3636	10.46	10.6854	10.5283	10.3456	10.3209	10.5085	11.4423	11.0735
PtpAffx.206674.1.S1_s_at	Potri.006G227700.3	11.1606	11.1808	11.0367	11.324	11.417	11.4362	11.2752	11.4479	11.2978	11.2734	11.3655	11.1479	11.6213	11.2185	11.4569	11.1442	11.4281	11.1248
PtpAffx.3783.1.S1_at	Potri.006G228000.2	11.4174	11.6426	11.2909	12.2336	11.7658	11.912	11.7076	12.1113	11.8616	11.2813	11.8108	11.6919	11.9045	11.6424	11.8741	11.4582	11.5665	11.2612
Ptp.2972.1.S1_s_at	Potri.006G230200.1	7.26375	7.46139	7.54468	7.60443	7.75763	7.8661	7.80081	7.7546	7.81648	7.74388	7.42937	7.59745	7.49512	7.81314	7.5343	7.51579	6.86924	8.02035
PtpAffx.123757.1.S1_s_at	Potri.006G230200.1	9.20075	9.23774	9.36577	8.73784	8.65398	8.93594	8.99917	8.91082	8.84339	9.22151	8.94085	8.93676	8.77302	9.26641	9.17989	8.6583	8.83448	9.04126
PtpAffx.157284.1.S1_at	Potri.006G231000.1	10.251	9.70638	9.97902	9.35825	9.26634	9.17834	9.47068	9.23101	9.30284	9.62698	9.68288	9.79614	9.5599	9.30703	9.38827	7.96502	9.04808	9.01556
PtpAffx.52935.1.A1_a_at	Potri.006G231000.2	10.1235	10.1646	9.91863	9.06568	9.41997	9.6782	9.71545	9.67187	9.66059	9.6859	9.57705	9.79733	9.74362	9.95684	9.74749	9.85011	9.21069	9.64394
Ptp.2637.1.S1_at	Potri.006G231700.1	13.2288	13.3709	13.2231	13.6971	13.6136	13.6154	13.465	13.8175	13.7481	13.5113	13.6167	13.5317	13.9117	13.6543	13.6518	13.9697	13.8013	13.7411
PtpAffx.1071.1.A1_s_at	Potri.006G233300.1	12.3797	12.3414	12.4225	12.1606	12.1263	12.1229	12.4664	11.8269	12.1432	12.0395	12.1716	12.0117	11.9877	12.163	12.2048	12.5834	13.1797	12.6624
PtpAffx.1071.1.A1_x_at	Potri.006G233300.1	11.2029	11.0703	11.006	10.6475	10.7181	10.7528	11.2304	10.7924	11.0508	10.6788	10.7036	10.3345	10.5555	10.7577	10.5194	10.8602	11.8063	11.2378
PtpAffx.206698.1.S1_at	Potri.006G233600.1	4.97403	6.29747	4.3981	3.86778	1.95175	2.86731	4.28152	4.37893	5.48418	5.42641	0.648468	5.34354	3.94523	4.95722	5.42768	5.0912	3.41035	4.35864
PtpAffx.218854.1.S1_s_at	Potri.006G236000.1	9.58488	9.21403	9.47622	11.0951	10.8498	11.0253	9.52911	9.53555	11.0442	9.73172	9.38725	8.74429	10.4314	9.98275	9.69359	9.2568	9.41035	9.71533
PtpAffx.224517.1.S1_at	Potri.006G236000.1	8.81619	8.19286	8.88237	10.0145	9.81069	9.64399	8.85747	8.63017	9.6596	9.75827	9.03117	8.62562	9.38389	9.41926	8.94158	8.37911	8.81983	9.19093
PtpAffx.5989.2.S1_s_at	Potri.006G236500.1	9.38509	9.45019	9.56079	10.1294	9.99851	10.0242	10.4092	9.83032	10.0496	10.3138	9.38905	9.74276	9.86786	9.91559	9.4396	10.1906	10.804	10.8813
PtpAffx.109957.1.A1_at	Potri.006G237400.2	7.37328	7.78174	7.54212	6.71492	6.82891	7.21291	7.57331	6.99939	7.30845	6.79919	7.1433	6.81663	6.67708	7.22013	7.24418	7.45904	6.34072	6.95783
PtpAffx.206729.1.S1_at	Potri.006G240400.1	4.9711	5.35356	5.26272	2.5748	2.4795	2.14304	2.01981	3.18482	4.46398	4.53999	5.87411	5.00131	5.10894	3.5301	4.64706	3.57337	5.3901	5.14597	DOWNREGULATED
PtpAffx.206734.1.S1_at	Potri.006G241100.1	10.5906	10.7898	10.7231	9.96296	9.97684	9.86461	10.1503	10.2084	9.96277	10.1447	10.4803	10.3152	10.1094	10.026	10.1293	10.2217	9.77915	9.61708
PtpAffx.206734.1.S1_x_at	Potri.006G241100.1	9.96816	10.3361	10.1977	9.54135	9.64807	9.45193	9.6647	9.71138	9.5181	9.45849	9.98208	9.81779	9.51832	9.58705	9.74322	9.76056	9.39899	9.2557
PtpAffx.33062.1.A1_at	Potri.006G241300.2	12.5211	12.2733	12.5496	11.9851	12.0465	12.17	12.4913	12.4098	12.5688	12.5283	12.3206	12.6168	12.5584	12.2655	12.2072	12.5746	12.5286	12.5535
PtpAffx.206735.1.S1_at	Potri.006G241400.1	6.83757	6.98916	6.97963	6.71827	6.48168	6.59476	6.70898	6.74984	6.96233	6.25305	6.65393	6.93991	6.56869	7.19441	7.43137	6.67756	6.02007	6.45129
PtpAffx.214973.1.S1_at	Potri.006G243200.1	7.10999	7.57742	7.25842	6.61541	6.65096	6.62449	6.77387	6.25109	6.21852	6.83806	6.85733	7.05124	6.80511	6.61826	5.82528	5.85324	6.51167	7.06055
PtpAffx.121359.1.A1_s_at	Potri.006G244800.2	6.50449	6.41867	6.03729	4.88054	5.20587	5.51987	6.44024	5.80027	6.27833	6.38133	5.9861	6.30853	6.02706	6.23249	6.6671	4.42419	6.26394	5.4807
PtpAffx.52024.1.S1_s_at	Potri.006G245800.3	6.37426	6.60752	6.58041	6.07043	6.19834	6.19326	6.0176	5.37625	5.93755	5.78088	6.2617	6.7303	5.94456	6.58375	6.16039	5.5909	5.34491	5.20947
PtpAffx.5251.1.A1_s_at	Potri.006G245900.1	9.36446	9.43931	8.79518	10.0606	9.70828	10.1021	9.00775	9.61283	10.2732	9.56825	9.05654	10.3557	9.30459	9.71132	9.45879	10.0859	10.5967	10.2939
PtpAffx.26817.1.S1_at	Potri.006G246000.1	12.0005	12.221	11.9345	12.8919	12.7168	12.7104	12.3708	12.3629	12.3958	12.3718	12.2945	12.3264	12.4022	12.4566	12.5538	12.6866	12.5939	12.4415
Ptp.2178.1.S1_x_at	Potri.006G250300.2	12.7007	12.5943	12.7077	12.2421	12.3516	12.4411	12.7653	12.4366	12.6374	12.9938	12.2263	12.8601	12.2697	12.5342	12.4455	12.8061	12.703	13.1733
PtpAffx.129500.1.A1_s_at	Potri.006G250900.1	10.3369	10.4499	10.5502	10.0863	10.1925	10.2817	10.4111	10.0762	10.3599	10.0418	10.2831	10.2634	10.3976	10.5006	10.3248	10.3766	10.3296	10.4593
PtpAffx.206776.1.S1_at	Potri.006G250900.1	8.16358	8.01985	8.04287	7.58388	7.63769	7.59075	7.76213	7.46757	7.70523	7.88515	7.37608	7.73386	8.04028	8.02602	8.05091	5.9309	8.05287	7.78346
PtpAffx.140068.2.S1_a_at	Potri.006G251300.2	7.12833	7.27326	7.49418	6.5455	6.57319	6.57156	6.81243	7.34372	7.48217	6.87061	7.26852	7.21376	7.31754	6.52925	7.33643	6.09382	6.65661	7.24772
PtpAffx.206780.1.S1_at	Potri.006G251500.1	3.69939	2.26393	2.25992	0.0481674	0.154791	0.481119	0.900463	4.20087	1.60548	4.43081	1.34648	0.233234	2.71758	1.39172	-0.599625	1.47446	-0.313336	2.615	DOWNREGULATED
PtpAffx.5318.1.S1_at	Potri.006G251600.2	11.6103	11.6359	11.7337	12.0032	11.8391	11.8787	11.8879	11.7456	11.8716	11.965	11.8174	11.961	12.1583	11.9165	11.6851	12.0053	11.9484	12.0386
PtpAffx.29457.1.S1_s_at	Potri.006G252500.1	12.616	12.4474	12.3114	13.0774	12.9066	12.7639	12.6032	12.9558	12.7949	12.451	12.3741	12.7514	12.7582	12.3616	12.6587	13.1761	13.3027	12.9622
PtpAffx.35461.1.S1_at	Potri.006G253400.1	11.6358	11.8368	11.5984	12.0878	11.8899	12.0508	12.225	12.0004	11.7021	11.3885	11.6478	11.2788	11.3928	11.8468	11.8065	12.0156	11.7079	11.3702
Ptp.6782.1.S1_at	Potri.006G253500.1	10.5188	10.3268	10.3298	10.757	10.8067	10.5933	10.6105	10.4689	10.6385	10.6135	10.076	10.4988	10.7082	10.5983	10.3625	10.6191	10.5695	10.3372
Ptp.297.2.S1_at	Potri.006G254400.2	10.8422	11.0571	10.7706	10.1038	10.5699	10.037	10.4974	10.1477	10.0509	10.8062	10.7244	10.7244	10.1302	10.3918	10.0115	10.1513	10.1971	10.3328
PtpAffx.121790.1.A1_at	Potri.006G261300.2	8.11925	8.09058	8.0123	8.19634	8.25078	8.32086	8.62071	7.9436	8.24576	8.1209	8.03602	7.60074	7.94514	9.10314	8.34532	8.23291	7.92893	7.89254
PtpAffx.150384.1.S1_s_at	Potri.006G262500.1	9.68021	9.94012	9.88173	10.0922	10.1083	10.3269	10.2122	10.0045	10.0379	9.87589	9.74305	9.65741	10.4074	10.0933	10.1757	9.93227	10.4338	10.2087
PtpAffx.142827.1.S1_a_at	Potri.006G265100.1	11.8205	11.8097	11.9187	12.2395	12.2577	12.1145	11.9034	11.9887	12.1098	11.8541	12.1657	11.6393	11.8583	11.8641	12.1531	12.1468	12.2533	11.8213
PtpAffx.206846.1.S1_at	Potri.006G265500.1	8.70214	8.36772	8.4461	8.94938	9.10576	9.03332	8.7671	8.94341	8.94983	8.81061	8.41647	8.97424	8.77482	8.84133	8.42105	9.3093	9.41289	9.72025
PtpAffx.206847.1.S1_at	Potri.006G266000.2	8.71114	9.11976	9.01294	9.64925	9.35438	9.76325	9.22372	9.36732	9.31106	9.00686	8.71323	8.98534	9.03607	9.08753	8.90145	9.84766	9.65244	9.70309
Ptp.3856.1.S1_s_at	Potri.006G266300.1	10.994	11.0467	11.1022	10.8869	10.9006	10.9142	10.9188	10.6941	10.8772	11.1627	11.2665	11.2421	11.2372	11.058	11.1051	11.0226	11.102	11.2107
PtpAffx.222622.1.S1_s_at	Potri.006G268400.1	4.21455	4.60333	3.26584	-0.355414	1.21529	2.12754	1.22585	-0.192805	4.25571	4.57777	4.22669	4.1424	4.0958	-0.68726	1.84616	3.72461	0.202871	-0.560339	DOWNREGULATED	UPREGULATED
PtpAffx.160091.2.A1_a_at	Potri.006G277800.5	11.498	11.4287	11.4228	12.2258	11.8873	12.0646	12.0235	11.3316	11.8494	11.4198	11.3663	11.7811	11.4577	11.5305	11.4929	12.352	12.615	12.9663
PtpAffx.216348.1.S1_at	Potri.006G279700.1	8.07349	8.0311	8.17865	7.39482	7.43792	7.33911	7.24121	7.52923	7.33286	7.92762	7.60683	7.71151	7.84069	7.80983	7.49451	6.22032	7.40029	7.46069
PtpAffx.207466.1.S1_at	Potri.007G000400.6	6.6121	6.472	6.54152	6.00837	6.22833	6.21685	6.47161	5.28326	5.38099	6.34193	5.83307	6.67744	5.89867	6.60343	5.41674	6.71731	6.36271	5.947
PtpAffx.207465.1.S1_at	Potri.007G000500.1	8.39783	8.40065	8.73328	7.24422	7.89481	7.67306	8.49146	7.77228	8.77646	7.97655	8.05195	8.54886	8.47932	7.94222	8.76573	7.78326	7.38186	7.82035
PtpAffx.1996.1.S1_s_at	Potri.007G001300.1	10.4245	10.3717	10.4769	10.5252	10.6223	10.6101	10.4614	10.4755	10.5941	10.4746	10.7237	10.9063	10.892	10.7719	10.8601	10.4931	10.6366	10.5387
PtpAffx.207460.1.S1_at	Potri.007G001800.1	6.31885	6.1998	6.6343	5.77791	6.06776	5.69893	5.99416	5.38058	6.09614	6.7078	5.14864	5.97346	6.20626	6.34619	6.20208	4.27149	6.05137	5.71161
PtpAffx.41318.1.S1_at	Potri.007G008000.1	11.9702	12.1169	12.0883	11.5532	11.7017	11.7899	12.1054	12.1206	12.0354	12.1809	12.2046	11.8848	12.067	12.0789	12.134	11.9954	11.6562	11.8538
PtpAffx.41318.1.S1_a_at	Potri.007G008000.4	12.467	12.6723	12.6426	11.9647	12.0591	12.0204	12.5984	12.3342	12.2024	12.5131	12.7036	12.574	12.5898	12.5854	12.4616	12.2872	12.0915	12.2273
Ptp.5229.1.S1_s_at	Potri.007G008500.1	11.753	11.2162	11.5371	12.3181	12.6976	11.9528	9.03664	10.5078	10.5932	12.7172	12.9672	12.958	12.8831	12.5602	13.7973	13.1422	12.0381	12.1319
PtpAffx.7517.1.A1_at	Potri.007G008600.12	10.4859	10.4342	10.2742	10.6334	10.7074	10.6157	10.4589	10.3721	10.5129	10.7522	10.4683	10.9081	10.7979	10.6031	10.4995	10.8834	10.7646	10.7975
PtpAffx.207430.1.S1_at	Potri.007G009000.1	3.86888	3.80832	5.03265	-0.0118664	-0.130743	0.467386	0.508281	2.92404	1.02984	3.54458	4.79896	1.64668	0.851951	2.06207	0.988691	-0.279384	-0.33172	-0.300307	DOWNREGULATED	UPREGULATED	DOWNREGULATED
PtpAffx.144732.1.S1_at	Potri.007G009700.3	11.4872	11.4254	11.41	11.2257	11.2779	11.2311	11.24	11.0872	11.1598	11.2027	11.561	11.4698	11.398	11.4413	11.4519	11.2987	11.4379	11.2129
Ptp.3377.1.S1_s_at	Potri.007G011000.2	12.0635	11.7504	12.0693	12.9085	12.9196	12.6019	12.4018	12.4982	12.3214	12.5422	12.5239	12.532	12.7245	12.5556	12.3693	12.8169	13.0981	13.0607
PtpAffx.111722.1.S1_at	Potri.007G011400.1	10.6093	10.4959	10.5409	10.8219	10.6763	10.8871	10.2724	10.4575	10.8087	10.582	10.5942	10.6319	10.4967	10.6766	10.6075	10.178	10.1891	10.3158
PtpAffx.207417.1.S1_at	Potri.007G011700.1	9.82771	9.7449	9.77331	9.59952	9.63305	9.66959	9.5671	9.85336	9.64347	9.5873	9.56239	9.25154	9.933	9.96245	10.0368	9.0975	8.00842	7.86108
PtpAffx.207407.1.S1_at	Potri.007G014100.1	7.49439	7.63132	7.26688	5.83543	6.568	5.95408	6.17344	5.44154	6.74809	4.10267	5.48777	6.32223	6.67749	5.52398	5.7884	4.57862	6.06217	6.38303
Ptp.6268.1.A1_s_at	Potri.007G015300.1	10.9943	10.8648	10.7806	11.1888	11.1128	11.0408	10.7738	10.9387	11.0719	11.1916	11.0105	11.0457	11.2548	11.0101	11.2004	11.1147	10.924	10.911
PtpAffx.10434.1.S1_at	Potri.007G015400.1	10.233	9.88817	10.0424	10.6259	10.5805	10.6459	10.4289	10.8783	10.8494	10.4533	10.5674	10.387	10.611	10.3609	10.8395	10.7455	10.6495	10.4682
Ptp.3160.1.S1_at	Potri.007G017900.2	11.9265	11.7069	11.8477	11.4317	11.4916	11.3112	11.354	11.2749	11.3055	11.554	11.774	11.6628	11.4682	11.5639	11.4481	11.5083	11.8565	11.6724
PtpAffx.207388.1.S1_at	Potri.007G018500.1	7.78461	7.33315	7.82136	8.1892	8.87009	8.2619	7.83748	8.54478	8.33587	7.9972	8.29074	8.43063	8.05897	8.54727	8.67594	7.60222	7.88026	7.87801
Ptp.5338.2.S1_s_at	Potri.007G019500.14	10.2155	10.13	10.2738	9.87132	10.0235	9.79124	9.9389	9.74165	9.72462	10.0019	10.4885	10.1371	10.1621	9.76872	10.0038	9.75101	10.1664	10.1019
PtpAffx.115474.1.S1_s_at	Potri.007G021000.1	9.98384	9.77952	9.96791	10.3184	10.2906	10.3397	9.95668	10.3739	10.2862	10.5202	10.0588	10.094	10.4968	10.0927	10.3216	9.64981	9.80241	10.0919
PtpAffx.162801.1.S1_s_at	Potri.007G021800.2	9.07478	9.24305	9.07853	8.20861	8.56766	8.49571	8.61989	9.00927	8.92387	8.79132	8.38013	9.06189	8.39665	8.60905	8.52307	8.08619	8.79913	9.0571
PtpAffx.207369.1.S1_at	Potri.007G022600.1	7.41069	7.35759	7.41824	8.19929	7.97458	7.83978	7.62656	8.05615	7.50033	8.03093	7.35511	7.07715	8.50615	7.52411	7.52834	8.05389	7.6382	7.75296
PtpAffx.207370.1.S1_x_at	Potri.007G022600.1	7.88494	8.55031	7.90614	9.19714	8.80086	9.74203	8.99935	8.26193	8.75275	8.66108	8.23032	8.3587	8.85461	8.20311	8.736	9.20776	8.64033	8.97158
Ptp.5987.1.A1_at	Potri.007G022700.2	11.5963	11.7475	11.6077	12.2631	12.0349	12.2484	12.0572	12.106	12.2393	11.6413	11.6859	11.8099	11.8265	11.7549	11.8109	12.1914	12.2773	12.2524
PtpAffx.157788.1.S1_at	Potri.007G023000.1	10.8596	10.5698	10.4226	10.2059	10.1586	9.95737	10.1917	9.84534	10.1393	10.5515	10.1808	10.4698	10.3164	10.1247	9.93515	9.64547	10.2764	10.1221
Ptp.2324.1.A1_s_at	Potri.007G023200.1	9.67456	9.74766	9.44577	10.2488	10.0284	10.0728	9.63004	9.7711	9.91266	9.74936	9.79304	9.89817	9.97587	9.74575	9.73304	9.93815	9.61107	9.88994
PtpAffx.131222.1.S1_s_at	Potri.007G023200.3	8.93771	9.39135	9.20747	9.70299	9.57925	9.86121	9.18029	9.36497	9.53437	9.18313	9.33902	9.56149	9.67572	9.56312	9.45412	9.35191	9.3385	9.60537
PtpAffx.207359.1.S1_at	Potri.007G024600.1	8.25339	8.33614	8.00532	7.18395	7.40041	7.48029	7.68717	7.94239	7.55732	8.05054	7.99263	8.30611	7.63241	8.00785	7.59922	7.42723	7.48508	7.6327
PtpAffx.207350.1.S1_s_at	Potri.007G025700.1	9.82533	9.5486	9.60082	10.0588	10.1978	10.3349	9.64743	10.2538	10.1816	10.2812	10.0327	9.84807	10.2724	9.85167	10.2958	10.002	9.93368	9.84317
Ptp.795.3.S1_s_at	Potri.007G026200.1	13.0816	13.5313	13.3356	12.3055	12.4404	12.7128	12.6434	12.6639	12.6323	12.6272	13.0879	12.578	12.3232	13.0328	13.0011	11.5305	12.5889	12.3435
PtpAffx.156428.1.S1_at	Potri.007G026300.1	8.28354	8.06897	8.40512	7.55087	7.80254	7.82308	8.15491	7.79089	7.62592	7.63615	7.50875	7.38837	7.55323	7.65544	7.52689	6.48928	7.39415	7.15519
PtpAffx.207345.1.S1_s_at	Potri.007G026900.1	11.063	10.8917	10.8995	10.3742	10.5851	10.3683	10.6389	10.2267	10.5129	10.2561	10.3138	10.3329	10.4255	10.5588	10.3542	9.21007	10.1064	10.1631
PtpAffx.3999.1.S1_a_at	Potri.007G029400.2	9.89766	10.0705	10.2802	9.4401	9.51102	9.53197	10.0755	10.0065	9.26618	9.56094	9.90968	9.5845	9.29937	9.95582	9.70205	9.89196	10.098	9.40446
Ptp.6549.1.S1_at	Potri.007G029600.1	12.2817	12.0441	12.3107	12.5834	12.5309	12.4489	12.4557	12.3642	12.4175	12.3437	12.2163	11.779	12.6105	12.4663	12.5066	12.6044	12.3915	12.4391
PtpAffx.11243.1.S1_at	Potri.007G029700.1	11.6212	11.4248	11.4271	11.8275	11.8469	11.8001	11.6679	12.0338	11.9222	11.9375	11.813	12.0095	11.7433	11.7655	11.9197	11.9285	11.7832	11.8012
PtpAffx.79296.4.S1_s_at	Potri.007G030700.1	9.19745	8.76258	8.93332	8.16693	8.63814	8.36276	8.63586	8.23976	8.22859	8.62537	8.77222	8.95405	8.49648	8.69737	8.4108	7.86862	8.66191	8.49626
PtpAffx.207319.1.S1_s_at	Potri.007G034200.1	9.06077	8.70996	9.08364	8.01225	8.44569	8.42213	8.41476	8.80629	8.52712	8.72831	8.25828	9.37845	8.76652	8.46513	8.11568	7.38936	8.75356	8.09213
Ptp.4990.1.S1_at	Potri.007G034400.1	8.95329	9.29905	9.23237	8.78354	8.89389	8.66827	8.71771	8.51558	8.47851	8.68265	9.01775	8.93144	8.78461	9.1838	8.90888	8.94081	8.84719	8.84002
PtpAffx.207311.1.S1_at	Potri.007G035400.1	0.928248	2.53045	1.30614	2.91533	4.49303	4.45348	2.37126	4.92077	3.06193	4.43465	1.77328	2.0238	4.12153	3.89839	1.31535	4.86765	4.60214	-0.2588	UPREGULATED
PtpAffx.207308.1.S1_at	Potri.007G036100.2	10.7956	10.8026	10.7137	11.3488	11.2332	11.0701	10.801	11.0936	11.2619	10.7773	10.766	10.6036	11.034	10.9193	10.7231	11.0438	10.6452	10.6887
PtpAffx.207296.1.S1_at	Potri.007G038200.1	10.1099	9.7204	10.2243	7.55402	7.85105	7.40009	8.62693	7.99871	8.71392	10.0309	8.87185	10.2173	10.5246	9.76582	9.8016	7.87703	6.43085	7.44538
PtpAffx.207272.1.S1_at	Potri.007G043100.1	5.31384	6.03413	5.41161	3.13511	4.24153	2.44358	1.0471	0.972497	1.51725	2.39933	0.811592	5.13487	4.9408	4.86026	4.73137	4.87567	4.14748	2.51891		UPREGULATED
PtpAffx.110344.1.S1_at	Potri.007G044100.1	10.5864	11.2152	10.9356	9.46359	9.85012	9.84762	9.85314	9.65298	9.87692	9.95211	10.4155	10.1861	9.8734	10.3713	10.4558	9.48824	9.48268	9.86576
Ptp.4828.1.S1_at	Potri.007G044300.3	10.5953	10.6719	10.596	10.0216	10.3195	10.1848	10.3501	10.0152	10.0739	10.4929	10.3322	10.0109	10.3608	10.799	10.4229	10.4027	9.83162	9.78805
PtpAffx.23373.3.A1_at	Potri.007G045400.1	6.7204	6.71042	7.03078	6.24578	6.20665	6.43459	6.58388	6.49069	6.55832	6.65283	6.93522	6.70452	6.64608	6.42037	6.81507	6.3221	5.84478	6.2536
PtpAffx.161987.1.S1_at	Potri.007G046200.1	7.77527	7.94932	8.17855	7.54848	7.42759	7.52864	7.68161	7.27638	7.33231	7.68095	8.07183	7.46005	7.37578	7.53133	7.33718	5.95968	7.15535	7.49819
PtpAffx.207258.1.S1_s_at	Potri.007G047100.7	11.8459	11.7999	11.9675	11.6977	11.6982	11.6082	11.8	11.81	11.6439	11.6375	11.7424	11.7517	11.8536	11.999	11.8848	11.4956	11.1295	11.3237
Ptp.4859.2.A1_s_at	Potri.007G047300.1	9.14508	9.24155	9.3221	9.42753	9.40446	9.51201	9.37287	9.39592	9.37979	9.27708	9.48589	9.37293	9.58294	9.36348	9.70807	9.14667	9.0868	9.18428
PtpAffx.207255.1.S1_s_at	Potri.007G048000.1	8.70915	9.20764	9.0904	8.36059	8.44315	8.30679	8.81006	7.99239	8.59803	9.16838	8.83507	9.17709	8.89671	8.84176	8.9385	8.2676	8.52121	8.57188
PtpAffx.220828.1.S1_s_at	Potri.007G048000.1	9.33546	9.25666	8.95849	8.47012	8.73539	8.82452	8.50377	9.02242	8.90743	8.92697	8.73482	8.71681	8.81923	8.7791	8.53515	7.41401	8.56437	8.7216
PtpAffx.133834.2.S1_s_at	Potri.007G050100.3	7.90734	8.13527	8.28408	7.52167	7.50326	7.21422	8.06179	8.36657	7.63631	7.71883	7.48671	7.47008	7.41989	8.05947	8.03356	7.38561	8.06971	7.36181
PtpAffx.126034.1.S1_at	Potri.007G050600.1	8.59726	8.64003	8.66356	8.49608	8.41456	8.54588	8.8642	8.43942	8.57765	8.58485	8.67015	8.36064	8.64766	8.7289	8.23781	8.4133	8.39817	8.50402
PtpAffx.203049.1.S1_at	Potri.007G052200.2	8.35109	8.2645	8.36786	8.08949	8.00753	8.08951	8.23251	7.61153	7.52356	7.93826	7.66579	7.71225	8.03414	8.47416	8.06527	6.27685	8.57926	7.96294
PtpAffx.18543.1.S1_at	Potri.007G054100.1	11.1391	10.9337	10.9817	11.5257	11.6329	11.3648	11.2909	11.686	11.3835	11.2632	11.2969	11.2244	11.6308	11.2237	11.3058	11.4016	11.5952	11.5414
Ptp.5326.1.S1_s_at	Potri.007G057200.1	6.53489	6.05181	6.6704	4.78989	5.76563	4.51572	4.58475	4.18841	4.84611	5.74509	5.98539	5.96179	5.39599	4.59641	5.67694	5.45382	5.42383	5.76056
Ptp.6491.1.S1_s_at	Potri.007G059100.2	9.48049	9.4721	9.44657	9.20634	9.28973	9.20984	9.30611	9.31067	9.5375	9.62652	9.16085	9.44412	9.45352	9.25027	9.06995	8.74878	9.15495	9.23213
PtpAffx.203084.1.S1_at	Potri.007G059600.1	2.23475	3.03523	4.07766	1.4556	1.1079	-0.0599299	1.55923	1.6853	-0.0550827	0.168949	-0.13669	0.742397	0.170331	2.37184	4.23701	0.906846	4.36232	0.163895	DOWNREGULATED	DOWNREGULATED
PtpAffx.4020.1.S1_at	Potri.007G060600.3	2.05488	0.33536	-0.595056	2.57598	4.25207	3.26913	-0.228007	2.98769	3.1874	4.51977	1.40467	-0.259109	3.17618	3.89671	0.388827	4.72818	3.56046	1.81862	UPREGULATED
PtpAffx.161661.1.S1_s_at	Potri.007G063900.1	9.16513	9.00101	8.92389	8.74792	8.59837	8.83404	8.81013	8.37487	8.71827	8.57873	8.08531	8.3892	8.45627	8.65315	8.05277	8.13426	9.24082	9.1113
PtpAffx.60356.1.S1_at	Potri.007G065500.3	10.9088	11.0527	10.9117	9.96232	10.189	10.1411	10.2398	10.2529	10.1775	10.4225	10.4656	10.3702	10.2301	10.1238	10.5794	10.1317	10.0724	10.0438
PtpAffx.207234.1.S1_at	Potri.007G066200.1	7.26587	6.49982	6.8522	5.37942	6.30827	5.5288	6.17462	6.21014	5.19768	6.91838	5.73873	6.40226	5.58193	6.21341	6.15208	5.71966	5.89755	6.16808
PtpAffx.207224.1.S1_at	Potri.007G067500.1	7.47558	7.33507	7.25601	6.93017	7.07756	7.10481	7.03683	7.06527	7.07458	4.63057	7.378	7.13889	7.16481	5.77103	7.13854	6.95501	7.17698	6.37849
PtpAffx.224570.1.S1_at	Potri.007G068400.1	5.81933	5.61876	5.50963	6.09592	6.03054	5.89078	5.45321	5.77796	5.7483	4.49597	5.75422	5.15542	4.54492	5.76677	5.35678	6.05483	5.92728	6.20028
PtpAffx.207210.1.S1_at	Potri.007G069500.2	7.56259	6.87339	7.07824	5.94945	6.23597	6.10246	6.44851	5.89963	5.15326	6.85837	5.95815	6.06062	6.16236	6.11969	6.10103	4.4365	6.66416	6.36367
PtpAffx.207207.1.S1_at	Potri.007G069800.1	6.48791	6.34046	6.18737	5.01722	5.51538	5.61972	6.30172	6.3749	5.96586	6.45064	5.37559	5.73807	5.69994	5.57707	6.19101	4.19488	5.49321	6.15934
PtpAffx.61345.1.S1_at	Potri.007G074000.1	9.99857	10.1914	9.99026	9.3793	9.37578	9.69089	9.44113	9.28952	9.34955	9.44435	9.78501	9.74809	9.47492	9.52128	9.63985	9.32459	8.98338	9.19967
PtpAffx.12384.2.S1_a_at	Potri.007G074800.2	9.5296	9.43637	9.27267	8.9188	9.07178	8.91657	9.05563	8.57409	8.76671	9.50783	9.65229	9.7098	9.10585	9.19582	9.03895	8.84771	8.99702	8.88909
PtpAffx.103510.1.S1_at	Potri.007G076700.1	8.20749	7.77048	7.96282	7.61784	7.2709	7.44058	8.01194	7.49928	8.11661	7.986	7.36177	7.22325	7.95074	7.32838	7.82567	7.02579	7.12563	7.33409
PtpAffx.17440.1.S1_a_at	Potri.007G076900.3	12.4511	12.2733	12.5531	11.7405	12.03	11.9626	12.0561	11.4819	11.9213	12.3991	12.516	12.4591	12.0008	12.0996	11.7292	12.0939	11.9333	12.0556
Ptp.8100.1.S1_a_at	Potri.007G077500.2	12.3042	12.7838	13.0131	12.224	11.8118	11.5606	12.7228	12.4708	11.8551	11.4585	12.1713	11.1011	11.4931	11.8767	12.181	11.5194	10.6608	10.5615
PtpAffx.207173.1.S1_at	Potri.007G077600.1	4.93543	4.80467	4.05573	0.849346	2.43343	2.0027	2.98407	3.53552	3.88893	4.36662	1.00848	4.39503	0.915276	2.19411	4.30845	4.82095	5.08177	4.43216	DOWNREGULATED
PtpAffx.157133.1.S1_s_at	Potri.007G078600.2	4.35711	4.75353	5.09289	4.15683	3.28891	3.90359	1.16864	4.66006	4.35089	4.63983	4.93936	4.41279	4.74584	4.28224	3.94188	5.33712	5.17463	5.1064
PtpAffx.124277.1.S1_at	Potri.007G079200.3	6.71935	6.42359	6.37256	6.18029	5.88091	6.13115	6.62301	6.3227	6.07448	6.47223	6.57919	7.18585	6.03156	6.4311	6.47132	5.6903	6.56713	6.84103
Ptp.3173.1.S1_s_at	Potri.007G080500.1	9.07583	8.96976	8.89898	8.35384	8.40144	8.52221	8.4479	8.63956	8.18728	8.75384	8.27013	8.46883	8.38488	8.28211	8.29161	7.89448	7.88776	8.08235
PtpAffx.130241.1.S1_s_at	Potri.007G080600.2	10.4915	10.6891	10.4905	10.0086	10.2689	10.0974	9.95405	9.74616	9.76073	10.0546	10.1974	10.2628	10.3669	10.5776	10.4213	9.8784	9.87003	9.75361
PtpAffx.50986.1.S1_at	Potri.007G085800.1	12.5911	12.8698	12.8722	13.2357	13.1063	13.2262	13.3369	13.2855	13.3453	12.7271	12.5184	12.3236	12.8227	12.9377	13.1031	13.2356	12.9662	13.1942
PtpAffx.207127.1.S1_s_at	Potri.007G086700.2	7.99751	8.06479	7.67606	7.05296	7.19879	7.5786	7.39866	7.84292	7.53695	8.0282	7.96169	8.3019	7.54431	8.00216	6.81639	7.0557	7.08338	7.64605
PtpAffx.138249.1.S1_s_at	Potri.007G087100.3	8.76891	8.92733	8.85072	9.67682	9.79195	9.87715	9.72509	9.32411	9.62014	10.0853	9.62522	9.83137	9.73943	9.17737	9.41905	9.07976	9.07301	9.81049
PtpAffx.207115.1.S1_at	Potri.007G091400.1	3.07523	2.16846	1.95613	1.29435	0.271902	0.874126	2.09574	1.88911	1.30484	3.30217	1.31031	2.87147	-0.193013	2.64922	1.27265	1.60926	3.55125	1.58802	DOWNREGULATED
Ptp.7024.1.S1_s_at	Potri.007G093700.1	9.72215	9.91769	9.73608	9.41656	9.4259	9.33097	9.65441	9.40896	9.41005	9.55368	9.6495	9.64571	9.39168	9.51105	9.17078	9.53828	9.08845	9.37085
PtpAffx.207108.1.S1_x_at	Potri.007G093900.1	7.78968	7.97865	7.97347	7.04122	7.02697	6.76339	6.5572	6.41822	6.51683	7.1499	7.52379	7.24114	6.81183	7.49187	7.28923	5.75328	6.54649	5.94384
PtpAffx.193.1.S1_at	Potri.007G094100.1	13.0914	13.1296	12.9612	13.7623	13.3399	13.6529	13.2068	13.3865	13.4325	13.0815	12.9424	12.8195	12.9643	12.8747	13.0143	13.9201	14.5323	13.9179
PtpAffx.207107.1.S1_s_at	Potri.007G094100.1	10.3009	10.6563	10.3204	11.1587	10.8556	11.3339	10.5966	10.5561	10.844	10.2522	10.044	10.0435	10.395	10.2946	10.3121	11.0129	12.0212	11.553
Ptp.7411.1.S1_s_at	Potri.007G097300.1	9.5919	9.52522	9.65852	9.97031	9.80227	9.87868	9.71015	9.77265	9.61819	9.7817	9.76739	9.74475	9.77646	9.69094	9.76641	10.2431	10.2609	10.1595
PtpAffx.82749.1.A1_s_at	Potri.007G097700.1	5.14387	5.48308	4.05377	2.18969	3.34069	2.63361	2.78848	4.44823	3.83986	4.77551	4.18645	3.12551	4.3023	2.49857	1.19895	4.52833	3.84775	4.94444
PtpAffx.1986.1.S1_at	Potri.007G099200.1	6.5953	6.71373	6.74874	6.15201	6.41728	6.13107	6.32384	6.5111	6.36608	6.97088	7.01125	6.11983	6.20383	5.97911	6.95325	7.02513	6.62749	5.78643
Ptp.8048.1.S1_at	Potri.007G100100.2	10.6935	10.2683	9.53714	11.7165	11.3792	11.5611	10.3834	11.272	11.8006	10.4967	10.3445	10.6123	10.2463	11.0555	8.9709	10.2062	9.22678	11.6252
Ptp.4697.1.A1_a_at	Potri.007G100900.4	11.0351	10.9571	11.111	10.6212	10.3839	10.212	10.3891	10.384	10.2408	11.0814	11.4132	11.5351	10.8606	10.4726	11.0652	10.5447	10.5249	10.4978
PtpAffx.221437.1.S1_s_at	Potri.007G101600.1	8.43427	8.1404	8.37278	9.11681	8.77694	8.73114	8.33321	8.44109	8.4003	8.32653	8.56133	8.62702	8.91597	8.49165	7.78854	7.72372	8.89276	8.53819
PtpAffx.69470.1.A1_at	Potri.007G102900.1	5.34634	4.59291	5.30536	1.02484	1.4158	1.19351	4.27364	4.38787	2.69224	4.11243	3.07511	3.8841	1.20375	3.84812	1.20893	4.74891	3.46965	4.07588	DOWNREGULATED
Ptp.4200.1.S1_s_at	Potri.007G105900.1	11.2315	11.6234	11.6254	10.8712	11.0564	10.5323	10.3993	10.4274	9.65196	11.2136	11.429	11.0865	10.852	11.2337	11.3707	10.8985	10.4461	10.2218
PtpAffx.151912.1.A1_at	Potri.007G106300.1	11.0696	11.0825	11.1663	11.8726	11.4795	11.5134	11.7044	11.0726	11.7861	11.7001	11.3635	11.3307	11.4617	11.405	11.6406	11.2762	10.4394	11.1186
PtpAffx.109748.1.S1_at	Potri.007G106800.2	9.01656	9.3078	9.32232	8.72669	8.60437	8.78294	8.75921	8.34651	8.41647	9.16621	8.54102	8.88591	8.64686	9.16161	9.02577	7.64285	9.16033	8.49597
Ptp.2244.1.A1_s_at	Potri.007G107300.2	11.6956	11.5727	11.3223	12.1575	12.262	12.119	11.7791	11.8923	12.1702	11.8782	11.8379	12.3321	12.1342	11.7338	11.8218	12.0853	11.5681	12.1318
PtpAffx.207035.1.S1_at	Potri.007G110500.2	5.44846	5.54563	5.06521	6.16073	6.24566	5.93676	5.0891	4.86752	4.84205	6.27068	6.36087	2.89235	5.83969	5.79209	5.93506	6.80145	7.01724	7.34333
PtpAffx.2274.1.S1_at	Potri.007G114500.1	10.4856	10.8903	11.2779	12.2023	11.3884	12.1951	11.8057	10.8621	11.5821	11.1095	11.4267	10.9098	11.1144	11.3672	10.9932	12.0061	11.2151	11.262
PtpAffx.151850.1.A1_at	Potri.007G115500.1	7.58515	8.95194	7.66608	10.4359	9.33454	10.6288	8.88116	8.49568	9.63966	9.64416	8.15751	11.3518	8.49519	8.50202	8.43442	10.8837	10.4668	9.56392
PtpAffx.207013.1.S1_at	Potri.007G116600.1	8.2632	8.48976	8.4839	8.00675	8.02147	8.24703	8.21396	8.14462	8.20036	8.05101	8.25995	7.9028	7.77504	8.1811	7.99151	7.23592	7.67803	7.79741
PtpAffx.10878.1.S1_s_at	Potri.007G117700.1	11.2952	11.2585	11.1558	10.9283	10.8543	10.7762	11.0644	11.2114	11.0631	11.2872	10.9791	11.4568	11.2334	10.9469	11.071	10.8706	10.4426	10.7359
PtpAffx.102032.1.A1_s_at	Potri.007G119800.1	7.50564	8.31431	7.37702	6.30222	6.64175	6.66445	6.53866	6.68393	6.79317	6.29832	6.76007	6.66664	6.24982	6.24647	6.6589	6.42315	6.58401	6.81297
PtpAffx.224549.1.S1_s_at	Potri.007G122200.1	10.1214	9.6555	9.70861	11.943	12.3429	10.9167	8.43527	8.91733	8.83299	12.6717	10.1674	10.1802	11.954	11.2314	11.5262	8.01101	8.16279	8.99471
PtpAffx.225309.1.S1_s_at	Potri.007G122200.1	9.12536	8.67168	8.35705	10.8684	11.479	10.002	6.85892	7.63566	7.59192	12.0791	8.84727	8.91303	11.2276	10.1199	10.5644	6.52051	7.32019	7.85544
PtpAffx.206980.1.S1_x_at	Potri.007G123800.3	5.26877	4.96998	5.00168	4.56947	4.64472	4.82119	2.971	5.16121	4.02836	5.35229	5.74797	5.31551	5.19701	4.98708	5.2391	4.93922	1.48779	3.81502
Ptp.7918.1.S1_s_at	Potri.007G126800.1	10.581	10.4223	10.4806	11.1194	11.1285	11.0725	10.8744	10.9951	10.9602	10.8747	10.712	10.7464	10.9313	10.8899	10.9553	11.2058	11.4839	11.3168
PtpAffx.45054.1.S1_at	Potri.007G126900.1	10.4615	10.7009	10.7741	11.0193	10.9335	11.2677	11.1542	10.9058	10.9957	10.6472	10.7635	10.4526	10.9481	11.1566	11.2048	11.4165	10.9156	10.7711
PtpAffx.31571.1.A1_at	Potri.007G127900.1	8.71659	8.75154	8.9077	8.34927	8.48021	8.24408	8.22407	8.29966	8.17676	8.81038	8.38322	8.59795	8.47877	8.26321	8.3053	8.14332	8.02608	8.46213
PtpAffx.206959.1.S1_at	Potri.007G128300.1	5.33883	5.18928	5.34726	2.78815	2.20001	3.02067	4.73178	5.40187	3.24937	3.05488	2.40856	5.56831	4.22545	4.86982	3.44212	2.62695	4.4055	2.04118
PtpAffx.206958.1.S1_at	Potri.007G128300.3	5.51831	5.57492	5.91943	4.1604	3.70907	4.6646	5.41767	4.67632	5.5043	5.05353	5.60871	5.9496	5.25595	5.51422	5.46748	3.57901	5.82913	5.24121
Ptp.2620.1.S1_at	Potri.007G129900.1	11.1914	11.2134	11.2505	11.3827	11.4558	11.499	11.5127	11.4172	11.6363	11.3845	11.2637	11.3853	11.5097	11.438	11.4035	11.4412	11.648	11.8749
Ptp.1589.1.S1_x_at	Potri.007G131800.1	13.271	12.951	13.6397	12.562	12.5249	12.1489	12.9974	12.8878	12.8317	13.1403	12.9719	13.1706	12.7611	12.8059	12.7787	13.0596	13.0723	13.0707
PtpAffx.36879.1.A1_at	Potri.007G132800.1	9.89478	9.47846	10.0302	7.72575	8.77841	8.13665	9.66895	8.96151	8.93851	8.62097	8.13555	8.38308	8.69082	8.5961	8.1064	7.32294	8.18813	8.16728
PtpAffx.4116.1.A1_s_at	Potri.007G137500.2	11.8004	11.663	11.9939	11.3252	11.4495	11.3447	11.6597	11.653	12.013	11.8886	11.7554	11.824	11.7286	11.4577	11.6593	11.7174	11.7319	11.9549
Ptp.4573.1.S1_s_at	Potri.007G138800.1	8.88766	8.73304	8.75141	9.19457	9.25332	9.09801	9.066	8.84854	8.81099	7.65319	8.5744	8.09543	8.03405	8.25822	7.86587	9.494	9.6658	9.57946
PtpAffx.1364.1.A1_a_at	Potri.007G139100.1	13.37	13.334	13.346	13.6111	13.56	13.4563	13.3292	13.5869	13.4541	13.4553	13.4361	13.6	13.541	13.2791	13.5781	13.494	13.5203	13.5491
PtpAffx.206886.1.S1_at	Potri.007G142800.1	2.90931	2.56746	1.7681	4.94633	4.71591	4.36702	1.67152	1.9051	2.69532	4.84357	5.08063	4.42344	4.32309	4.27614	4.30801	2.77942	0.998107	4.24627		UPREGULATED
PtpAffx.206881.1.S1_at	Potri.007G144000.1	3.07209	4.5297	3.11864	-0.10386	1.66797	-0.105648	1.57946	4.35428	2.37815	1.08074	4.55497	2.00067	2.31113	4.46897	1.81004	3.47802	5.99481	2.02805	DOWNREGULATED
PtpAffx.224538.1.S1_at	Potri.007G144100.1	8.15936	7.65908	7.5311	6.23172	7.21996	6.68709	7.71054	7.01773	8.0677	7.61682	5.57696	6.70424	6.50717	6.02902	6.49518	5.5979	5.62569	5.83564
PtpAffx.24508.1.S1_a_at	Potri.007G144900.1	11.4639	11.4136	11.1582	10.8046	10.9094	10.6285	10.6365	10.9753	10.6979	11.2692	10.9425	11.0141	10.8318	10.3627	10.7644	10.7852	10.4956	10.6867
PtpAffx.137476.1.S1_at	Potri.007G145700.1	7.92471	8.28476	8.0231	7.60218	7.345	7.46823	7.30417	7.04728	6.8766	7.54454	7.65661	6.97809	7.04283	7.86741	7.49552	6.80958	7.13773	7.34831
Ptp.5732.1.S1_s_at	Potri.007G146300.3	13.6374	13.3937	13.5982	14.4068	14.104	14.1397	13.9534	13.94	13.9927	13.8915	13.7182	13.695	14.2122	14.1696	14.4962	14.6059	14.3638	14.6254
Ptp.7538.1.S1_at	Potri.007G146500.3	11.5873	11.7419	11.4668	11.9689	11.7703	11.9733	11.7799	11.8518	11.9853	11.7747	11.6964	11.828	11.7401	11.7103	11.7152	12.0061	11.585	11.8397
PtpAffx.222895.1.S1_s_at	Potri.008G000200.1	2.51502	2.5878	3.2727	4.61183	5.05648	3.93765	2.55061	0.971768	2.16348	4.39135	4.85286	1.98874	3.00591	4.59661	1.73325	2.60377	3.6859	1.74453
PtpAffx.219201.1.S1_at	Potri.008G001400.1	5.81331	5.8992	5.78987	4.64151	5.27232	4.70039	5.68596	5.56451	5.06267	4.42291	5.68919	6.01796	4.23966	5.12655	4.55246	5.58922	5.57473	5.14509
PtpAffx.207476.1.S1_at	Potri.008G003500.1	5.31527	4.9749	5.86739	2.70669	2.59929	3.99638	4.59262	2.35723	3.93774	5.83936	4.04106	4.84007	0.587809	1.31954	2.53322	2.48541	3.7025	2.05543
PtpAffx.217123.1.S1_s_at	Potri.008G003800.3	6.31895	5.1165	5.50722	3.89062	3.38192	4.79809	5.50739	4.12	5.32091	5.45946	4.44091	5.4317	4.94319	3.21583	2.12868	4.19673	4.50225	5.58743
Ptp.2558.1.S1_at	Potri.008G005000.2	13.2352	13.1512	13.2615	13.4496	13.4383	13.4277	13.3006	13.5175	13.4133	13.5445	13.4026	13.3199	13.5237	13.4327	13.3972	13.5405	13.6295	13.6531
PtpAffx.157089.1.S1_at	Potri.008G005600.1	7.10095	7.14569	6.92852	7.41545	7.32769	7.26793	6.89691	7.73723	7.51523	8.01532	7.34189	7.39167	7.67869	7.27218	7.68521	7.39857	6.85212	7.22404
PtpAffx.148325.1.S1_at	Potri.008G006400.1	8.37925	8.41299	7.97139	7.5282	7.68408	7.5275	7.57964	8.08313	7.57162	7.59984	7.95348	7.87845	7.93582	7.41289	7.95493	6.85994	7.29313	7.03377
PtpAffx.224585.1.S1_at	Potri.008G009000.1	2.80381	3.14811	4.74082	1.41836	1.50115	0.456198	2.03509	-0.0630299	2.47864	1.98065	1.43139	1.07735	4.13578	2.29678	1.78023	3.03115	0.573946	2.61713	DOWNREGULATED
PtpAffx.11563.1.A1_at	Potri.008G009800.5	6.02763	6.0298	5.56015	5.16404	5.09516	5.56454	5.20321	5.61099	5.46109	4.8548	5.12142	5.32889	4.16366	5.08899	4.84685	5.28574	5.16619	3.93978
PtpAffx.11563.1.A1_a_at	Potri.008G009800.7	11.8038	11.506	11.6576	11.3776	11.2399	11.3337	11.2721	11.3164	11.3185	11.3352	11.5087	11.2294	11.2505	11.2517	11.3146	11.4437	11.3648	11.1756
Ptp.5905.1.S1_at	Potri.008G011300.1	9.71712	10.179	9.77081	9.28707	9.2356	9.29745	9.42931	8.92505	8.74817	9.41167	9.34237	9.22498	9.22944	9.48047	9.41308	7.24698	9.04214	8.73281
PtpAffx.207526.1.S1_s_at	Potri.008G014800.2	8.51413	8.02737	8.43851	7.60315	7.84488	7.61937	8.08457	8.28368	7.85705	7.94214	7.96206	8.25404	8.09598	8.24883	7.64373	6.71612	7.53326	7.91806
PtpAffx.207530.1.S1_at	Potri.008G016000.1	7.87853	7.66361	7.69972	7.54388	7.38303	7.48929	7.58171	7.20204	7.70428	7.45184	7.46253	7.13431	7.56353	7.34565	7.38681	6.96661	7.59802	7.71358
PtpAffx.13101.3.S1_a_at	Potri.008G017900.1	8.5207	8.68102	8.56541	8.79068	9.06966	9.09297	8.65797	9.24282	9.13937	8.73029	8.64113	8.5109	9.27451	8.87504	8.85138	9.03804	8.99716	9.28935
PtpAffx.137060.1.S1_at	Potri.008G018400.1	7.31028	7.31376	7.51565	6.96496	6.99371	7.06201	6.99423	6.80521	6.64167	6.70437	7.76188	7.40746	7.11884	7.19801	7.03581	6.86313	6.77015	6.70254
PtpAffx.55411.1.S1_s_at	Potri.008G020000.1	10.8872	10.4634	10.8071	10.1926	10.2712	10.0532	10.3217	10.4627	10.3836	10.6538	10.471	11.0855	10.544	10.0923	10.344	10.3377	10.3866	10.4201
PtpAffx.3955.3.S1_at	Potri.008G021000.1	9.1487	9.00354	9.01812	9.72274	9.58264	9.65969	8.98643	9.45511	9.72625	9.54285	8.82296	9.29898	9.37754	9.48403	8.99717	9.00045	8.76627	9.24878
PtpAffx.29266.2.A1_a_at	Potri.008G021400.1	10.2143	10.5665	10.4262	10.9266	11.0674	11.0109	10.844	10.8027	10.8978	10.4847	10.2831	10.8225	10.7465	10.8303	10.7916	11.1625	10.885	11.2461
PtpAffx.94576.1.A1_a_at	Potri.008G023400.3	5.20528	2.65565	3.99372	0.0122015	1.38213	-0.958414	1.49054	4.46668	4.57514	0.0520723	1.88539	1.71316	3.33349	2.49269	1.01137	3.20571	3.70148	1.086	DOWNREGULATED	DOWNREGULATED
PtpAffx.139904.1.S1_at	Potri.008G025000.3	6.81898	7.34864	6.9723	6.00951	5.81647	6.49092	6.89811	6.61829	6.99071	6.18383	6.16396	5.31879	6.22111	6.44925	5.59558	6.46911	6.5019	5.94975
PtpAffx.207582.1.S1_at	Potri.008G026500.1	5.72219	5.68694	5.56069	4.99788	4.8207	5.01477	5.61368	5.60178	4.91697	5.37378	5.93868	4.93921	4.45987	4.94132	5.61989	4.4706	6.44124	5.16721
PtpAffx.207585.1.S1_at	Potri.008G027200.1	2.75363	4.94926	5.27592	0.103769	2.46915	1.54968	1.96093	0.874558	3.51559	3.3869	4.53806	1.35636	2.11566	3.73699	4.65218	3.40238	4.40131	0.338904	DOWNREGULATED
Ptp.3890.1.S1_at	Potri.008G028500.1	11.471	11.4237	11.1686	10.8615	10.6677	10.9988	11.172	11.1971	11.1168	11.7673	11.9534	12.0993	11.567	11.4842	11.3321	11.7853	12.0403	11.6049
PtpAffx.20309.1.S1_at	Potri.008G028900.2	9.07031	9.36133	9.26113	10.2668	10.0461	10.3783	9.96847	9.66286	10.0404	8.48075	8.79965	8.28704	8.4761	8.10772	8.51171	10.6168	10.6396	10.7927
PtpAffx.152938.1.A1_at	Potri.008G029300.1	7.58305	8.14867	7.95487	8.54743	8.8703	9.07388	8.32791	8.72768	8.54534	7.1174	6.87088	7.07535	6.83649	7.37097	7.33623	9.37238	9.75191	9.82388
Ptp.5336.1.S1_at	Potri.008G029600.1	11.0909	11.3657	11.1922	10.7666	10.8187	10.8033	11.4658	11.0771	10.6978	10.8627	11.3642	10.6934	10.6211	11.0156	10.8531	11.4073	11.1038	10.7152
Ptp.7066.1.S1_at	Potri.008G029700.1	10.7397	10.7135	10.7759	10.0889	9.59097	9.96843	10.0917	10.0325	9.67324	10.1104	10.0954	10.3127	10.5027	10.4885	10.4195	10.5357	11.4014	11.2737
PtpAffx.15748.1.S1_at	Potri.008G029700.3	11.487	11.6034	11.4672	11.0622	10.4153	10.7447	11.1795	11.1199	10.7727	11.1055	11.0968	11.4225	11.469	11.4484	11.5086	12.0494	12.1742	12.2801
PtpAffx.40163.1.A1_at	Potri.008G030600.1	9.97299	9.47317	10.1024	8.3986	8.2259	8.54132	10.2516	9.79225	10.0191	9.55689	9.0211	9.39157	9.81664	8.95927	9.67641	8.71231	8.12143	8.27529
PtpAffx.207606.1.S1_at	Potri.008G033400.1	4.41419	3.47926	5.33637	0.25187	0.64019	1.7921	4.65818	4.36807	2.47814	4.616	2.20408	3.60766	3.94126	1.86517	1.29318	4.45936	4.99541	1.39447	DOWNREGULATED
Ptp.3641.1.S1_at	Potri.008G034800.1	10.3381	10.1099	10.305	11.2295	11.2606	10.9401	10.7631	10.7372	10.8196	11.0985	10.7578	10.9659	10.9633	10.8691	11.0149	11.1119	10.9847	10.8944
PtpAffx.207623.1.S1_at	Potri.008G036500.2	7.05494	6.90987	6.8356	7.56236	7.31921	7.56684	7.09325	7.48313	7.3337	6.88418	7.47337	7.09088	7.44808	7.42975	7.65435	6.74652	7.37454	7.125
PtpAffx.5482.1.S1_at	Potri.008G039500.1	9.25022	9.09912	9.26236	9.60401	9.62789	9.61336	9.78621	9.75334	9.60669	9.06849	9.33738	9.25564	9.14217	9.77907	9.63459	9.91144	9.69091	9.69747
PtpAffx.119477.1.A1_at	Potri.008G040000.1	7.81261	8.00921	7.94153	8.4939	8.9793	8.49208	7.56859	8.42534	7.82606	8.13307	8.39156	8.03349	8.03828	8.32203	8.06925	7.9577	6.91439	7.4066
Ptp.4512.1.S1_x_at	Potri.008G040300.2	11.837	11.8446	11.9556	11.6193	11.6034	11.438	11.968	11.6777	11.4863	11.7976	11.8154	11.6426	11.1791	11.7629	11.602	11.8365	11.7367	11.9699
Ptp.3106.1.S1_at	Potri.008G041900.1	11.3295	11.4094	11.2604	10.9249	11.0052	10.7557	10.9226	10.6602	10.7649	10.9589	11.0246	10.8651	10.9334	10.9157	10.9019	10.5658	10.5007	10.1645
PtpAffx.101875.1.A1_s_at	Potri.008G042100.3	11.1647	10.9879	11.0437	11.3812	11.4827	11.341	11.0462	10.907	11.0296	11.5375	11.0339	11.0608	11.0171	11.2266	10.9636	11.1347	11.2639	11.382
Ptp.4369.1.S1_s_at	Potri.008G042100.4	9.34038	9.09984	9.13675	9.93135	9.73013	9.79807	9.12965	9.33842	9.53912	9.67446	9.08766	9.09677	9.8479	9.50634	9.45458	9.59703	9.8346	9.82834
PtpAffx.130346.1.S1_at	Potri.008G043600.2	9.10942	9.24539	9.08042	8.61605	8.47013	8.42421	8.3	8.52371	8.28771	8.61684	8.80992	8.67225	8.4083	8.50983	8.29556	7.8336	8.63625	8.52797
PtpAffx.123370.1.S1_s_at	Potri.008G047100.1	8.93987	8.94677	8.85697	8.59461	8.43779	8.73158	8.7074	8.5232	8.80411	9.00896	8.65313	9.11722	8.84329	8.74065	8.52327	8.02694	8.58986	8.63028
Ptp.4972.1.S1_s_at	Potri.008G047300.1	9.87218	9.92583	10.0312	10.2453	10.3494	10.2718	10.2073	10.0174	10.2388	9.99185	10.2379	10.0499	10.2184	10.3314	10.2136	10.3646	10.2105	10.2475
Ptp.6609.1.S1_at	Potri.008G047500.1	11.3025	11.2931	11.4479	11.0611	11.076	11.1476	11.7528	11.8332	11.6364	11.1298	11.0794	10.5976	11.2515	11.1301	11.1962	11.1337	10.7807	10.7061
PtpAffx.207669.1.S1_at	Potri.008G047700.2	9.50706	9.62651	9.57503	8.98824	9.25492	9.26477	9.39255	9.00713	9.18533	9.28171	9.57942	9.45849	9.27177	9.63052	9.40838	9.15464	9.34698	9.12653
PtpAffx.207672.1.S1_at	Potri.008G048000.3	8.3117	7.93787	7.74747	7.04737	6.69283	6.98627	7.30965	6.5715	6.5205	7.13918	7.01255	7.19937	6.97079	7.00968	7.17017	5.14141	6.95387	6.63568
PtpAffx.71513.1.S1_at	Potri.008G049600.1	10.9203	10.9913	10.7609	11.2313	11.2478	11.3745	11.0523	11.1193	11.14	10.5966	10.3863	10.6341	10.5002	10.4701	10.5907	11.4023	11.5175	11.6104
PtpAffx.207680.1.S1_at	Potri.008G050000.1	6.06627	6.03283	5.87977	4.96319	5.13421	5.31937	5.62043	3.1731	5.50335	4.63547	4.84651	3.5001	4.83639	4.75212	3.80687	5.7518	5.03941	5.31989
PtpAffx.3989.1.S1_at	Potri.008G050700.1	13.9989	14.0504	14.0498	14.3071	14.2502	14.2806	14.4261	14.2878	14.1183	14.0692	13.9785	13.8319	14.2334	14.4064	14.3199	14.5224	13.9958	14.2818
Ptp.2072.2.S1_s_at	Potri.008G051700.3	12.9491	12.9629	12.9311	13.2864	13.1614	13.268	13.1505	13.4107	13.1485	13.0519	13.0402	13.1497	13.1691	13.1645	13.1374	12.8928	13.0954	13.085
PtpAffx.249.10.S1_x_at	Potri.008G054600.1	12.9357	13.0361	13.0549	12.044	12.2089	12.1928	13.0001	12.1489	12.6827	12.7777	12.2361	12.9562	12.9093	12.4158	12.3642	12.4852	12.7581	12.8492
PtpAffx.249.485.S1_at	Potri.008G054600.1	9.25007	9.82297	9.64486	8.52067	8.69382	8.78123	9.47412	8.57351	9.08841	8.85058	8.21732	9.51616	8.94697	9.31996	8.76331	7.72198	9.58285	9.47169
Ptp.2604.1.S1_x_at	Potri.008G054700.1	14.5217	14.4044	14.4613	13.8844	13.78	13.6805	14.0581	13.6943	14.0349	14.3407	13.7731	14.3861	14.2401	13.8353	13.8783	13.9049	14.3859	14.1585
PtpAffx.11555.1.S1_at	Potri.008G055100.2	8.09109	8.33121	8.33834	8.4623	8.6196	8.62098	8.74812	8.61013	8.2199	8.22167	8.47063	8.19244	8.59786	8.61253	8.40753	8.06908	8.13289	8.59505
Ptp.5361.1.S1_s_at	Potri.008G059200.2	10.4538	10.1677	10.3863	9.92683	9.70226	9.87295	9.72976	9.37466	9.13298	10.6007	10.269	9.90087	9.76363	9.89856	10.0813	9.12585	9.27333	9.10476
PtpAffx.207723.1.S1_s_at	Potri.008G059500.1	10.1756	10.2335	10.2164	10.4335	10.5311	10.4708	10.2167	10.3032	10.4379	10.6095	10.7244	10.6517	10.8098	10.5228	10.6273	10.3854	10.0422	10.0515
PtpAffx.1281.3.A1_a_at	Potri.008G060000.1	10.5768	10.5418	10.5311	10.2872	10.1321	10.3273	10.3241	10.4255	10.4262	10.5095	10.5132	10.9577	10.7853	10.2489	10.5054	10.0337	10.4784	10.4615
PtpAffx.26689.1.S1_a_at	Potri.008G060100.1	9.99339	9.51909	9.63121	10.4483	10.3409	10.3615	9.34072	9.56816	10.1428	10.4129	10.0533	10.197	10.2675	9.83567	9.80906	8.5753	9.67456	10.0782
PtpAffx.2009.2.S1_a_at	Potri.008G060900.5	7.64839	7.41237	7.68645	7.1482	7.26147	7.31048	7.41125	6.80427	6.97097	7.05158	7.28447	7.46879	6.51281	7.53614	7.7358	6.95062	7.70184	6.90878
PtpAffx.20364.1.A1_s_at	Potri.008G063100.1	10.5412	10.4424	10.6211	10.8672	10.8066	10.9665	10.8854	11.0558	10.8737	10.4892	10.52	10.5375	10.8842	10.8261	10.8035	10.9731	11.1667	11.2005
PtpAffx.51877.1.S1_at	Potri.008G063600.2	9.5027	9.22743	9.59079	9.79469	9.8881	10.2434	9.5811	10.1556	10.2527	10.1139	10.0186	9.41665	10.2346	9.64833	9.90456	9.6015	9.30216	9.06061
PtpAffx.144716.1.S1_s_at	Potri.008G064900.1	10.1548	10.0808	10.0041	10.4566	10.3956	10.438	10.1081	10.0757	10.4319	10.2891	9.97347	9.86325	10.1382	9.93674	9.96451	10.1946	10.4983	10.4068
PtpAffx.249.232.S1_a_at	Potri.008G065200.1	10.1673	10.1787	10.2131	9.92953	9.89507	10.0327	10.0616	10.3439	10.362	10.141	10.1331	10.25	10.2219	10.1675	10.0808	10.1715	10.2735	10.4363
Ptp.6533.1.S1_at	Potri.008G065800.1	6.11267	5.97721	5.34058	7.09401	7.09159	7.31055	7.02279	6.97312	7.65152	7.2584	6.87591	7.35266	7.22049	7.1903	6.89844	6.91534	7.29003	7.20189
PtpAffx.44183.1.S1_at	Potri.008G066700.1	10.3261	10.3052	10.1124	10.4766	10.4625	10.6961	10.712	10.8918	10.6282	10.5773	10.8188	10.7196	10.4936	10.391	10.4877	11.2066	10.9306	10.7397
PtpAffx.12097.1.A1_at	Potri.008G068200.1	10.853	11.2428	11.2599	11.7465	11.6712	11.5864	11.6251	11.7901	11.5845	10.8089	11.3971	10.5461	10.7542	11.0005	10.9561	11.5702	11.4285	11.2112
PtpAffx.207753.1.S1_at	Potri.008G068400.1	8.58102	8.24006	8.64031	9.76241	9.80823	9.39889	8.38954	8.26677	8.50421	10.2432	8.58732	8.74129	9.58441	8.99279	9.44649	8.52823	9.20651	9.21312
PtpAffx.207754.1.S1_at	Potri.008G068500.1	6.29338	6.02955	6.615	5.49598	5.18469	5.92365	6.19355	4.67571	6.34396	5.99701	6.48404	6.45784	5.7369	6.23743	6.73802	5.84678	5.65662	6.71998
PtpAffx.26581.3.S1_a_at	Potri.008G068900.2	9.05368	9.18148	8.75271	10.0139	9.69202	9.71403	9.4512	9.70942	9.58561	9.49324	9.19622	9.35673	9.2645	9.6423	9.53912	9.5327	9.80933	9.53441
Ptp.3098.1.S1_at	Potri.008G069200.4	11.5746	11.5977	11.7451	11.0772	11.334	11.3024	11.7341	11.4492	11.5116	11.4555	11.1903	11.4164	11.3642	11.4825	11.3183	11.4934	11.3481	11.4619
PtpAffx.133334.1.A1_at	Potri.008G069300.1	6.64324	7.92394	6.21114	4.8747	4.5525	5.35959	6.9026	6.64853	5.41193	5.56904	6.12007	4.94976	5.01584	6.60132	6.0091	5.95153	5.92745	6.24455
Ptp.6284.1.S1_at	Potri.008G069400.1	10.2818	9.54912	9.91192	8.72325	8.63906	8.70499	9.11251	8.32309	8.66208	8.87027	8.8709	8.45982	8.2813	9.23121	8.26856	7.69057	9.43119	8.64784
PtpAffx.141980.1.S1_at	Potri.008G070000.1	7.7002	8.13723	7.73117	6.85627	7.26932	6.72382	6.539	6.76744	6.54216	6.61039	6.87681	6.87869	6.96955	7.0757	7.20231	5.86373	6.97742	6.76059
PtpAffx.207763.1.S1_at	Potri.008G070300.1	7.76566	7.51725	7.71551	6.67775	6.77684	6.98799	7.05031	7.20425	6.87895	7.07622	7.21645	7.54872	6.82115	7.32106	7.06493	6.84905	7.18341	6.91674
PtpAffx.207769.1.S1_at	Potri.008G071000.1	5.18369	5.11641	4.75757	5.44476	5.62894	5.49826	5.13598	6.29469	6.05136	5.02601	3.87226	5.76865	6.10197	5.6033	5.83925	6.37615	4.49545	5.30652
PtpAffx.207788.1.S1_x_at	Potri.008G073900.1	4.64376	5.0947	4.6194	2.94487	2.99812	2.29839	4.87797	3.1525	2.06127	4.82806	-0.558016	4.19168	0.63866	2.344	3.59123	1.2001	4.09145	0.35066
PtpAffx.17557.1.S1_a_at	Potri.008G074500.1	9.16928	8.77094	9.04565	7.97468	8.22008	8.36274	8.42036	8.01756	8.35561	9.28205	9.1323	9.04762	8.73317	8.91794	8.92061	9.32025	10.175	9.78823
PtpAffx.207791.1.S1_at	Potri.008G074800.1	9.51105	9.50066	9.29353	9.09476	9.17559	9.16973	9.22684	9.05528	8.93223	9.17894	8.95528	9.29425	9.18911	9.01644	8.96011	9.23414	9.53677	9.47644
Ptp.7871.1.S1_at	Potri.008G075800.1	7.13015	6.94166	7.17438	6.43014	6.71571	6.25245	6.56743	6.55025	6.76835	6.89151	7.28356	7.3661	7.16769	6.92129	6.9168	6.37167	6.44467	5.3885
PtpAffx.207809.1.S1_s_at	Potri.008G079000.1	5.38727	5.70652	6.36444	5.01687	3.99962	4.55797	1.14296	1.44261	4.76122	5.07391	3.64861	2.09699	4.76086	3.75429	2.23931	4.62276	3.42696	5.42995
PtpAffx.207811.1.S1_at	Potri.008G079500.1	10.7856	10.4868	10.499	10.9682	11.1702	11.1152	10.5815	10.0943	10.7053	10.889	10.1272	9.99039	10.5559	10.5388	10.2643	11.8916	12.2743	12.3064
PtpAffx.207814.1.S1_at	Potri.008G079800.2	7.37902	7.21895	7.34389	6.26507	6.72741	6.69927	6.50165	7.37275	6.80127	7.04131	6.7541	7.11207	7.45355	7.13314	7.152	6.41317	6.50425	6.68647
PtpAffx.207819.1.S1_at	Potri.008G080600.1	4.61944	5.18123	4.85608	6.38857	6.99026	5.67915	4.85745	5.11038	3.40423	7.51769	5.79843	5.51953	5.97999	6.3842	5.97043	5.30713	5.55999	4.9009
PtpAffx.207822.1.S1_at	Potri.008G081100.1	10.9729	10.4643	10.7047	11.2472	11.4982	11.1012	10.7109	11.0753	10.798	11.2527	10.5696	10.6113	10.9928	10.9195	10.8414	11.7537	11.9718	12.0341
PtpAffx.207822.1.S1_s_at	Potri.008G081100.1	9.88105	9.34326	9.66957	10.3904	10.7207	10.1689	9.63109	9.70735	9.80307	10.0476	9.38355	9.72208	10.1576	9.67816	9.86383	10.8578	10.9911	11.096
PtpAffx.7182.3.A1_a_at	Potri.008G081400.1	11.1957	11.1453	11.1326	11.0362	10.8352	10.9019	10.9878	11.4086	11.0597	11.2227	11.0553	11.188	11.2238	10.9687	10.9898	11.0407	11.12	11.1676
PtpAffx.120087.1.S1_at	Potri.008G082800.1	9.02653	9.02181	9.14183	8.88412	8.69655	8.87231	9.20818	8.54277	9.03346	8.70157	8.77908	8.78589	8.97573	9.03994	8.82048	7.10831	8.7485	8.75363
Ptp.521.1.A1_at	Potri.008G084400.4	12.4262	12.2182	12.0522	12.9453	12.6198	12.7257	12.3851	12.7243	12.8602	12.8028	12.512	12.8562	12.9377	12.3759	12.5751	13.0754	13.02	13.1297
PtpAffx.207850.1.S1_at	Potri.008G085500.1	8.69579	8.73286	8.09849	9.43655	9.40406	9.38817	8.63018	9.05143	9.2027	8.75873	8.5969	8.8282	8.86381	8.77463	8.99482	9.56552	9.13139	9.59421
PtpAffx.207859.1.S1_at	Potri.008G087600.3	5.98501	6.12144	6.24071	5.76297	5.69354	5.94551	5.97805	4.89455	4.69068	5.81231	5.85829	6.3702	4.99547	5.60334	5.84669	5.2843	6.00526	5.64508
PtpAffx.51540.1.S1_at	Potri.008G087800.1	8.57888	8.42694	8.54585	7.78451	7.74106	7.7805	8.26022	7.01081	7.48765	7.87546	7.18937	7.01681	7.09061	7.66382	7.73963	6.36415	6.89323	6.97384
PtpAffx.75922.1.A1_at	Potri.008G092700.1	8.19587	8.73101	8.51375	9.35029	9.09146	9.44207	9.38134	8.90516	9.03126	8.66982	9.19379	9.0996	8.8131	9.29764	9.01689	9.25797	9.14761	8.89873
PtpAffx.207901.1.S1_at	Potri.008G096500.1	6.85127	6.283	6.56025	5.46778	5.19377	5.65406	6.10869	5.95043	6.03828	5.41705	6.73182	6.01309	6.26924	6.477	6.05765	5.65978	5.87874	5.28888
Ptp.5329.1.S1_s_at	Potri.008G096700.1	10.3552	9.78981	9.95378	9.21157	9.65244	9.31514	9.50119	9.16981	9.55306	10.012	9.54753	10.1722	9.90347	9.60478	9.38957	8.15478	9.25412	9.39766
PtpAffx.207903.1.S1_at	Potri.008G096900.1	7.26184	6.58512	6.74148	8.1152	8.53227	7.56238	5.18355	5.12435	5.7844	8.77235	6.46056	6.73906	7.85134	7.27519	7.71808	5.9232	7.20259	7.26683
PtpAffx.109438.1.S1_at	Potri.008G098600.1	10.1324	10.0093	10.1024	10.4803	10.3148	10.3636	10.387	10.1825	10.3843	10.3478	10.5991	10.2197	10.5686	10.358	10.4213	10.4393	10.2719	10.2659
PtpAffx.120767.1.A1_at	Potri.008G100500.1	9.10774	8.11495	7.6704	10.4514	9.9107	9.86996	8.62706	8.78136	9.33743	9.26239	9.26032	10.1691	10.2185	9.22531	9.18623	9.14066	9.87816	9.7936
PtpAffx.38497.1.A1_at	Potri.008G101900.1	9.18352	9.33313	9.58331	8.59787	8.86666	8.87857	9.32201	8.35666	8.8379	9.23598	9.2023	9.4695	9.18483	9.38699	9.27836	9.0949	9.23377	9.01799
Ptp.4133.1.S1_at	Potri.008G103800.1	8.71157	8.8272	9.00711	8.52944	8.31287	8.26773	9.13053	9.10953	9.03054	8.49645	8.49525	8.46948	8.93762	8.75489	9.00772	7.63946	8.28622	7.57854
Ptp.5363.1.S1_at	Potri.008G104500.1	10.189	10.2588	10.1481	10.4261	10.4911	10.6381	10.5742	10.5507	10.428	10.4833	10.3374	10.2535	10.4655	10.5348	10.329	10.6456	10.5998	10.6637
PtpAffx.12059.1.S1_at	Potri.008G106400.1	7.08117	5.67934	6.28076	8.52544	7.39163	8.23989	10.7452	8.62	9.52589	8.89879	5.45863	6.07738	6.37487	5.54367	5.47729	9.17316	7.28618	6.43269
PtpAffx.1169.5.A1_a_at	Potri.008G106900.1	10.102	10.1155	10.3132	9.89679	9.78889	9.67909	9.96916	9.8084	10.1078	10.0527	10.1094	10.4645	10.0431	9.84837	10.1589	9.94104	10.0071	10.1101
Ptp.5910.1.S1_at	Potri.008G111200.1	9.30205	10.3506	9.47764	11.2904	10.3888	11.236	10.1569	9.5508	10.352	10.3737	9.46338	10.9498	9.75722	9.9653	9.74211	11.4689	11.9816	11.246
PtpAffx.67469.1.S1_s_at	Potri.008G114800.1	7.58985	7.93563	8.03521	7.13473	7.44217	6.72589	7.02192	7.14144	7.15689	7.39484	7.34429	7.51324	7.06818	7.40199	7.7401	7.20735	6.67049	6.91055
PtpAffx.207989.1.S1_s_at	Potri.008G114900.3	9.15121	9.30493	8.93151	8.60673	8.77677	8.58363	8.86692	8.59584	8.86176	8.82275	9.19398	9.1352	8.71498	8.79623	8.72802	8.78216	8.8658	8.57972
PtpAffx.12244.1.A1_at	Potri.008G117300.2	9.39906	9.24622	9.6169	10.2897	10.5496	10.3641	10.6729	10.6356	10.2098	10.0937	9.73346	9.57214	9.89472	10.2192	10.0435	10.2585	10.9002	10.5648
PtpAffx.208000.1.S1_at	Potri.008G117500.2	7.58902	7.18378	7.42198	8.51048	8.25907	8.58827	8.65485	8.91015	8.26948	7.17272	7.20382	7.38154	7.78365	7.77394	7.53745	8.09902	7.82177	7.60111
PtpAffx.208010.1.S1_at	Potri.008G119200.1	4.42952	4.46569	4.80305	5.29909	5.30929	5.56957	4.05389	3.05524	5.11715	6.24859	5.08056	5.59106	4.56051	4.89162	5.01875	5.46333	4.04445	4.20702
PtpAffx.120760.1.A1_at	Potri.008G119500.1	5.91257	6.16216	6.58084	4.91274	5.24818	5.20333	5.23618	5.57064	5.67959	5.22349	5.94907	5.34312	5.64363	5.73105	4.90931	5.04238	5.75694	5.94257
PtpAffx.113365.1.S1_at	Potri.008G119700.1	6.1567	5.99185	6.68908	5.34181	5.3076	5.1772	6.04693	5.6822	5.57114	5.27146	4.61962	5.89556	6.19883	5.69936	6.36572	4.92108	5.79341	6.04361
Ptp.1147.1.S1_at	Potri.008G123200.3	10.0356	10.088	10.2501	10.5013	10.3944	10.4483	10.2717	10.4516	10.336	10.0251	9.95976	10.2149	10.1325	10.1692	10.2371	10.5627	10.6303	10.674
PtpAffx.206364.1.S1_s_at	Potri.008G125800.4	9.3302	9.14853	9.28881	9.7281	9.55059	9.65642	9.53686	9.43517	9.91695	9.52213	9.16612	9.59678	9.7788	9.49126	9.75242	9.74938	9.54202	9.69147
PtpAffx.208038.1.S1_at	Potri.008G126300.1	6.87843	7.1299	6.59004	6.37173	5.87164	6.333	7.26106	6.89755	7.19251	6.57834	6.88066	7.17258	6.76817	6.34892	7.20473	5.75771	6.19996	5.78464
PtpAffx.249.465.S1_s_at	Potri.008G126900.1	11.1177	11.1364	11.0723	11.3975	11.4602	11.3513	11.2223	11.1295	11.1379	11.0467	11.3126	11.2042	11.319	11.2488	11.2285	11.5289	11.7094	11.4765
PtpAffx.208043.1.S1_at	Potri.008G127100.1	4.80162	5.06781	3.80464	0.723153	1.83573	0.997354	3.61118	3.49763	0.898221	2.35616	1.0467	3.06092	0.891776	1.95039	0.845963	4.01495	0.574376	0.325867	DOWNREGULATED
PtpAffx.850.2.S1_at	Potri.008G127600.1	9.3905	9.4655	9.40862	8.157	8.07983	8.73638	9.2427	8.28428	8.71423	8.55091	9.15649	8.12936	8.1176	8.68868	8.29473	8.60903	8.88388	8.65765
PtpAffx.136820.1.S1_a_at	Potri.008G128800.1	11.605	11.5492	11.3609	11.8392	11.7063	11.7754	11.7847	12.1193	11.9659	11.7411	11.9248	11.6674	12.1028	11.5017	11.964	12.0859	12.0523	11.8014
PtpAffx.7219.1.A1_s_at	Potri.008G128900.2	10.4466	10.4053	10.4349	10.0488	10.0723	9.93929	10.0744	10.2073	10.0062	10.2949	10.5683	10.4186	9.894	10.0986	10.1569	9.84644	9.52807	9.62153
PtpAffx.4823.2.A1_a_at	Potri.008G129100.1	9.24211	8.69578	9.08676	10.0348	9.8801	10.0098	9.3166	9.68277	9.75725	9.48304	9.10656	8.92451	9.46991	9.06954	8.91588	10.0201	10.3579	10.1426
PtpAffx.56004.1.A1_at	Potri.008G129200.1	9.69822	9.51619	9.37635	10.6503	10.2809	10.4163	10.1924	10.109	10.3537	9.31659	9.6635	9.84683	9.29541	9.26535	9.50005	10.7286	10.6085	10.608
PtpAffx.155720.1.S1_s_at	Potri.008G129300.5	8.12914	7.90122	7.61806	7.16124	7.47673	7.17996	7.14725	6.78735	6.95168	7.8186	7.06913	7.57104	7.52705	7.39413	7.24388	6.44085	7.52872	7.1989
PtpAffx.30445.1.A1_at	Potri.008G130000.1	11.6514	11.8944	12.0102	10.5828	11.0518	10.8253	11.1651	10.8887	10.2693	11.6429	11.5478	10.9407	11.2664	11.7805	11.7881	11.1246	11.1794	10.9208
PtpAffx.30445.2.S1_a_at	Potri.008G130000.1	13.3292	13.2264	13.3375	12.4818	12.6294	12.7062	12.7563	12.7023	12.624	13.0298	12.9581	12.7935	13.0864	13.1075	13.2787	12.3502	13.114	12.7277
PtpAffx.208059.1.S1_at	Potri.008G130200.6	5.91188	5.50127	6.14667	4.6783	4.8368	5.28231	5.02752	0.219127	5.5137	6.08789	5.51879	5.81463	4.9328	5.89564	5.51286	4.02265	5.32902	4.88645
PtpAffx.18461.2.S1_at	Potri.008G130500.1	11.5029	11.3273	11.9249	10.5831	10.9938	10.9485	11.6823	12.2632	12.0105	11.7089	11.4024	11.6593	11.6882	11.4578	11.4377	11.3248	10.9736	11.3081
PtpAffx.160413.1.A1_at	Potri.008G132200.1	7.07167	6.74849	5.71604	5.32047	4.71884	4.82019	5.2639	1.12501	5.02571	5.99191	6.20903	5.91787	5.40617	5.64329	5.57517	4.95651	5.11919	4.86139
PtpAffx.208069.1.S1_at	Potri.008G133300.3	7.77115	7.32843	6.98279	6.46184	6.5849	6.30648	6.80303	5.44626	6.2923	5.94594	6.38036	6.66963	6.0322	6.50158	6.05636	4.65971	7.07003	6.97192
Ptp.6888.1.S1_s_at	Potri.008G134900.1	8.70429	8.60996	8.80841	9.20515	9.35695	9.26853	9.28992	8.65417	8.90957	8.92722	8.38126	8.73917	8.86238	8.65807	8.62201	8.29839	9.08245	9.30235
PtpAffx.11100.1.S1_x_at	Potri.008G134900.3	4.97057	4.54928	4.51128	6.28406	5.72245	5.93026	5.66693	6.85569	6.07529	6.31721	6.48314	6.67991	6.26615	6.44969	6.48835	6.65851	6.5323	6.5262
PtpAffx.152776.1.S1_at	Potri.008G135100.4	8.93855	8.67875	9.043	8.30725	8.20619	8.04107	7.97944	8.16405	8.01553	8.42177	8.37165	8.19343	8.4622	8.40326	8.27843	6.41503	8.17099	8.43651
PtpAffx.154695.1.S1_at	Potri.008G135500.3	10.0117	10.0635	10.1063	9.59692	9.64083	9.8068	10.1087	9.50754	9.78899	9.95226	9.87401	9.40683	9.514	9.73967	9.74966	9.91868	9.50815	9.22793
PtpAffx.208081.1.S1_x_at	Potri.008G135700.1	7.94916	7.60725	7.6971	6.74416	7.18741	6.90307	7.56947	7.35508	7.38529	8.07072	7.79032	8.22881	7.8355	7.63862	7.53735	7.27822	7.45262	8.20463
Ptp.1711.1.A1_a_at	Potri.008G137000.1	10.9262	10.8589	10.837	11.3513	11.193	11.2614	10.9829	11.4124	11.2627	11.2384	10.8621	11.0315	11.1921	11.0572	11.1002	11.3148	11.3663	11.2972
Ptp.1715.1.A1_at	Potri.008G140700.2	9.24415	9.3006	9.125	8.60513	8.78365	8.46914	8.86439	8.52342	8.43849	8.90313	9.25642	8.91804	8.80411	9.30646	8.88604	8.33888	8.85069	9.02674
Ptp.1045.1.A1_at	Potri.008G142800.1	11.7625	11.8927	11.8895	12.1736	12.138	12.2204	11.9407	12.1993	12.0348	12.1258	12.1391	11.7973	12.2033	12.0288	12.3159	12.2735	12.1851	12.3474
Ptp.5245.1.S1_at	Potri.008G142800.1	10.0325	10.1086	10.0852	10.5978	10.335	10.4313	10.16	10.1005	10.1002	10.3098	10.4122	10.2475	10.3818	10.2616	10.3281	10.1927	10.4129	10.6436
PtpAffx.2347.2.S1_at	Potri.008G146200.1	8.56321	8.63264	8.76756	8.02347	8.23405	8.16868	8.51998	8.45713	8.45269	8.39773	8.38213	8.24777	8.51273	8.64205	8.76812	7.93775	8.37163	8.39699
PtpAffx.132254.1.S1_at	Potri.008G146600.1	6.81635	6.8947	7.14646	7.38313	7.22328	7.52213	7.89144	6.91518	7.17091	7.09997	6.2499	6.09449	7.24694	6.63158	6.99577	6.26147	6.56707	6.63381
PtpAffx.208132.1.S1_s_at	Potri.008G147800.2	9.62997	9.51303	9.23209	9.05542	8.83479	9.08896	9.48639	10.0712	9.35352	8.83638	9.39396	8.94781	8.76006	9.03096	8.80159	9.38533	9.37827	9.40248
PtpAffx.44466.1.A1_at	Potri.008G150100.1	6.88777	7.42455	7.15002	6.3219	5.96745	5.99434	6.49854	6.60714	6.64014	6.53858	6.80116	6.90728	6.84951	6.49701	7.24706	5.53295	6.48854	6.58572
Ptp.3015.1.A1_at	Potri.008G151500.1	7.99315	8.49253	7.57139	6.76837	6.93956	6.5293	6.9318	6.95359	5.93562	7.40463	8.09125	6.8676	7.35173	7.63731	7.25539	6.45437	6.51642	6.30446
PtpAffx.32232.1.S1_at	Potri.008G154600.3	7.81134	7.70484	7.46662	7.35671	7.13548	7.31497	7.16578	6.9625	7.39795	7.18888	7.44342	7.42893	7.21603	7.28475	7.13255	6.12812	7.34546	6.87181
PtpAffx.128537.1.S1_at	Potri.008G156100.1	6.62275	6.73674	6.52503	5.09414	4.49815	5.69431	4.14426	5.49224	5.37519	5.53632	5.30301	1.99012	6.0892	5.33238	5.03207	3.63452	6.38389	6.48447
PtpAffx.208165.1.S1_at	Potri.008G156700.2	7.61935	7.5854	7.74133	6.40436	6.58015	6.03561	6.30525	6.62992	6.60413	7.38143	7.53381	7.73034	6.96979	7.18425	6.38305	6.0971	6.3698	6.37794
PtpAffx.96176.1.S1_at	Potri.008G159500.4	7.18696	7.25219	6.69234	6.57387	6.17394	6.22073	6.17547	5.9115	6.55241	6.61212	5.74259	6.41023	6.23412	6.33404	6.53637	5.94024	6.1805	6.85364
PtpAffx.4980.3.A1_at	Potri.008G159800.1	11.1898	11.1632	11.1017	11.5931	11.5383	11.5248	11.3674	10.8312	11.386	11.689	11.1945	11.4291	11.3266	11.3896	11.2827	11.1977	10.7013	10.771
PtpAffx.6684.3.A1_a_at	Potri.008G160400.1	11.8604	11.6213	11.6951	12.1123	12.1335	12.0885	11.7306	11.6998	11.8923	11.7533	11.937	11.8998	12.0275	12.0405	12.0554	11.7646	11.3699	11.658
Ptp.1361.1.S1_at	Potri.008G161700.1	8.74503	8.66612	8.70287	9.36508	9.13203	9.42202	9.22345	9.49725	9.57937	8.74957	9.33348	8.84513	9.32076	9.23081	9.36468	9.35118	9.10264	9.48332
PtpAffx.208180.1.S1_x_at	Potri.008G163100.1	1.56466	3.01726	2.62328	0.230655	0.606546	-0.286434	1.88564	0.189985	3.23796	1.40829	3.20289	0.672705	1.77838	3.3425	0.101482	2.36595	3.96663	3.06255	DOWNREGULATED
Ptp.1468.1.S1_s_at	Potri.008G163300.2	9.81677	9.64025	9.84529	8.56591	9.24623	8.90136	8.75283	8.40453	8.39969	9.15048	9.30164	9.124	9.0883	9.20779	8.97427	8.58844	9.28464	9.15666
PtpAffx.114564.1.A1_a_at	Potri.008G165100.6	12.8048	12.8227	12.9164	13.1756	13.1228	13.0583	12.6866	13.0271	12.9763	13.026	13.0832	12.9762	13.0974	12.8577	12.901	13.2072	13.4723	13.4126
PtpAffx.208717.1.S1_at	Potri.008G165600.1	3.33795	4.35134	4.37425	1.67658	0.537008	0.14077	0.944238	2.99336	2.76514	0.632948	4.22283	1.01241	4.51009	1.54666	0.3737	2.27983	2.22381	1.85347	DOWNREGULATED
PtpAffx.122405.1.S1_s_at	Potri.008G167400.2	7.71605	7.61306	7.53682	7.79541	7.93929	7.9041	7.42372	7.11243	7.55871	7.32909	7.52968	7.64479	7.47853	7.53291	7.34179	6.34975	7.62767	7.77504
PtpAffx.208203.1.S1_at	Potri.008G168900.1	4.16867	4.66099	3.98554	2.13793	3.16355	1.80236	4.26999	0.822712	1.46568	1.23275	4.58188	4.47508	0.953586	4.57422	3.63008	3.24932	2.01274	1.77862
PtpAffx.208210.1.S1_x_at	Potri.008G170900.1	5.97785	6.36315	5.64235	5.02261	4.47792	5.44703	4.84175	4.62357	6.35111	5.55031	5.63004	4.52583	5.1818	4.45896	5.22118	-0.155688	5.71265	5.49551
PtpAffx.208213.1.S1_at	Potri.008G171500.1	2.11864	3.25174	3.69374	-0.476186	0.446396	-0.545181	2.70998	1.57246	3.95118	4.77198	2.60803	0.0660333	2.67398	2.93731	-1.69339	2.95273	0.724788	0.209572	DOWNREGULATED
Ptp.7063.1.S1_s_at	Potri.008G171600.1	9.96772	9.82146	10.0508	9.08371	9.5581	8.94303	9.50782	9.31965	9.09178	9.46144	9.50703	9.72418	9.339	9.34586	9.57478	8.76505	9.68648	9.90714
PtpAffx.208218.1.S1_at	Potri.008G172300.1	0.506817	1.95366	1.03008	2.92375	4.27737	3.92062	0.829667	4.97217	3.48169	-0.179179	1.71785	2.64932	1.828	1.80945	4.66561	5.10096	1.37094	0.825648	UPREGULATED	DOWNREGULATED
PtpAffx.208219.1.S1_at	Potri.008G172400.2	8.61242	8.28801	8.48319	9.06932	9.21915	9.29979	9.38364	9.23067	9.22402	8.63877	8.51318	7.8817	8.52385	8.48943	8.90993	8.80501	8.43879	8.87143
PtpAffx.208248.1.S1_at	Potri.008G178900.1	6.06569	6.79315	5.87797	4.73034	4.76951	5.49854	4.03922	5.81771	5.14758	5.17837	6.19722	6.71197	4.83205	6.45546	6.318	5.14157	5.34337	5.99397
PtpAffx.123164.1.A1_at	Potri.008G180700.7	8.78823	8.96294	8.89473	8.64656	8.29431	8.37056	8.61667	9.00798	8.35586	8.31769	8.89052	8.58623	8.45522	8.50721	8.62157	8.73511	7.66747	8.08152
PtpAffx.216564.1.S1_s_at	Potri.008G183300.1	4.53045	6.0763	4.35925	1.06423	3.14454	2.44772	3.94977	5.39267	2.54762	1.94286	0.345186	2.21897	3.75438	4.38561	2.51521	3.16238	1.45283	3.29315	DOWNREGULATED	DOWNREGULATED
PtpAffx.39736.2.A1_a_at	Potri.008G184900.1	5.86408	6.2188	5.98009	5.28259	5.26434	4.81719	5.42045	1.29238	4.4052	4.683	1.51131	5.56577	5.1927	5.48848	5.40307	4.13281	5.44197	4.24957
PtpAffx.638.1.S1_s_at	Potri.008G187400.2	12.6839	12.6932	12.6812	13.1229	13.0981	13.0625	12.9194	12.8297	12.9154	12.7494	12.8078	12.835	13.0309	13.1532	13.0321	13.0578	12.6591	12.8697
PtpAffx.208298.1.S1_s_at	Potri.008G188400.1	4.72131	5.23029	3.77282	3.15961	3.03676	1.9529	3.69898	4.57753	3.50924	1.66864	5.3818	0.850057	3.43181	4.32063	3.86862	2.72616	5.4841	4.67979
PtpAffx.139435.1.S1_at	Potri.008G190400.1	6.36549	7.08753	6.60659	5.84827	5.12688	4.52042	7.64392	5.80876	6.05598	3.37715	7.04075	6.45079	5.13008	5.43287	6.57129	6.44074	6.24243	5.18859
Ptp.6783.1.S1_at	Potri.008G190800.1	8.25782	8.3043	8.69646	7.64443	7.31734	8.03078	7.94517	7.96372	8.07265	8.03158	8.96164	8.54065	8.06889	8.40481	7.87878	8.2501	7.61949	7.96635
PtpAffx.39908.1.S1_a_at	Potri.008G191600.1	12.2333	12.1205	12.1569	12.5469	12.4824	12.5588	12.2799	12.347	12.593	12.4231	12.2615	12.3748	12.5632	12.4533	12.3844	12.7703	12.7288	12.7752
PtpAffx.208310.1.S1_at	Potri.008G191800.1	9.09359	8.93579	8.74897	9.46766	9.2666	9.38607	8.97251	8.62957	8.90259	8.65244	8.72461	8.50936	8.94544	9.17441	8.81225	8.57271	8.58654	8.53785
PtpAffx.208313.1.S1_at	Potri.008G192300.1	8.67307	8.18098	8.6582	7.15507	7.92375	7.53641	7.36754	8.64168	7.94947	8.22938	8.14217	8.71322	8.09157	8.09299	8.20371	7.60065	7.80856	7.58336
Ptp.5067.1.S1_s_at	Potri.008G193300.6	8.92843	8.92067	9.07857	8.54836	8.7699	8.72383	8.7403	8.58599	8.50001	8.81931	8.5362	8.86069	8.85975	8.57183	8.90152	8.28764	8.91651	8.75607
PtpAffx.208334.1.S1_at	Potri.008G195500.1	8.89731	8.91265	9.01349	8.49164	8.713	8.51039	8.44018	8.469	8.59089	8.59018	8.77449	8.92858	8.78357	8.53735	8.31208	8.03913	8.62186	8.46077
PtpAffx.46531.1.A1_a_at	Potri.008G197000.1	10.1428	10.2558	10.2455	9.83057	10.0124	9.92646	10.1586	9.58408	9.71647	10.1798	10.0453	10.0441	10.0433	10.4544	10.1449	9.80756	9.93234	9.9384
PtpAffx.208345.1.S1_s_at	Potri.008G197800.1	7.79769	7.48583	7.80597	6.6628	7.05634	6.87227	6.62113	6.6091	6.99652	7.15594	7.57648	7.08391	7.11635	7.4807	6.88807	4.9876	6.64943	7.27308
PtpAffx.208352.1.S1_x_at	Potri.008G199100.4	6.19098	6.48371	6.51844	5.28436	5.98419	5.69532	5.90171	4.88765	5.63343	5.59179	6.43132	6.00139	4.94986	5.53963	5.65181	4.68573	5.83853	5.5954
Ptp.5787.1.S1_s_at	Potri.008G199200.1	12.7827	12.5421	12.7022	13.0907	12.8658	13.0684	12.8025	12.6373	12.9631	12.8825	12.7873	12.8289	12.8593	12.8756	12.7604	13.1259	13.2554	13.1383
PtpAffx.219213.1.S1_at	Potri.008G200300.1	4.96432	5.51607	4.68782	3.53152	3.88606	4.18427	3.04414	3.9306	4.33132	4.98655	5.0472	4.60351	-0.319394	0.477309	4.93907	5.05558	3.87226	4.32695			UPREGULATED
PtpAffx.208368.1.S1_at	Potri.008G203300.1	6.07281	6.54356	5.52208	5.05617	4.70603	5.03644	5.70032	5.12534	5.82198	5.83774	5.21523	5.28426	4.44797	4.96375	5.22715	4.82646	5.28669	4.97058
PtpAffx.3761.4.S1_at	Potri.008G204200.1	13.7797	13.4435	13.7129	13.0424	12.9162	13.0956	13.571	13.8277	12.9613	13.4918	13.8422	13.4851	13.3568	13.5377	13.6005	13.5495	12.8181	12.3761
PtpAffx.218043.1.S1_s_at	Potri.008G205600.2	9.62951	9.0457	9.40079	8.62538	8.60152	8.38268	8.33621	8.5154	8.40031	8.92744	8.21366	8.44625	8.60159	8.46909	8.57745	5.61151	8.5407	8.37712
PtpAffx.4624.1.S1_at	Potri.008G210900.2	11.8027	12.3357	11.6188	10.7063	10.2971	10.9046	9.76501	9.94105	10.2899	11.7499	12.1159	10.693	11.264	11.3271	11.4705	10.8634	10.461	10.7085
PtpAffx.216610.1.S1_s_at	Potri.008G212600.1	6.35628	5.18318	6.30989	3.8614	3.81233	4.29626	6.26928	5.32886	3.89368	5.70108	6.48828	5.33264	5.61932	2.9173	5.56845	6.34564	5.27766	5.01799
Ptp.4998.1.S1_s_at	Potri.008G213200.4	9.16461	9.72462	9.45786	10.3323	10.0066	10.1319	9.28814	9.41806	9.16508	9.29978	9.5642	9.64872	9.51562	9.77261	10.0073	9.70112	9.75654	9.79371
Ptp.6171.1.S1_at	Potri.008G214500.1	2.45289	3.49269	3.95943	1.01788	1.48446	1.27292	3.52369	3.92533	0.053106	4.10843	1.52174	0.573785	-0.699298	0.0477698	1.57516	3.22199	4.86447	0.493661	DOWNREGULATED		UPREGULATED
PtpAffx.218669.1.S1_at	Potri.008G221100.1	5.92619	6.08686	6.30865	5.093	4.87349	5.36588	5.61245	5.64777	4.80745	5.90804	5.23341	5.75099	5.68958	5.56801	4.62052	4.63445	5.19807	5.02396
PtpAffx.79358.1.S1_at	Potri.008G221400.1	8.96605	8.52493	8.81821	8.08606	8.39821	8.10785	8.40373	7.93046	7.99001	8.37564	8.09402	8.25922	7.94748	8.05513	7.7981	7.26264	8.41573	8.61569
PtpAffx.218665.1.S1_at	Potri.008G221500.1	10.1118	10.2057	10.048	9.84004	9.92731	10.0034	9.92573	9.58324	10.1316	9.86527	9.66509	9.93724	9.87417	10.0014	9.98338	9.50183	9.7699	9.74988
Ptp.4942.1.S1_a_at	Potri.008G221900.1	10.8764	10.7015	10.7831	9.88246	10.06	10.2818	9.457	10.837	9.53081	10.7492	11.4402	11.6279	10.5548	9.78628	11.4141	10.4702	10.3979	9.28245
PtpAffx.4083.2.S1_a_at	Potri.008G221900.1	10.3984	10.321	10.2096	10.7026	10.7115	10.8588	10.4938	10.5222	10.7602	10.6453	10.6325	10.629	10.9052	10.6137	10.7161	10.452	10.6666	10.995
PtpAffx.249.74.S1_x_at	Potri.008G224300.1	8.65052	8.77962	8.93948	7.79158	7.59619	7.61515	8.05049	8.32493	7.94731	8.26083	8.00532	8.21055	7.64286	7.94137	7.81739	7.93054	8.23462	7.71628
PtpAffx.218655.1.S1_at	Potri.008G224700.1	2.92361	2.89548	2.38917	0.0390328	1.25871	-0.942652	2.00549	1.26233	1.76532	2.17967	2.06308	2.38642	3.46836	3.83871	-0.684154	0.225337	0.143641	0.53962	DOWNREGULATED		DOWNREGULATED
PtpAffx.222834.1.S1_at	Potri.009G003600.1	5.16268	3.92	4.00917	2.18653	-0.382075	-0.269349	-0.560707	0.703117	3.77454	0.840878	5.10722	-0.547923	0.212591	1.2056	0.613108	-0.227098	-0.362606	0.385284	DOWNREGULATED		DOWNREGULATED
PtpAffx.15641.1.S1_s_at	Potri.009G004000.1	12.441	12.6187	12.6646	12.4016	12.2516	12.3235	12.7666	12.6984	12.4827	12.5301	12.3518	12.5255	12.3898	12.6153	12.3327	12.4741	12.4525	12.4522
PtpAffx.87129.1.A1_at	Potri.009G006900.1	9.36979	9.01491	9.31848	9.79363	9.57438	9.71276	9.48341	9.51305	10.0247	9.5638	9.68963	9.35753	9.68072	9.55641	9.53047	9.81171	9.64668	9.83292
PtpAffx.67896.1.A1_at	Potri.009G007900.2	9.57483	9.81334	9.65659	9.28159	9.42283	9.39516	9.35138	9.49715	9.28517	9.52589	9.49211	9.33197	9.22361	9.61612	9.55062	9.05573	9.17442	9.14177
PtpAffx.11110.1.A1_at	Potri.009G011700.3	4.71939	5.52561	4.91397	4.0161	3.44642	2.97482	4.07875	2.84507	4.37832	4.32837	0.487739	3.10358	4.65596	2.64914	-0.0576486	3.91676	3.57563	4.09063
PtpAffx.249.240.S1_s_at	Potri.009G012900.1	10.8359	10.9454	10.8825	10.3751	10.5749	10.5416	10.6232	10.8898	10.7542	10.6941	10.5486	10.4205	10.5201	10.6633	10.7396	10.1043	10.1306	10.2917
PtpAffx.249.240.S1_at	Potri.009G012900.2	6.93457	7.34624	7.00004	6.06777	6.62938	6.48822	6.61499	6.01888	6.50711	6.75841	6.4947	6.58154	6.40676	6.21024	6.73992	6.45941	5.8647	6.50331
Ptp.7661.1.S1_at	Potri.009G013400.10	9.22167	8.60964	9.02799	8.03085	7.80982	7.61793	8.0613	7.9631	8.22412	8.08986	7.94597	8.04991	7.63759	7.66398	7.87722	7.26245	7.57999	8.25037
Ptp.2213.1.S1_at	Potri.009G013400.7	7.25409	6.61085	7.1453	5.86737	6.23922	5.58805	5.77201	6.19422	6.12067	6.18279	6.41294	6.00098	6.25779	6.15252	6.59407	6.39794	6.2738	5.7964
PtpAffx.205042.1.S1_x_at	Potri.009G015000.5	8.23758	8.61237	8.59027	7.80477	7.72308	7.91572	7.8135	8.30171	7.79886	8.25103	8.36482	7.71449	7.91773	7.66504	7.80142	7.09369	7.86116	7.59194
PtpAffx.5471.1.A1_s_at	Potri.009G015400.3	14.2274	14.0935	14.1414	14.031	13.9638	14.0285	14.0111	14.2124	14.101	14.2925	14.1989	14.2011	14.1338	13.9851	14.1557	14.086	14.0537	14.0248
PtpAffx.15518.3.A1_a_at	Potri.009G016000.1	9.40572	9.25294	9.31323	8.65364	8.86652	9.02603	9.13702	8.97441	9.32354	9.28658	8.72323	9.30749	9.27938	8.99259	8.85467	8.73961	8.93764	8.93377
PtpAffx.15518.1.S1_a_at	Potri.009G016000.2	9.39024	8.98174	9.20931	8.37713	8.46547	8.47482	9.14529	9.252	9.0198	9.25936	9.0877	9.25191	9.32917	9.23491	8.53053	8.98687	8.51573	9.16408
PtpAffx.131657.1.S1_at	Potri.009G017300.1	6.59605	6.40798	6.08016	5.8981	5.43125	5.52054	6.29045	5.67942	6.46451	5.45792	5.72115	5.56157	6.33393	5.87109	6.42688	5.44429	5.12753	5.22417
Ptp.3303.1.S1_at	Potri.009G017400.2	8.48982	8.55582	7.98504	8.89903	9.42338	9.19717	7.97103	8.83929	8.23133	9.19001	9.3261	9.33251	8.59236	9.38816	9.31696	9.06937	8.74465	8.48847
PtpAffx.224455.1.S1_at	Potri.009G017800.1	4.205	3.97264	5.11772	1.63631	1.88532	3.41743	1.88375	4.76733	1.52574	1.50682	2.21513	2.64507	0.284028	2.28186	1.39019	2.43472	1.54896	0.724007
Ptp.4341.1.S1_at	Potri.009G018800.1	12.1878	12.0704	12.2023	12.5406	12.3767	12.5866	12.364	12.4897	12.4488	12.1368	12.121	12.3144	12.4654	12.4644	12.6709	12.1835	11.8867	12.0171
PtpAffx.108296.1.A1_at	Potri.009G018900.1	8.22105	8.61497	8.34088	8.83626	8.70882	9.1033	8.73398	8.44099	8.77612	8.19175	8.55997	8.30961	8.38411	8.39112	8.68476	8.40352	9.01635	8.54948
PtpAffx.17776.1.A1_at	Potri.009G023600.1	7.40806	6.97492	7.12996	6.40881	6.72485	6.72294	7.81855	6.90452	5.88227	7.16146	7.52764	7.27549	6.39034	7.01496	6.71881	6.56998	6.88352	6.62882
PtpAffx.205005.1.S1_at	Potri.009G024000.1	7.7895	7.44757	7.5953	6.8849	6.882	6.89274	6.56622	6.96497	6.61117	7.6801	7.2877	6.95789	7.17564	7.21439	6.8227	7.25226	6.74243	7.34533
PtpAffx.204995.1.S1_x_at	Potri.009G025300.2	5.98575	5.63354	4.60937	3.76598	4.48812	3.21396	4.00699	2.11293	4.63757	5.7926	4.56165	5.29405	3.62518	2.42098	4.70777	4.86348	0.525816	4.80393
PtpAffx.90435.1.S1_s_at	Potri.009G025800.1	7.4349	7.56607	6.9631	6.06249	6.31367	5.99419	6.41268	6.00474	5.75765	6.29492	6.69027	7.13657	6.04966	6.33502	6.22995	5.24321	6.78695	6.88296
PtpAffx.204991.1.S1_at	Potri.009G025800.2	7.08343	6.79863	7.18526	6.00171	6.13157	5.59567	6.60017	6.23991	6.22371	5.74608	6.3458	7.11115	7.26248	6.50885	5.31442	5.49101	5.98039	6.33384
PtpAffx.133855.1.A1_at	Potri.009G026700.1	9.34496	9.00357	9.10428	9.96347	9.93245	9.96019	9.52466	9.61443	9.74525	9.25751	9.66998	9.66171	10.1217	10.1401	9.95359	9.84054	9.98273	9.88795
Ptp.7131.3.S1_a_at	Potri.009G027300.5	11.0003	10.981	11.3331	10.3131	10.283	10.3685	11.4388	10.6308	10.5146	10.4054	10.3025	9.76721	9.99167	10.6228	9.83114	8.91683	8.33445	9.0706
PtpAffx.204982.1.S1_s_at	Potri.009G027500.1	7.57517	6.94401	7.37627	6.12286	6.63356	6.26866	6.69253	6.75147	7.37297	6.03046	6.92923	7.38713	6.55168	7.16448	6.6401	7.15801	8.49364	8.39098
PtpAffx.3787.1.A1_at	Potri.009G029100.2	8.53222	8.82103	8.46905	7.8407	8.12317	8.17748	8.03974	7.44661	8.00911	7.60018	7.05203	7.64169	7.14912	7.78197	7.79001	7.40337	7.40877	7.77583
PtpAffx.204977.1.S1_at	Potri.009G029800.2	7.71085	7.50348	7.56081	7.35675	7.2193	7.23981	6.94772	6.81953	7.15947	7.19668	7.2232	7.60237	7.34908	7.88452	7.27057	6.92669	7.02869	6.84931
PtpAffx.186.1.S1_at	Potri.009G031900.2	10.1771	10.2668	9.91003	10.5392	10.7045	10.7401	10.0263	10.1074	9.82508	10.1907	10.6596	10.186	9.90364	10.4301	10.7359	11.0916	10.9738	10.802
PtpAffx.204967.1.S1_at	Potri.009G031900.2	10.409	10.3961	10.1925	10.5493	10.6214	10.6695	10.3874	10.2176	10.0413	10.797	10.7214	10.5325	10.2311	10.5874	10.4521	10.8155	11.3011	10.7425
PtpAffx.86724.1.S1_at	Potri.009G032000.6	9.42428	9.07876	9.51043	8.57209	8.91987	8.62972	8.12002	8.33866	8.04885	8.68047	8.04521	7.68561	8.13222	8.62993	8.32392	6.75206	8.76358	8.24981
PtpAffx.79409.1.S1_s_at	Potri.009G032700.2	8.01651	7.52759	7.62098	6.76964	7.26899	7.04982	6.94903	6.01675	6.52099	6.96768	6.49839	7.22797	6.88586	6.90829	7.04134	5.78048	7.56677	7.69353
Ptp.3204.1.S1_at	Potri.009G033600.4	8.76048	8.13178	8.37266	7.46827	7.45308	7.55753	7.91157	7.51223	7.63248	7.9601	7.75914	7.39666	7.76046	7.93234	7.70142	5.26915	7.944	7.77177
PtpAffx.224450.1.S1_at	Potri.009G035400.1	4.68564	4.79204	3.83144	1.93338	1.34015	-0.168188	0.524032	3.43982	0.65426	4.70298	4.7595	1.33376	1.62984	2.14612	-0.450808	0.325557	3.81605	3.95635	DOWNREGULATED	UPREGULATED	UPREGULATED
PtpAffx.204936.1.S1_at	Potri.009G039000.2	6.35413	5.99784	5.81706	5.35261	4.58585	5.06738	5.56795	4.41624	5.5283	6.19002	5.92697	5.40445	4.67198	5.90298	5.12191	5.75917	5.24888	5.65209
PtpAffx.4736.1.A1_s_at	Potri.009G041100.1	10.1574	10.5784	10.5367	11.336	11.3975	11.226	10.6822	11.297	11.3078	10.2276	11.1142	10.7803	9.87689	10.567	10.6749	10.8104	10.8672	10.5254
PtpAffx.23392.1.S1_at	Potri.009G041600.1	10.068	10.0419	10.2214	9.60258	9.59439	9.80711	9.95399	9.60445	9.46896	9.8145	9.92479	9.20602	9.62829	9.37461	9.64572	10.3086	10.1754	10.3918
PtpAffx.67102.1.S1_at	Potri.009G041700.1	9.89949	10.2955	10.2686	8.79497	9.02083	9.11579	9.88246	9.17869	9.48106	9.25013	9.60307	9.47695	8.9662	9.67156	9.85944	8.63792	8.92091	8.85283
PtpAffx.204926.1.S1_at	Potri.009G041700.2	7.19564	7.70309	7.57496	6.35434	6.7039	6.52461	7.07678	6.19171	6.31786	7.00184	6.20015	6.43081	6.49763	7.03535	7.29588	6.06973	6.16504	6.19151
Ptp.4829.1.S1_at	Potri.009G041800.2	10.6662	10.6527	10.5919	10.8366	10.9246	10.8644	10.6508	11.1769	11.1152	10.7663	10.9827	11.1792	10.9341	10.8706	10.9571	11.0469	11.3256	11.1742
PtpAffx.149907.1.S1_at	Potri.009G044300.1	9.09637	9.14595	9.20877	9.2981	9.35328	9.43914	9.05814	9.73313	9.57562	9.56111	9.2597	9.78668	9.5397	9.17039	9.53452	9.09304	9.12362	9.29858
Ptp.357.1.S1_at	Potri.009G044400.2	10.0768	10.0727	10.3096	10.5883	10.6015	10.4569	10.3041	10.1195	10.0583	10.3896	10.6204	10.6412	10.3609	10.6748	10.412	9.8974	9.08686	9.51879
PtpAffx.84795.1.A1_at	Potri.009G045100.2	13.5766	13.5128	13.5696	14.2308	13.9166	13.9005	13.8263	13.6637	13.6638	13.5284	13.5146	13.5632	13.357	13.6007	13.6989	14.1791	13.8728	13.9278
PtpAffx.204912.1.S1_at	Potri.009G045700.1	6.93523	6.20003	6.66988	5.7227	6.08546	5.64414	6.17371	5.87589	6.51112	6.65916	6.32202	4.50625	6.76271	5.37077	5.21944	5.76358	5.10464	5.73123
PtpAffx.139845.1.S1_at	Potri.009G046800.1	8.09844	8.1525	8.38784	7.64908	7.53065	7.14988	7.53051	7.13231	7.24423	7.77024	7.03867	6.93488	7.07866	7.66701	6.89184	5.16999	6.97783	7.3121
Ptp.26.1.S1_at	Potri.009G047800.5	9.56528	9.63094	9.38561	9.0016	9.07637	9.12642	9.37163	9.34545	9.19781	9.01094	9.41653	9.34572	9.15794	9.37958	9.33487	9.23153	8.81354	8.70115
PtpAffx.69515.1.S1_at	Potri.009G049500.2	9.31002	8.93065	8.91739	8.34341	8.23311	8.5348	8.81505	9.16144	8.84119	8.98752	8.71311	9.19967	8.73183	8.71177	8.93788	8.49625	8.30379	8.38777
PtpAffx.161974.1.A1_at	Potri.009G050600.1	2.32358	1.46233	1.95871	0.178772	-0.342298	1.02637	4.18024	3.83332	3.8811	2.47053	3.16448	2.76934	0.612685	1.02128	0.722486	3.81806	0.0434591	5.08844	DOWNREGULATED		UPREGULATED
PtpAffx.204888.1.S1_at	Potri.009G050800.1	6.32286	5.89487	6.13699	5.18914	5.07105	4.78129	6.5429	5.84871	5.69479	3.89204	4.92777	5.4577	3.41644	4.91452	2.81304	4.9463	5.00693	4.02448
PtpAffx.107166.1.S1_s_at	Potri.009G052000.1	9.58432	9.67534	9.71246	9.7912	9.93219	9.86044	9.56189	9.52478	9.83596	9.85633	9.48908	10.027	9.6828	9.77111	9.66845	9.18072	9.70767	9.83151
PtpAffx.148582.1.S1_at	Potri.009G054300.2	8.68454	8.45516	8.69933	8.10116	7.91597	8.27978	9.01816	8.69846	8.89509	8.68247	8.23988	8.90473	9.08373	8.80672	8.55327	8.38155	8.26514	8.31554
PtpAffx.75845.1.A1_s_at	Potri.009G054600.1	10.8976	10.7862	10.8002	11.2351	11.0408	11.0772	10.8326	10.8613	10.9199	11.0341	11.1009	10.9797	11.1775	11.0343	11.0785	11.0479	10.5426	10.6553
Ptp.6336.1.S1_s_at	Potri.009G056800.1	8.6284	8.81303	8.6621	8.38518	8.23429	7.9634	8.79648	8.62226	8.75998	8.77536	8.66825	9.54904	8.56427	8.61285	8.518	8.8261	8.67213	9.06849
PtpAffx.204848.1.S1_at	Potri.009G058800.1	7.51836	7.32581	7.58838	5.73004	6.44259	6.63991	6.68805	7.06391	6.81142	6.83474	7.78376	7.2394	7.58175	6.78157	7.39379	6.66649	7.16416	8.30048
PtpAffx.204847.1.S1_at	Potri.009G059000.2	9.38152	9.32627	9.40962	10.5768	10.5316	10.5941	9.92858	9.91974	10.4927	9.98424	9.31757	9.47866	10.5937	10.5479	10.5629	10.7838	10.4897	10.2665
PtpAffx.11257.1.A1_at	Potri.009G059100.1	9.53906	9.77804	9.86262	10.143	10.2695	9.93518	9.84273	10.0409	9.42363	9.37537	10.0304	9.66261	9.77617	9.79039	10.0092	9.68568	8.93834	8.70428
PtpAffx.204841.1.S1_s_at	Potri.009G060900.1	3.99591	2.77644	3.03503	-0.243142	0.0372768	0.486939	4.06485	-0.14307	-0.358588	0.803006	1.77148	1.69634	1.16408	-0.370462	1.59119	1.20071	-0.505984	-0.618563	DOWNREGULATED		DOWNREGULATED
PtpAffx.126354.1.S1_s_at	Potri.009G061000.4	8.62967	8.39399	8.24015	7.60992	8.08945	7.84466	7.96933	7.40292	7.9693	7.86029	7.68454	8.06554	7.62571	7.80908	7.51517	6.4894	7.78442	7.62715
PtpAffx.204839.1.S1_at	Potri.009G061100.2	11.3458	11.4231	11.2049	12.387	12.1235	12.5955	12.204	11.8547	12.2941	10.4167	10.1364	10.6179	10.0452	10.3603	9.68458	13.6221	14.1172	14.0975
PtpAffx.204838.1.S1_at	Potri.009G061200.1	5.70975	4.05932	4.70771	3.00933	1.93177	3.05634	2.77791	5.42286	1.62444	5.75541	3.54239	4.62064	4.54391	4.63339	4.70251	5.44226	1.95614	2.60395
PtpAffx.249.481.S1_s_at	Potri.009G062200.1	11.6438	11.3715	11.7816	10.81	11.1081	10.9858	10.9834	10.6888	10.8484	11.5818	11.3725	11.3516	11.1478	11.2786	10.8868	10.342	10.9948	11.2414
PtpAffx.11424.2.A1_s_at	Potri.009G063900.1	11.2067	11.088	11.2945	10.7307	10.8149	10.7806	11.3796	10.6415	10.7535	10.5845	10.8316	10.5495	10.5255	11.2759	11.2047	11.3605	10.7628	10.879
Ptp.172.1.S1_s_at	Potri.009G064100.1	12.5834	12.8131	12.9545	12.339	12.3646	12.2683	12.7472	12.7452	12.8256	12.6778	12.7137	12.9526	12.6234	12.5586	12.6286	13.0714	12.9187	13.3244
Ptp.1035.1.S1_at	Potri.009G067800.1	7.07906	6.80462	6.58793	7.94089	7.49015	8.23142	8.79116	8.29609	8.26717	7.762	7.30345	7.55651	7.33845	7.57636	7.33186	7.27168	8.1141	7.29592
Ptp.4791.2.S1_s_at	Potri.009G068600.1	8.68173	8.43967	8.5238	8.28781	8.20158	8.19361	8.18312	7.69791	7.9547	8.61987	8.23457	8.16932	8.14967	8.35172	8.14292	7.66988	8.3919	8.24655
PtpAffx.83404.1.A1_at	Potri.009G069100.1	11.7446	11.4271	11.7512	10.556	11.0857	11.1351	11.2053	10.9848	11.4837	12.2426	11.0237	11.5498	12.1955	11.4753	11.8808	10.2749	10.4956	9.98782
Ptp.7585.2.S1_s_at	Potri.009G069800.4	10.2984	10.1739	10.4398	10.7809	10.7565	10.6665	10.4919	10.7492	10.7123	10.5409	10.4548	10.6817	10.8031	10.5516	10.648	10.835	11.065	11.0003
PtpAffx.8691.1.S1_at	Potri.009G071600.1	11.7921	11.6655	11.8029	12.0144	11.8919	12.0338	11.9489	12.1039	12.2869	11.8209	11.831	11.8071	12.1492	12.0141	11.9702	11.9871	12.1434	12.2235
PtpAffx.204797.1.S1_at	Potri.009G073200.1	9.39515	9.3198	9.71862	9.08525	8.75928	9.03937	9.54929	8.91083	8.97041	8.72271	8.91706	7.59361	8.72073	9.25972	8.66484	8.24718	8.6004	7.94655
PtpAffx.204794.1.S1_at	Potri.009G073800.2	6.63021	6.91048	6.91666	6.23438	6.16696	6.04613	6.06909	6.32097	5.91686	5.81613	6.3901	6.22451	6.25037	6.31832	5.37262	6.48171	1.80058	7.06871
PtpAffx.73338.3.S1_s_at	Potri.009G075800.1	13.0084	12.8324	13.0292	13.3451	13.3184	13.1872	13.1369	13.3785	13.3515	13.33	13.181	13.403	13.5468	13.1446	13.3875	13.1632	13.2115	13.3066
Ptp.7324.1.S1_at	Potri.009G076000.1	7.66718	7.14288	7.28749	6.51806	6.39171	6.87085	7.26253	7.59868	6.91459	7.44714	6.65708	7.1087	7.35337	7.59138	7.34626	6.90365	7.09402	7.23158
Ptp.2727.1.S1_s_at	Potri.009G076200.1	10.9387	10.9745	10.9149	11.2858	11.246	11.3747	11.2199	10.7946	11.0938	11.0316	10.8292	11.164	11.2489	11.3024	11.2158	11.2232	11.0199	11.2346
Ptp.7290.1.S1_s_at	Potri.009G078200.1	10.2529	9.9031	10.0011	9.3485	9.51635	9.5675	9.06667	9.11928	9.36485	10.215	9.99804	10.0453	10.0226	9.92372	9.69057	9.88297	10.3484	10.1901
PtpAffx.204775.1.S1_at	Potri.009G078700.1	7.34602	7.13677	7.42465	6.64628	6.88932	7.00375	7.3395	7.05784	6.99808	7.35685	7.11791	6.0468	7.0034	7.74848	7.13736	6.69667	6.67526	7.00421
PtpAffx.204769.1.S1_x_at	Potri.009G080000.2	7.93695	8.08023	7.9071	7.32707	7.32564	7.41324	6.83287	7.15743	7.51388	6.10397	7.95151	6.15043	7.50084	7.13015	7.47816	6.12728	7.18805	7.21459
Ptp.4888.1.S1_at	Potri.009G080000.3	10.0614	10.1328	10.3191	9.36732	9.4384	9.21689	9.73998	9.38989	9.06176	9.60364	9.69059	9.17025	9.87084	9.53949	9.52644	7.90818	9.76699	9.32901
Ptp.7246.1.S1_at	Potri.009G080700.1	12.2462	12.1482	12.1552	12.0811	12.0319	12.0277	11.9322	11.9159	11.6609	12.2047	12.1285	12.0078	11.8128	11.9098	12.0491	12.4275	12.6361	12.3025
PtpAffx.108865.1.S1_at	Potri.009G082200.2	9.9512	9.9911	10.0879	9.53592	9.42514	9.28547	9.53451	9.51999	9.22864	9.70492	9.71235	9.20372	9.15643	9.82535	9.69585	9.45093	9.65002	9.76606
PtpAffx.72774.1.S1_at	Potri.009G082300.6	7.30138	7.29314	6.98541	5.93709	6.30052	5.93538	6.25597	5.90902	5.12049	6.25317	6.3898	6.0624	5.89471	6.07106	6.03846	4.99886	6.40312	6.19515
PtpAffx.22188.1.S1_at	Potri.009G082600.1	6.15839	5.93474	6.20549	7.12546	7.11277	6.84416	6.52748	7.26628	6.6246	5.71978	6.27756	6.24367	6.20309	5.84405	6.94651	6.68208	6.86483	6.72539
PtpAffx.204748.1.S1_at	Potri.009G085300.1	6.68916	6.29235	6.76027	5.37281	5.70834	5.94356	5.69503	5.86518	6.4009	4.48244	6.27859	4.68938	5.923	5.62832	6.33782	5.66516	5.57686	5.63286
PtpAffx.37392.1.A1_at	Potri.009G085600.1	5.13526	5.04777	5.48775	3.50449	2.27912	2.95696	5.53602	4.65498	4.85753	4.93621	4.63733	4.13881	3.51917	1.34448	4.3281	5.19298	3.34309	4.0207
PtpAffx.18890.1.A1_a_at	Potri.009G086300.1	8.56211	8.91888	8.46652	9.43443	9.23055	9.51626	8.89568	8.77884	8.99195	8.31789	8.33516	8.3738	8.53194	8.67777	8.77136	9.46612	9.69704	9.80866
PtpAffx.46328.1.A1_at	Potri.009G086300.2	9.78296	9.89551	9.4642	10.5314	10.4186	10.7958	10.0133	9.72936	10.0538	9.16908	8.88733	9.2807	9.16682	9.03528	9.02126	10.6299	11.4598	11.3376
Ptp.1230.1.S1_at	Potri.009G086900.1	13.1936	13.1127	13.2176	13.2898	13.4503	13.3535	13.6624	13.7921	13.4007	13.2969	13.2162	13.0483	13.0774	13.2559	13.1522	13.9331	13.9964	13.9709
Ptp.1918.1.A1_at	Potri.009G087100.1	8.63919	8.65199	8.8097	8.37428	8.37278	8.43398	8.55313	8.52796	8.57183	8.44831	8.74564	8.16663	8.36772	8.79129	8.38343	7.83457	8.22931	8.60251
PtpAffx.215601.1.S1_s_at	Potri.009G087700.1	8.90667	8.69588	8.87646	9.43045	9.2656	9.56546	9.2546	9.46219	8.78723	9.3285	9.09756	9.40708	9.58765	9.42991	9.47954	10.0125	10.7501	10.8086
PtpAffx.204725.1.S1_at	Potri.009G089000.1	7.20714	6.48902	6.48555	8.01852	8.01501	7.20165	5.72311	5.91872	6.40321	8.55413	5.83617	6.73054	8.15849	7.77951	7.69903	6.3285	5.28738	6.23846
PtpAffx.77330.1.S1_at	Potri.009G093000.4	7.12803	7.22607	6.84679	6.43955	6.46499	5.84359	6.56408	6.49966	6.65745	6.73926	6.50402	7.03418	6.79269	6.97844	6.60681	6.51335	6.42629	6.52811
PtpAffx.22504.1.S1_at	Potri.009G093900.1	9.51095	8.90631	8.92007	9.96829	10.1862	10.0199	9.22607	9.53474	9.83995	10.0067	9.82748	10.0688	10.0061	9.48936	9.66966	10.34	10.6207	10.7205
PtpAffx.128225.1.A1_a_at	Potri.009G094900.1	10.4254	10.6631	10.5089	11.0246	10.7594	10.7878	10.8388	10.5493	10.558	10.604	10.7458	10.6766	10.5722	10.9293	10.783	10.7897	10.5026	10.5005
PtpAffx.204689.1.S1_at	Potri.009G096900.1	5.63508	5.65468	4.68329	1.47902	2.27558	0.784579	1.34984	4.43091	1.56947	3.08284	0.114592	3.52315	3.92531	1.02075	0.0193975	1.58926	4.83725	1.99214	DOWNREGULATED
PtpAffx.249.391.A1_a_at	Potri.009G099500.1	8.26291	8.22563	8.53703	9.26504	9.22207	9.16211	7.90531	7.92759	8.38899	8.62016	8.67707	8.94358	8.72607	8.69223	8.86177	8.70118	8.69373	8.70802
Ptp.6197.1.S1_s_at	Potri.009G101400.1	2.94154	3.08916	4.71743	5.23289	5.67049	6.42981	4.11555	6.14275	6.1866	6.46575	5.3693	4.29816	5.47981	4.14579	3.65234	5.18871	6.64363	6.15468
PtpAffx.153858.1.A1_at	Potri.009G102900.1	8.68804	9.04428	8.95695	8.60274	8.49051	8.24654	8.46103	8.41774	8.43213	8.4612	8.8106	7.89274	8.4727	8.60792	8.71553	7.91156	8.52058	8.11912
PtpAffx.204664.1.S1_at	Potri.009G103000.1	10.5123	10.4391	10.4827	10.7944	10.8416	10.7562	10.5476	10.283	10.6145	10.5303	10.5524	10.3917	10.7424	10.752	10.7875	10.8295	10.7583	10.9447
PtpAffx.30275.1.A1_at	Potri.009G103600.1	7.97389	8.06951	7.72992	7.4393	7.64755	7.57594	7.5641	7.89789	7.0546	7.8438	7.96785	7.06011	7.49932	7.71852	7.75652	7.46046	6.42741	7.02048
Ptp.2251.1.S1_at	Potri.009G105800.1	7.92311	7.80154	7.70829	6.9502	7.32335	7.18022	7.41684	7.61412	6.93082	7.29492	7.26944	7.03867	6.79347	7.32669	6.89884	6.90396	7.20502	7.15539
Ptp.7134.1.S1_a_at	Potri.009G110800.1	14.2814	14.1886	13.9408	14.8363	14.5107	14.5497	14.0616	14.7345	14.2942	14.4461	14.4948	14.3916	14.5827	14.5778	14.7954	14.5827	14.661	14.5495
PtpAffx.204637.1.S1_at	Potri.009G110900.1	2.13457	1.86555	3.62121	4.68235	5.32491	5.37246	5.49	4.26801	4.66776	3.99844	2.5804	2.97798	5.18229	4.05988	2.16228	5.45468	5.79147	4.28117	UPREGULATED
PtpAffx.204636.1.S1_at	Potri.009G111100.2	6.49453	6.88086	6.55764	6.26173	5.59622	6.01123	6.60109	6.9976	6.47384	5.39454	6.06569	6.67331	6.08069	6.42043	6.39111	5.6222	6.0008	5.02487
PtpAffx.10405.2.A1_at	Potri.009G111900.1	3.62796	4.90615	4.58395	3.14927	2.12859	2.13641	4.57856	4.10132	3.65534	4.76309	4.72775	4.09343	4.49881	1.81119	4.17143	4.37827	4.69651	5.14184
Ptp.7142.1.S1_at	Potri.009G115500.1	8.15986	8.11112	8.22655	8.49767	8.68578	8.39564	8.53967	8.42733	8.47701	8.14236	8.15731	7.8764	8.48772	7.99599	8.81656	8.03961	9.1312	8.87449
PtpAffx.204618.1.S1_s_at	Potri.009G115600.2	9.66519	9.56542	9.40182	9.89324	10.0939	10.0147	9.88903	10.1117	10.1101	9.77251	9.81474	10.2394	10.0726	10.073	9.93083	9.9298	10.0896	10.2901
PtpAffx.10652.1.S1_at	Potri.009G115900.2	7.9576	7.73158	8.13429	7.36025	7.59279	7.52172	8.02449	8.13979	8.05605	8.06085	7.88002	8.14108	8.05034	7.59655	7.9646	7.84389	7.24861	7.33323
PtpAffx.224432.1.S1_x_at	Potri.009G116700.1	8.2589	8.46999	8.33608	8.63299	8.86748	8.71343	8.81323	8.36382	8.88171	8.70128	8.32656	8.38762	8.73074	8.6837	8.6442	8.79641	8.74771	8.40704
PtpAffx.204614.1.S1_at	Potri.009G117200.2	4.68289	5.49956	5.31464	1.07691	1.53664	2.30157	3.10617	4.14958	2.62128	2.02198	2.08336	2.88624	4.53529	4.69687	4.05837	2.73053	2.43921	2.54588	DOWNREGULATED
PtpAffx.204608.1.S1_at	Potri.009G118400.1	8.14448	7.92866	8.31043	7.43279	7.28298	7.48507	7.98545	7.77468	8.19312	7.93815	7.39442	8.26441	7.85425	7.70476	7.93575	7.09819	7.19172	7.95268
Ptp.2547.1.S1_x_at	Potri.009G118900.2	12.8147	13.0637	13.2359	12.4062	12.3909	12.0368	12.701	13.4437	13.2068	13.2873	13.1378	13.2076	12.9396	12.4971	12.6219	12.7419	13.0949	13.0486
PtpAffx.57293.1.A1_s_at	Potri.009G119900.1	12.6279	12.8323	12.8984	12.5835	12.3434	12.2279	12.5493	11.98	12.5145	12.0385	12.5067	11.8801	12.1372	12.3928	12.6764	11.8419	12.0945	11.7151
PtpAffx.204600.1.S1_at	Potri.009G120100.1	1.90494	2.41551	3.28162	1.69059	0.604395	0.119429	0.805804	0.635868	4.57978	5.09667	1.75624	2.14743	1.28664	1.94127	0.204139	0.252995	1.47214	3.88274	DOWNREGULATED
PtpAffx.34799.1.S1_at	Potri.009G121500.2	7.5408	7.83095	7.62158	7.33678	6.88196	6.93883	7.83673	7.75338	8.33159	7.87277	6.83912	7.22533	8.00682	7.6188	7.89045	6.9221	6.36531	6.89886
PtpAffx.204583.1.S1_at	Potri.009G122800.1	8.87772	8.73141	8.70932	8.54439	8.51142	8.43916	8.76626	8.82052	8.72483	8.87577	8.70678	8.79802	8.97985	8.48575	8.69572	8.34349	8.21364	8.26058
PtpAffx.204574.1.S1_at	Potri.009G124500.1	7.09668	7.57012	7.48195	6.56969	6.24089	6.77234	7.56178	7.08485	7.11055	7.06936	6.62292	6.50635	7.02154	7.25384	7.23647	6.6171	7.50632	6.98135
Ptp.800.1.S1_s_at	Potri.009G125000.1	13.1793	13.0727	13.0142	13.3725	13.3428	13.4496	13.2087	13.3318	13.2619	13.255	13.1642	13.1642	13.4147	13.3497	13.3251	13.5563	13.5343	13.5599
PtpAffx.8027.1.A1_a_at	Potri.009G125300.3	10.5578	10.4442	10.5347	10.7504	10.7448	10.8928	10.6839	10.7582	10.5603	10.599	10.8549	10.843	10.6827	10.9289	10.9822	10.9509	11.1154	10.7121
PtpAffx.100515.1.S1_at	Potri.009G125500.1	7.45556	7.44308	7.69026	6.55053	6.99673	6.69084	7.42169	6.76997	7.01267	7.24162	6.75787	7.23601	6.86973	7.1485	6.72935	5.95077	7.38142	7.2136
PtpAffx.204562.1.S1_x_at	Potri.009G127200.1	6.14273	5.11565	5.31973	3.77147	1.54517	2.36356	4.83659	4.88064	2.69425	5.70793	5.26556	5.12518	0.675739	4.48941	2.9543	5.26872	2.42173	3.88465	DOWNREGULATED
PtpAffx.204550.1.S1_at	Potri.009G129300.1	6.13236	5.74752	6.34946	6.52343	6.85968	6.82044	5.66331	6.14246	6.82812	5.78204	6.7943	6.10567	6.77333	6.38102	6.41444	6.95717	7.05302	7.32157
Ptp.1397.1.S1_s_at	Potri.009G130100.1	14.2749	13.8858	14.2856	15.1616	15.0139	14.7411	14.6398	14.7687	14.8658	14.6413	14.4525	14.4024	15.018	14.5714	14.8249	14.8224	14.8618	14.8293
Ptp.5755.1.S1_s_at	Potri.009G130200.1	9.21773	9.12614	9.54162	8.80109	8.7016	8.3531	8.76709	8.96283	8.45618	8.65564	8.5366	8.78974	8.38728	8.3486	8.64629	7.94317	8.60655	8.40354
PtpAffx.204537.1.S1_at	Potri.009G132600.1	2.55131	1.92827	2.44275	4.0466	4.54739	3.25952	2.0739	2.13839	3.99214	0.938306	3.31495	2.69647	1.71656	1.56337	0.551736	4.22523	3.99184	1.4667			UPREGULATED
PtpAffx.204536.1.S1_x_at	Potri.009G132700.1	7.48118	7.87249	7.41193	6.95451	7.05897	6.817	6.98775	7.33318	6.06637	7.34581	6.89802	7.52185	7.61448	6.81298	6.55105	6.36574	7.46479	6.89242
Ptp.7326.1.S1_at	Potri.009G132900.1	12.3698	12.3333	12.2034	12.6358	12.4855	12.4746	12.2808	12.5404	12.3288	12.487	12.4247	12.1638	12.3636	12.3358	12.4596	12.2333	12.2575	12.2139
PtpAffx.224429.1.S1_s_at	Potri.009G133600.1	6.41877	6.84345	6.88634	5.9846	6.09455	6.37463	7.05503	6.24328	6.28379	6.21739	5.91097	6.01785	5.55735	6.79753	5.37094	6.58087	5.49678	5.28623
PtpAffx.204532.1.S1_at	Potri.009G133700.1	6.07564	6.23303	6.23857	5.4686	5.51716	5.0296	5.238	4.65688	4.91774	3.70355	4.71689	5.10977	5.3656	5.61601	5.86239	4.77791	4.22385	6.31702
PtpAffx.204530.1.S1_at	Potri.009G134300.2	8.65727	8.54521	8.67092	8.40957	8.33576	8.2765	8.28151	8.2576	8.3252	8.42342	7.9761	8.27777	8.14731	8.30688	8.39633	6.74916	8.66157	7.99963
PtpAffx.5465.1.A1_at	Potri.009G136600.2	10.4117	10.3004	10.6934	9.51704	10.0015	9.79421	9.84576	9.25685	9.23082	9.66329	9.95336	9.45635	9.60432	9.92228	9.88252	9.42088	9.32623	9.13312
PtpAffx.5465.1.A1_x_at	Potri.009G136600.2	9.22622	9.46119	9.26925	8.25877	8.48904	8.79635	9.07952	8.26306	8.54783	8.68591	8.78999	8.19068	8.25215	8.96031	8.75538	8.67431	8.40112	8.53368
PtpAffx.163275.1.A1_at	Potri.009G136900.1	10.7641	10.6745	10.7603	10.9397	10.9935	10.9729	10.8463	10.6309	10.889	10.879	10.8522	10.8801	10.9821	10.8568	10.839	11.0669	11.0089	10.9705
Ptp.4387.1.S1_at	Potri.009G137200.2	10.3185	10.3803	10.3361	10.0422	10.2011	9.96943	10.2023	10.3513	10.3774	10.2173	10.2665	10.3453	10.2613	10.4212	10.4136	9.89475	10.0086	10.2111
PtpAffx.204510.1.S1_at	Potri.009G138700.1	5.90983	4.88996	5.20579	4.00945	4.66689	3.86848	4.11165	5.07003	3.06034	4.61431	3.88071	4.61503	4.33631	3.71982	5.26499	2.31291	5.34675	-0.128689
PtpAffx.40357.1.S1_at	Potri.009G138900.1	5.35382	5.86651	5.38854	3.54873	3.97687	4.46433	3.24673	1.49415	2.42249	4.52789	5.12829	4.44948	4.68579	3.6451	0.472111	4.31881	3.87065	3.86647
PtpAffx.204503.1.S1_at	Potri.009G139900.2	8.22612	7.98082	7.97958	8.35948	8.51922	8.60812	8.02371	8.29264	8.58737	7.86197	8.23921	8.23725	8.47428	8.56177	8.67572	7.90282	8.64891	8.52681
PtpAffx.204502.1.S1_x_at	Potri.009G140500.1	7.59635	8.25971	7.74435	7.011	7.18899	6.84475	7.06725	6.71876	6.72989	7.17024	7.11881	7.09429	7.29842	7.40139	7.55292	6.44143	6.47493	6.19683
PtpAffx.22483.1.S1_s_at	Potri.009G141300.3	8.16759	8.08004	7.9502	7.41344	7.65626	7.61634	7.28417	7.36178	7.64398	7.78277	7.8491	7.88914	7.8855	7.79606	7.93621	6.79938	7.87136	7.0606
PtpAffx.19598.1.S1_s_at	Potri.009G143200.3	7.93471	7.52081	7.81684	8.29625	8.3659	8.63104	8.19101	8.25507	8.2927	7.84058	7.90322	8.15547	8.01514	8.22506	8.60473	7.75666	8.63547	8.71969
Ptp.3362.1.A1_s_at	Potri.009G143200.5	10.0582	10.1601	10.0047	10.4062	10.3494	10.6909	10.5351	10.2912	10.5312	10.3737	10.3684	10.3664	9.87825	10.2242	10.254	10.7732	10.6246	10.7631
PtpAffx.157983.1.A1_at	Potri.009G144900.1	4.87576	4.68456	2.6337	-0.0134307	-0.812817	-0.918412	2.65423	3.67751	2.62746	2.68467	1.57728	4.52058	4.48957	2.74954	0.694526	4.04307	3.52214	1.31171	DOWNREGULATED
PtpAffx.132618.1.S1_at	Potri.009G145400.1	6.76002	6.31931	6.30677	5.10636	5.60909	5.40504	5.39676	4.84069	5.07292	4.94242	5.19042	4.8368	5.96541	5.36504	5.76944	4.89475	5.3367	5.2183
Ptp.6725.1.S1_s_at	Potri.009G147000.2	12.1073	12.0975	12.3693	11.9357	11.7668	11.7234	12.1107	12.2304	11.9728	12.1623	12.2095	12.185	12.0835	11.9616	12.0705	12.0963	12.2889	12.0836
PtpAffx.137815.1.S1_at	Potri.009G147800.4	10.0437	10.087	10.1354	10.4365	10.4333	10.2485	10.2253	10.2518	10.3759	9.92378	10.2499	10.3665	10.6058	10.1847	10.5109	9.88047	10.2604	10.1973
Ptp.6414.1.S1_at	Potri.009G148800.1	10.3681	10.7373	10.3394	11.2065	11.0978	10.9337	10.4859	10.4638	10.7395	11.2009	10.3002	10.6325	11.3421	10.9399	10.8328	11.1826	11.6385	11.1383
PtpAffx.50651.1.A1_x_at	Potri.009G149400.2	8.98157	9.27248	9.26436	8.00428	8.37837	8.21955	9.09009	8.91727	8.93722	8.94337	8.88907	9.09459	8.75191	8.83796	8.68146	8.42972	8.58388	9.12431
PtpAffx.158559.1.S1_at	Potri.009G149900.1	8.86545	8.6336	8.75816	9.32892	9.18711	9.35159	8.7306	9.26377	8.75809	8.9698	8.94649	9.52354	9.05677	9.37223	9.25019	8.99803	8.96392	8.26089
PtpAffx.204463.1.S1_at	Potri.009G150300.5	8.93047	8.91318	8.85226	9.30429	9.31064	9.33211	9.02414	8.97867	9.49846	9.01551	8.91225	8.78062	9.4227	9.05528	9.01641	8.90034	9.3383	9.514
PtpAffx.204455.1.S1_at	Potri.009G151700.1	9.12293	8.91505	9.22563	8.53439	8.59334	8.32994	8.64285	8.24	8.2546	8.78877	9.1365	8.83796	9.16795	8.55646	8.35578	8.15567	9.31019	8.65255
PtpAffx.204451.1.S1_s_at	Potri.009G152300.1	4.86415	4.78982	2.48062	-0.655307	0.75738	-1.08762	2.05944	4.12093	3.04797	4.61726	1.87883	2.17756	4.48349	4.00164	-0.628225	4.47703	3.41205	3.33594	DOWNREGULATED
PtpAffx.1601.18.A1_at	Potri.009G152500.1	9.61686	9.84207	9.64878	10.0162	10.0139	10.1437	10.0425	9.96901	10.1968	9.88936	9.90097	10.1836	10.1703	10.1597	10.1456	10.289	10.124	10.0446
PtpAffx.10371.2.S1_a_at	Potri.009G152600.1	12.1859	12.1948	12.1244	12.3934	12.3294	12.3591	12.2049	12.6234	12.4245	12.2172	12.3009	12.42	12.3741	12.2119	12.2821	12.5241	12.8532	12.6077
PtpAffx.204440.1.S1_x_at	Potri.009G154200.1	5.53364	5.04068	4.58444	1.50089	2.46142	2.10686	4.43614	4.11961	4.83976	4.41777	3.52519	5.17148	3.98435	3.92837	3.48404	1.1865	5.41975	5.85522	DOWNREGULATED
PtpAffx.130100.1.A1_s_at	Potri.009G155200.2	9.2951	9.21397	9.41055	8.43588	8.6077	8.12317	8.34673	8.00284	8.23901	8.33293	8.07648	8.33881	8.9743	8.68743	8.63952	7.42767	8.19124	7.93384
PtpAffx.57161.1.A1_s_at	Potri.009G155500.2	9.08442	8.91928	9.24083	7.79732	8.00051	7.23649	8.21961	8.25134	8.10246	8.02913	8.44434	8.1102	8.11569	8.26199	8.80585	7.99022	8.51602	8.17756
PtpAffx.204429.1.S1_at	Potri.009G156100.1	5.22589	4.81994	4.47616	1.51084	3.42551	1.84225	2.33514	4.96391	3.17952	5.05863	4.78252	2.5815	5.18767	4.26099	1.64032	2.30829	4.56161	4.03223	DOWNREGULATED
PtpAffx.204428.1.S1_s_at	Potri.009G156200.1	8.75344	9.29383	8.82925	7.96613	7.95641	8.14186	8.2856	8.47224	8.06106	8.333	8.67098	8.05114	8.28895	8.36444	8.52266	7.99558	8.48257	8.24138
PtpAffx.204428.1.S1_x_at	Potri.009G156200.1	8.61058	9.04874	9.28022	7.98864	8.39034	8.28137	8.62258	8.15675	8.58687	8.16315	8.87722	8.48823	8.33433	8.60302	8.48968	8.46309	8.67272	8.24241
PtpAffx.223222.1.S1_s_at	Potri.009G157500.1	6.21242	6.56249	5.7429	4.74705	3.66525	4.69174	4.55075	0.512343	5.2195	6.11288	3.9597	5.47047	4.66113	2.03961	5.65555	1.77444	4.3497	5.59739
PtpAffx.204421.1.S1_at	Potri.009G157500.3	6.94675	7.01555	7.22289	6.24138	6.37324	6.1196	6.37814	6.84278	6.86099	6.08547	6.75635	7.26046	6.56041	6.55849	7.00732	6.54891	6.9278	6.99702
PtpAffx.73678.1.S1_at	Potri.009G159600.2	11.5138	11.4852	11.4522	11.1171	11.1196	10.9467	11.354	10.8093	10.7815	11.1836	11.4647	11.1585	10.7614	10.9875	11.0335	11.8926	11.3591	11.1581
PtpAffx.90500.2.S1_a_at	Potri.009G160200.1	8.58247	8.46171	8.49977	9.08181	8.98134	8.91287	8.60963	8.52939	8.86918	8.62944	8.51946	8.75387	8.69304	8.7567	8.69257	8.87516	9.39584	9.26267
PtpAffx.59364.1.S1_s_at	Potri.009G160400.1	11.4159	11.2331	11.3048	10.8595	10.9191	10.9004	11.0388	11.2932	11.195	11.4848	11.1673	11.3975	11.4639	11.1262	11.0871	11.0437	10.9787	11.2361
PtpAffx.133967.1.A1_at	Potri.009G160600.1	3.71237	5.49234	5.57116	2.98181	2.05976	2.88615	5.01263	2.94616	4.52438	4.31507	4.62245	2.59059	4.41643	5.68354	4.32457	4.49082	2.04805	4.61053
PtpAffx.1377.1.A1_at	Potri.009G163200.1	10.9514	10.8204	11.0357	9.99032	10.3317	10.2119	10.092	10.0394	10.3165	10.6296	10.7192	10.6227	10.227	10.5791	10.4386	10.3496	9.86071	10.212
PtpAffx.13455.1.S1_at	Potri.009G163600.1	10.0656	10.0899	10.1309	10.4671	10.3018	10.4461	10.1662	10.1132	9.95302	10.0558	10.2124	9.8606	10.0555	10.1761	10.1822	10.3215	10.6101	10.6264
PtpAffx.204372.1.S1_s_at	Potri.009G168000.1	8.55516	8.25132	8.36778	8.71699	8.83155	8.80452	9.04402	8.56734	8.77977	8.77577	8.67232	8.92312	8.67762	8.86108	8.35099	8.24112	8.91264	9.16453
PtpAffx.204370.1.S1_at	Potri.009G168200.1	8.83712	8.76367	8.58021	9.45594	9.3151	9.82076	9.03499	9.18985	9.31266	8.94953	8.41406	8.39965	8.87465	8.56969	8.45564	10.7516	11.3844	11.169
PtpAffx.208428.1.S1_at	Potri.010G001900.2	6.07676	6.32531	5.98158	5.24415	5.47794	5.74758	5.61904	5.47951	5.48426	5.41898	5.84614	5.48813	4.60633	5.57478	5.96404	5.23631	5.65266	5.85039
PtpAffx.208431.1.S1_at	Potri.010G002500.1	4.60585	5.67221	4.79913	-0.335803	-0.97402	0.46477	2.0009	2.87524	3.19708	1.04577	4.78191	0.732929	3.2346	3.60958	-0.853866	0.29672	-1.31966	2.52128	DOWNREGULATED		DOWNREGULATED
Ptp.7896.1.S1_at	Potri.010G004400.1	5.91787	5.84466	4.87899	3.34702	4.57782	3.54193	4.73522	2.05544	3.62729	2.56463	5.88633	2.46829	4.31082	4.66609	2.51398	4.01903	4.55327	0.882674
PtpAffx.28766.1.S1_at	Potri.010G004700.1	5.16544	6.71952	5.82797	3.62293	3.47805	4.79495	3.07202	5.4736	5.66482	5.48294	2.94211	6.42173	3.19192	6.43148	4.76094	2.72419	5.51197	5.70589
PtpAffx.208454.1.S1_at	Potri.010G006600.1	7.51671	8.10581	7.81964	8.63998	8.31911	8.31945	8.07821	8.59483	8.15917	8.16802	7.83411	8.22638	7.57466	7.86335	8.04687	8.03938	8.45239	7.59992
PtpAffx.208445.1.S1_s_at	Potri.010G008300.1	2.3336	2.57708	3.19664	4.60093	5.62564	4.21813	3.66396	4.39099	4.88125	1.71362	1.92964	1.4606	5.0432	3.60966	4.63003	3.11411	5.3362	3.67787		DOWNREGULATED
PtpAffx.141553.1.S1_at	Potri.010G011900.4	6.55816	7.14336	6.87312	6.22905	6.33188	6.09426	4.96289	4.89085	5.3455	6.13661	6.65729	6.29459	6.25567	6.47322	5.97429	2.22219	6.3059	5.79628
Ptp.592.2.A1_s_at	Potri.010G013200.3	9.6763	9.77603	9.58664	9.89953	9.98848	9.99638	9.84278	9.9425	9.85765	9.46909	9.76624	9.79476	9.60589	9.72206	9.86436	10.1273	10.0761	9.98875
PtpAffx.208486.1.S1_at	Potri.010G014300.1	9.65376	9.62557	9.43747	9.7931	10.0292	10.02	9.56122	9.73698	9.64066	9.64649	9.26243	9.8629	10.0482	9.99606	9.99675	9.43227	9.47382	9.74762
Ptp.2307.1.S1_at	Potri.010G014800.1	7.49847	8.12777	7.36467	5.68035	6.1121	6.22602	6.41077	6.00039	7.0344	6.8934	7.41056	6.93195	2.18866	6.26523	7.02129	5.80887	7.23578	6.90467
Ptp.2197.1.A1_at	Potri.010G020800.2	11.2146	11.496	11.4389	11.8511	11.7413	11.8535	11.4645	11.2096	11.9156	11.5643	11.4037	11.2408	11.5425	11.8541	11.6823	12.0849	11.9801	11.5976
Ptp.3363.1.S1_s_at	Potri.010G023200.3	8.8474	8.79309	8.76346	8.4725	8.51578	8.43456	8.51943	8.43663	8.57576	9.06728	8.70379	8.87127	8.51427	8.75844	8.73785	8.3303	8.28102	8.38175
PtpAffx.222812.1.S1_s_at	Potri.010G023800.2	11.0556	10.3446	10.6423	9.77308	9.69744	9.46153	9.9343	9.76806	9.68735	10.2204	9.89239	9.84991	9.6009	9.87839	9.60859	7.92798	9.73862	9.73033
PtpAffx.1408.1.A1_s_at	Potri.010G027500.1	12.0782	11.7106	11.9217	11.4554	11.4043	11.4717	11.6414	11.6949	11.2577	11.3482	11.6122	11.5411	11.3071	11.6567	11.5272	11.2578	11.0264	10.997
PtpAffx.208531.1.S1_at	Potri.010G027800.2	7.79615	7.99843	8.07698	7.07118	6.71487	7.08786	7.10998	5.86181	7.06453	7.00773	7.32511	6.99257	6.88323	8.0891	6.8715	5.66362	7.47408	6.40383
PtpAffx.44969.1.S1_at	Potri.010G027800.5	8.39939	8.57608	8.51945	7.77476	7.94792	7.84627	8.41028	7.80058	8.11829	7.74911	7.78317	7.71379	7.89191	8.39324	8.07574	6.99059	8.11057	6.74719
PtpAffx.208530.1.S1_at	Potri.010G027900.2	9.39532	9.55169	9.2889	8.99608	9.01368	9.12033	8.97725	8.66813	8.8855	9.24535	9.42681	9.44381	9.31016	9.2538	9.39839	9.39704	9.01336	8.68477
PtpAffx.208516.1.S1_at	Potri.010G029900.1	1.99785	2.57081	2.96759	6.68954	5.88452	4.82243	4.97075	5.48033	5.73977	3.2971	3.47595	6.17145	5.42649	6.0925	3.75611	5.45982	0.949996	5.86006	UPREGULATED
PtpAffx.208511.1.S1_at	Potri.010G030600.1	6.31048	6.18811	6.21786	5.24844	5.63633	5.78813	6.05997	6.10908	6.16658	5.41107	6.55488	6.08589	6.53164	6.33803	6.05775	5.71305	6.05408	5.85641
Ptp.2962.1.A1_at	Potri.010G030800.3	9.10724	9.08345	9.10712	9.29144	9.21491	9.34794	9.28349	9.15198	9.12022	9.18934	9.21596	9.23817	9.13555	9.25188	9.3537	9.43349	9.33521	9.3602
PtpAffx.208503.1.S1_at	Potri.010G031400.1	6.02318	6.43922	6.24072	5.5761	5.53913	5.89973	5.45746	5.46099	5.4881	5.32621	5.91189	5.94036	5.20439	5.89533	6.61986	5.38338	6.08323	5.68213
PtpAffx.208498.1.S1_at	Potri.010G032000.1	6.88996	7.57305	6.7924	5.84498	5.19584	6.40054	6.34254	4.88477	5.42939	5.7633	5.36197	5.33882	5.51995	6.35629	4.80673	6.03988	5.13099	6.03811
PtpAffx.218752.1.S1_s_at	Potri.010G032700.1	10.7049	11.2372	11.5068	10.0234	10.5996	10.0815	9.8712	9.49814	9.23264	9.99622	9.5726	10.1783	9.51159	10.3286	10.1077	8.41485	10.166	9.68458
PtpAffx.208415.1.S1_at	Potri.010G033700.1	7.91322	8.1612	7.74016	6.62529	6.77056	7.14622	6.72569	7.73001	7.41312	7.0826	7.16207	6.76675	6.80495	7.13106	7.23039	6.86521	7.00363	6.88851
Ptp.3629.1.S1_at	Potri.010G034400.1	7.79574	7.60933	7.93967	8.07654	8.34483	8.41884	8.16837	8.37546	8.17166	8.03529	8.21004	8.74727	8.62585	8.28175	8.23029	8.47977	8.69187	8.79629
PtpAffx.208400.1.S1_at	Potri.010G036000.1	5.79597	5.26392	5.25052	2.55763	3.73709	2.12541	2.99188	5.01483	4.36208	4.81007	2.31797	2.51145	4.18477	3.90123	3.68085	4.18131	3.01954	1.42585
PtpAffx.117404.1.S1_s_at	Potri.010G038700.3	6.67763	7.31555	6.92796	6.21436	6.44458	5.66536	6.62603	6.23063	6.01922	6.74322	5.28885	4.67711	5.69988	6.14816	6.63996	5.00056	6.21031	6.14996
PtpAffx.249.865.A1_at	Potri.010G039000.1	10.3994	10.1068	10.0758	10.8369	10.9851	10.8145	10.2477	10.3679	10.5165	9.46079	9.79143	9.65726	9.80793	9.88017	9.79322	11.0456	10.4772	10.8929
PtpAffx.39908.1.S1_at	Potri.010G039700.1	10.1838	10.0619	10.0737	10.3107	10.2197	10.4256	10.2318	10.1248	10.4003	10.337	9.81797	10.016	9.95951	9.88403	10.1031	10.3574	10.252	10.5131
PtpAffx.47734.1.S1_s_at	Potri.010G040100.8	9.45558	9.66034	9.54179	10.2462	10.552	10.5698	10.4966	10.0444	10.4839	9.85309	9.57978	10.228	9.83381	10.3526	10.307	10.944	10.9999	10.8741
PtpAffx.66890.1.S1_s_at	Potri.010G043200.2	9.66593	9.49576	9.49187	8.98013	9.26168	8.95552	9.43281	9.39556	9.42476	9.24645	9.40943	9.05334	9.35147	9.10085	9.13656	8.85152	9.07324	9.01951
PtpAffx.208678.1.S1_at	Potri.010G045400.1	5.44404	5.3185	5.38645	4.75469	4.31681	4.23294	2.08136	2.48293	4.21785	5.45542	4.52995	2.62624	4.57883	4.64693	4.75113	5.8055	5.10254	2.04874
PtpAffx.61872.1.S1_s_at	Potri.010G045600.1	11.2031	11.1281	11.1873	11.5706	11.5139	11.4991	11.3087	11.3223	11.5635	11.3712	11.4773	11.6263	11.4706	11.3035	11.3191	11.563	11.6931	11.5136
PtpAffx.208665.1.S1_at	Potri.010G047800.1	2.38676	2.87796	2.33624	0.0587383	-0.0702744	0.722263	1.25874	0.452885	1.99573	0.339127	0.164667	0.404159	0.0864693	0.246719	2.1954	0.880508	0.355113	1.74427	DOWNREGULATED	DOWNREGULATED
PtpAffx.75767.1.A1_at	Potri.010G047900.1	7.45111	7.03532	7.14041	7.85391	8.05245	7.87149	7.68568	7.98069	7.79587	7.62628	7.15597	7.41035	7.67547	7.45373	7.30025	7.53137	7.70056	7.77859
PtpAffx.208657.1.S1_at	Potri.010G049100.7	8.06968	8.39631	8.01779	7.40827	7.65323	7.70093	7.68114	7.42065	7.57117	7.69941	8.13363	8.01935	7.68472	8.11658	7.5794	6.84497	7.50041	7.14955
PtpAffx.208637.1.S1_s_at	Potri.010G054000.1	6.71061	6.76971	6.52249	6.27446	6.07968	6.33968	6.60817	6.91904	6.58566	7.14756	5.28058	6.82498	6.75711	7.31222	6.10687	6.4859	6.47489	6.65562
PtpAffx.208255.1.S1_s_at	Potri.010G054300.5	10.3506	10.4366	10.1565	10.7215	10.6392	10.7084	10.5151	10.3437	10.4856	10.4742	10.3782	10.5048	10.5183	10.5415	10.627	10.2911	10.6816	10.3333
PtpAffx.23262.1.S1_at	Potri.010G055300.1	8.50228	8.50195	8.2657	7.48565	7.26643	7.52344	7.78984	8.36799	6.51421	9.3433	9.24706	8.34841	8.62202	8.75008	8.6975	8.72361	8.83139	9.41381
PtpAffx.208625.1.S1_at	Potri.010G055900.1	6.70483	6.97194	6.90254	5.42872	5.60546	5.6001	6.79159	6.65683	6.17579	6.04371	6.16602	6.93491	6.98441	6.11595	5.90881	5.72456	5.69862	5.59454
Ptp.2787.1.S1_s_at	Potri.010G057200.3	8.119	8.255	7.65297	6.99186	7.3959	7.461	7.22318	7.01495	7.21269	7.59351	7.42358	7.67213	7.27476	7.81852	7.37786	6.01127	7.33417	7.73786
Ptp.3461.1.S1_s_at	Potri.010G058000.2	9.60198	9.72044	9.62653	9.42291	9.54169	9.41394	9.49234	9.42348	9.40891	9.56323	9.53046	9.63756	9.30998	9.51598	9.46105	9.46322	9.27755	9.27044
Ptp.5996.2.S1_s_at	Potri.010G058100.9	12.0616	11.9707	12.2257	11.7309	11.6316	11.6954	11.8357	12.0534	12.0418	12.1891	12.0248	12.0695	12.0144	11.8193	11.9535	11.9307	11.9736	12.0739
PtpAffx.59140.1.S1_a_at	Potri.010G058300.5	7.14862	7.32288	7.3837	7.52447	7.6337	7.7776	7.48078	7.76636	7.66648	7.21743	7.54967	7.51734	7.67674	7.48625	7.32702	7.32206	7.49137	7.61425
PtpAffx.63923.1.S1_at	Potri.010G059000.1	9.04272	9.11676	9.46085	9.70939	9.78828	9.72277	9.86346	9.99907	9.90124	9.64989	9.64328	9.78168	9.80387	9.69206	9.86365	9.70347	9.83393	9.86675
PtpAffx.208600.1.S1_at	Potri.010G063400.1	4.92242	4.60611	5.14973	5.37842	5.74081	5.61571	3.86128	5.59286	6.17973	4.57788	5.1537	5.24094	4.76973	4.73718	5.13714	5.22196	5.11081	5.2589
PtpAffx.18009.1.A1_s_at	Potri.010G063600.1	10.2106	10.3806	10.4192	9.38388	9.42619	9.10252	10.0279	9.9148	9.65658	9.70254	10.2752	10.0824	9.236	9.67743	10.0834	9.68222	9.85426	9.46057
Ptp.6430.1.S1_at	Potri.010G063700.1	9.67199	9.59345	9.56302	9.89766	9.98686	10.1582	9.72208	10.0888	9.87964	9.64119	9.70325	10.0163	9.87795	9.7432	9.93606	9.8052	9.81669	10.1259
PtpAffx.208589.1.S1_at	Potri.010G065400.1	7.08729	7.23654	6.61463	6.08386	6.46267	6.17516	6.32821	6.63277	6.08025	6.33048	6.8013	6.70172	5.2024	6.09123	6.63032	6.79141	6.27582	6.48289
PtpAffx.208579.1.S1_at	Potri.010G068400.7	6.5015	6.0844	6.31136	4.97688	3.83818	4.83532	5.73939	4.94556	6.03618	4.83902	5.93639	5.53838	4.95034	5.61298	5.63724	4.61304	2.85985	4.72621
Ptp.5536.1.S1_at	Potri.010G070900.1	9.42566	9.23977	9.54444	8.89971	8.96104	8.70912	9.40531	9.27583	9.17843	9.47455	9.35068	9.48533	9.57847	9.25066	9.48528	9.22123	9.02134	8.91665
PtpAffx.215047.1.S1_s_at	Potri.010G071600.1	8.50288	9.50035	8.09034	11.1505	10.8782	10.0767	9.01924	9.42773	9.64293	9.1093	8.08207	6.29296	9.88628	9.80351	9.34761	7.2697	7.60923	7.36378
[truncated: 3,360 more rows]

## Sheet: STOP1
Gene	Group	Annotation (A. thaliana)	Aluminum (6h)	Severe P deficiency
Potri.010G120600.1	STOP1	Class I glutamine amido transferase	CONST	up
Potri.016G049600.1	STOP1	Polygalacturonase inhibiting protein	CONST	up
Potri.009G017800.1	STOP1	Aluminium activated malate transporter	down	up
Potri.006G236500.1	STOP1	Malic enzyme	CONST	CONST
Potri.005G066200.1	STOP1	S-adenosil-L-methionine dependent methyl transferase	CONST	down
Potri.004G217100.1	STOP1	STOP2	CONST	CONST
Potri.007G022700.2	PSR	Pyrophosphorilase	CONST	CONST
Potri.002G092900.1	PSR	Protein of unknown function	CONST	CONST
Potri.003G034600.1	PSR	Phosphoethanolamine/Phosphocholine Phosphatase	up	up
Potri.001G423700.1	PSR	Purple acid phosphatase	CONST	CONST
Potri.003G120800.2	PSR	Phosphoenolpyruvate carboxylase kinase	CONST	CONST
Potri.010G072000.1	PSR	Phosphate transporter	up	up
Potri.013G060400.1	PSR	Pyruvate kinase family protein	down	CONST
Potri.010G071600.1	PSR	Phosphate transporter	up	up
Potri.010G071700.1	PSR	Phosphate transporter	up	up
Potri.006G063300.3	PSR	Monogalactosyldiacylglycerol synthase	CONST	up
Potri.001G001600.1	PSR	Pyruvate kinase family protein	CONST	CONST
Potri.003G032800.2	PSR	Phospholipase D ZETA 2	CONST	CONST
Potri.010G232400.1	PSR	Phosphate transporter traffic facilitator	CONST	CONST
Potri.006G253400.1	PSR	SPX domain gene	CONST	CONST
Potri.006G228000.2	PSR	Sulfoquinovosyldiacylglygerol	CONST	CONST
Potri.014G159100.4	PSR	Plant and fungi atypical dual-specificity phosphatase	CONST	up
Potri.008G159800.1	PSR	Protein of unknown function	CONST	CONST
Potri.006G203200.3	PSR	Digalactosyl diacylglycerol deficient	CONST	CONST

## Sheet: DE_2-fold_up_down
Probe	Populus trichocarpa gene id
PtpAffx.220096.1.S1_at	Potri.001G133700.1
PtpAffx.219991.1.S1_at	Potri.001G153200.1
PtpAffx.216632.1.S1_at	Potri.001G228900.1
PtpAffx.200834.1.S1_x_at	Potri.001G259600.1
PtpAffx.201144.1.S1_at	Potri.001G307000.1
PtpAffx.133458.1.A1_at	Potri.001G313300.1
PtpAffx.201000.1.S1_at	Potri.001G337900.1
PtpAffx.225358.1.S1_at	Potri.001G391000.1
PtpAffx.225228.1.S1_s_at	Potri.001G413400.1
PtpAffx.201396.1.S1_at	Potri.001G444000.2
PtpAffx.201408.1.S1_a_at	Potri.001G450300.1
PtpAffx.221695.1.S1_s_at	Potri.002G033700.2
PtpAffx.31574.1.A1_at	Potri.002G087200.1
PtpAffx.202043.1.S1_at	Potri.002G121300.1
PtpAffx.202382.1.S1_s_at	Potri.002G194800.1
PtpAffx.202642.1.S1_at	Potri.002G239200.1
PtpAffx.202779.1.S1_at	Potri.003G014700.1
PtpAffx.217164.1.S1_at	Potri.003G047200.1
PtpAffx.217365.1.S1_at	Potri.004G005100.1
PtpAffx.217352.1.S1_at	Potri.004G007200.1
PtpAffx.203867.1.S1_at	Potri.004G049200.1
PtpAffx.215786.1.S1_at	Potri.004G147400.1
PtpAffx.44450.1.A1_at	Potri.004G227300.1
PtpAffx.219120.1.S1_at	Potri.005G009100.1
PtpAffx.216045.1.S1_at	Potri.005G016500.1
PtpAffx.219303.1.S1_at	Potri.005G030500.1
PtpAffx.222724.1.S1_at	Potri.005G047700.1
PtpAffx.221943.1.S1_x_at	Potri.005G107000.1
PtpAffx.140586.1.A1_at	Potri.005G122400.1
PtpAffx.205728.1.S1_at	Potri.005G216500.1
PtpAffx.206309.1.S1_at	Potri.006G098800.1
PtpAffx.206444.1.S1_at	Potri.006G199300.1
PtpAffx.206412.1.S1_at	Potri.006G204000.1
PtpAffx.207430.1.S1_at	Potri.007G009000.1
PtpAffx.219213.1.S1_at	Potri.008G200300.1
Ptp.6171.1.S1_at	Potri.008G214500.1
PtpAffx.218655.1.S1_at	Potri.008G224700.1
PtpAffx.222834.1.S1_at	Potri.009G003600.1
PtpAffx.224450.1.S1_at	Potri.009G035400.1
PtpAffx.161974.1.A1_at	Potri.009G050600.1
PtpAffx.204841.1.S1_s_at	Potri.009G060900.1
PtpAffx.204537.1.S1_at	Potri.009G132600.1
PtpAffx.208431.1.S1_at	Potri.010G002500.1
PtpAffx.140157.1.A1_at	Potri.010G116300.1
Ptp.459.1.S1_s_at	Potri.010G193100.1
PtpAffx.209450.1.S1_at	Potri.010G233900.1
PtpAffx.202842.1.S1_at	Potri.011G013000.1
PtpAffx.224087.1.S1_at	Potri.011G013600.1
PtpAffx.209652.1.S1_s_at	Potri.011G016000.1
PtpAffx.215689.1.S1_at	Potri.011G021300.1
PtpAffx.209727.1.S1_at	Potri.011G042200.1
PtpAffx.150591.1.S1_at	Potri.011G151200.2
PtpAffx.210259.1.S1_s_at	Potri.012G012300.2
PtpAffx.210318.1.S1_x_at	Potri.012G024200.1
PtpAffx.210728.1.S1_at	Potri.012G143600.1
PtpAffx.216343.1.S1_x_at	Potri.013G096200.1
PtpAffx.216397.1.S1_at	Potri.013G124600.1
PtpAffx.216380.1.S1_s_at	Potri.013G128400.1
PtpAffx.211307.1.S1_at	Potri.013G143600.1
PtpAffx.217804.1.S1_at	Potri.014G003200.1
PtpAffx.211396.1.S1_at	Potri.014G004000.1
Ptp.307.1.S1_s_at	Potri.014G004500.1
PtpAffx.211441.1.S1_at	Potri.014G017600.2
PtpAffx.221065.1.S1_at	Potri.014G054000.1
PtpAffx.211579.1.S1_at	Potri.014G092100.1
Ptp.2915.1.S1_at	Potri.014G092800.1
PtpAffx.225545.1.S1_x_at	Potri.014G131500.1
PtpAffx.211929.1.S1_at	Potri.014G168000.1
PtpAffx.212177.1.S1_x_at	Potri.014G184500.1
PtpAffx.212005.1.S1_at	Potri.014G189900.4
PtpAffx.216452.1.S1_at	Potri.014G191800.1
PtpAffx.212603.1.S1_x_at	Potri.015G016100.1
PtpAffx.212609.1.S1_at	Potri.015G017000.1
PtpAffx.225634.1.S1_x_at	Potri.015G115800.1
PtpAffx.213401.1.S1_at	Potri.016G069900.1
PtpAffx.213466.1.S1_at	Potri.016G082100.1
PtpAffx.218304.1.S1_x_at	Potri.017G019800.1
PtpAffx.217970.1.S1_at	Potri.017G066400.1
PtpAffx.217635.1.S1_at	Potri.017G066800.1
PtpAffx.13798.1.S1_at	Potri.017G099800.1
PtpAffx.218727.1.S1_at	Potri.017G105000.2
PtpAffx.127516.1.A1_at	Potri.018G006800.1
PtpAffx.214189.1.S1_at	Potri.018G029600.1
PtpAffx.223937.1.S1_at	Potri.018G122600.1
PtpAffx.222913.1.S1_s_at	Potri.019G011500.1
PtpAffx.215563.1.S1_at	Potri.019G068600.1
PtpAffx.212311.1.S1_at	Potri.019G070000.1
PtpAffx.215234.1.S1_s_at	Potri.019G105600.1
PtpAffx.215225.1.S1_at	Potri.019G107000.1
PtpAffx.212097.1.S1_at	Potri.T044900.1
PtpAffx.204272.1.S1_s_at	Potri.T143800.1
PtpAffx.209737.1.S1_x_at	Potri.T144800.1
PtpAffx.213188.1.S1_at	Potri.T149400.1
PtpAffx.220072.1.S1_at	Potri.001G137800.2
PtpAffx.219989.1.S1_at	Potri.001G153600.1
PtpAffx.200515.1.S1_at	Potri.001G176900.1
PtpAffx.216628.1.S1_at	Potri.001G228600.1
Ptp.317.1.S1_at	Potri.001G240000.2
PtpAffx.200731.1.S1_at	Potri.001G252800.1
PtpAffx.201052.1.S1_at	Potri.001G327500.3
PtpAffx.217132.1.S1_at	Potri.001G425900.1
PtpAffx.201456.1.S1_at	Potri.001G461000.1
Ptp.6198.1.S1_s_at	Potri.002G138100.1
PtpAffx.212073.1.S1_at	Potri.002G207000.1
PtpAffx.202498.1.S1_at	Potri.002G228700.1
PtpAffx.203606.1.S1_at	Potri.003G223800.2
PtpAffx.203709.1.S1_s_at	Potri.004G022200.1
PtpAffx.43832.2.A1_at	Potri.004G041500.1
PtpAffx.204121.1.S1_at	Potri.004G135600.1
PtpAffx.204345.1.S1_at	Potri.004G182700.1
PtpAffx.204351.1.S1_at	Potri.004G184100.1
PtpAffx.225442.1.S1_at	Potri.005G008800.1
PtpAffx.214707.1.S1_at	Potri.005G062300.1
PtpAffx.205133.1.S1_at	Potri.005G065500.1
PtpAffx.221964.1.S1_at	Potri.005G111800.1
PtpAffx.205629.1.S1_at	Potri.005G197400.1
PtpAffx.205921.1.S1_at	Potri.006G001800.1
PtpAffx.206205.1.S1_at	Potri.006G079000.1
PtpAffx.206337.1.S1_at	Potri.006G105300.1
PtpAffx.206375.1.S1_at	Potri.006G146700.2
PtpAffx.222622.1.S1_s_at	Potri.006G268400.1
PtpAffx.207272.1.S1_at	Potri.007G043100.1
PtpAffx.203084.1.S1_at	Potri.007G059600.1
PtpAffx.206886.1.S1_at	Potri.007G142800.1
PtpAffx.94576.1.A1_a_at	Potri.008G023400.3
PtpAffx.208218.1.S1_at	Potri.008G172300.1
PtpAffx.216564.1.S1_s_at	Potri.008G183300.1
PtpAffx.208445.1.S1_s_at	Potri.010G008300.1
PtpAffx.208665.1.S1_at	Potri.010G047800.1
PtpAffx.208835.1.S1_at	Potri.010G100000.1
PtpAffx.208983.1.S1_at	Potri.010G131500.1
PtpAffx.209476.1.S1_at	Potri.010G249400.1
PtpAffx.209608.1.S1_x_at	Potri.011G008100.1
PtpAffx.209802.1.S1_at	Potri.011G075700.1
PtpAffx.209998.1.S1_at	Potri.011G126500.1
PtpAffx.210770.1.S1_x_at	Potri.012G133700.1
PtpAffx.211294.1.S1_at	Potri.013G133400.1
PtpAffx.211380.1.S1_at	Potri.013G159200.6
PtpAffx.217807.1.S1_at	Potri.014G002800.1
PtpAffx.143335.1.S1_at	Potri.014G117100.1
PtpAffx.212751.1.S1_at	Potri.015G069800.1
PtpAffx.213063.1.S1_at	Potri.015G138300.1
PtpAffx.213682.1.S1_at	Potri.016G127100.1
PtpAffx.146687.2.A1_at	Potri.017G015200.1
PtpAffx.219191.1.S1_at	Potri.017G103600.1
PtpAffx.215445.1.S1_at	Potri.017G113000.1
PtpAffx.214207.1.S1_at	Potri.018G025300.1
PtpAffx.214052.1.S1_at	Potri.018G059900.1
PtpAffx.214499.1.S1_x_at	Potri.018G114300.2
PtpAffx.214623.1.S1_at	Potri.018G144200.1
PtpAffx.135244.1.S1_at	Potri.019G004000.1
PtpAffx.212137.1.S1_s_at	Potri.019G017500.1
PtpAffx.212174.1.S1_at	Potri.019G026600.1
PtpAffx.215269.1.S1_s_at	Potri.019G098100.1
PtpAffx.221920.1.S1_at	Potri.T050100.1
PtpAffx.200021.1.S1_at	Potri.001G003900.2
PtpAffx.200173.1.S1_s_at	Potri.001G017600.4
PtpAffx.216251.1.S1_s_at	Potri.001G027200.1
PtpAffx.217948.1.S1_at	Potri.001G048700.3
PtpAffx.218060.1.S1_x_at	Potri.001G064700.1
PtpAffx.10446.1.S1_at	Potri.001G083200.1
PtpAffx.200395.1.S1_at	Potri.001G097100.1
PtpAffx.220084.1.S1_at	Potri.001G134800.3
PtpAffx.220080.1.S1_s_at	Potri.001G135600.1
PtpAffx.219983.1.S1_at	Potri.001G155600.1
PtpAffx.78923.1.S1_at	Potri.001G160000.1
PtpAffx.217040.1.S1_at	Potri.001G164900.1
PtpAffx.111679.1.S1_at	Potri.001G197000.1
PtpAffx.200677.1.S1_at	Potri.001G214900.1
PtpAffx.221760.1.S1_at	Potri.001G218000.1
PtpAffx.200710.1.S1_s_at	Potri.001G220500.1
Ptp.5965.1.S1_at	Potri.001G227400.3
PtpAffx.216659.1.S1_at	Potri.001G233600.2
PtpAffx.201227.1.S1_at	Potri.001G284400.1
PtpAffx.201328.1.S1_at	Potri.001G376300.1
PtpAffx.211184.1.S1_at	Potri.001G418200.2
PtpAffx.217684.1.S1_x_at	Potri.001G422400.1
PtpAffx.224204.1.S1_at	Potri.001G437900.2
PtpAffx.101932.1.A1_at	Potri.001G438500.2
PtpAffx.201387.1.S1_at	Potri.001G442700.1
PtpAffx.201416.1.S1_at	Potri.001G452000.1
PtpAffx.201551.1.S1_at	Potri.002G010500.1
PtpAffx.201922.1.S1_at	Potri.002G096000.1
PtpAffx.202052.1.S1_at	Potri.002G124900.1
PtpAffx.202079.1.S1_at	Potri.002G129900.1
PtpAffx.202187.1.S1_at	Potri.002G152700.1
PtpAffx.202403.1.S1_at	Potri.002G190400.1
PtpAffx.202464.1.S1_at	Potri.002G222800.1
PtpAffx.202503.1.S1_at	Potri.002G229600.1
PtpAffx.202623.1.S1_at	Potri.002G235300.1
PtpAffx.202758.1.S1_at	Potri.002G262300.1
PtpAffx.202806.1.S1_at	Potri.003G019900.1
PtpAffx.221524.1.S1_at	Potri.003G037500.1
PtpAffx.202926.1.S1_at	Potri.003G057700.1
PtpAffx.203125.1.S1_s_at	Potri.003G103500.1
PtpAffx.203230.1.S1_at	Potri.003G124300.2
PtpAffx.203236.1.S1_at	Potri.003G125500.1
Ptp.7769.1.S1_at	Potri.003G126600.4
PtpAffx.203559.1.S1_at	Potri.003G195900.1
PtpAffx.203650.1.S1_at	Potri.003G214000.1
PtpAffx.73624.1.S1_at	Potri.003G216500.1
PtpAffx.224348.1.S1_at	Potri.004G016400.1
PtpAffx.203727.1.S1_at	Potri.004G028500.1
PtpAffx.203738.1.S1_at	Potri.004G030900.1
PtpAffx.203842.1.S1_at	Potri.004G055200.1
PtpAffx.203917.1.S1_at	Potri.004G100300.1
PtpAffx.204056.1.S1_s_at	Potri.004G102800.1
PtpAffx.18825.2.A1_at	Potri.004G113900.1
PtpAffx.217307.1.S1_at	Potri.004G114900.1
PtpAffx.204281.1.S1_at	Potri.004G167100.1
PtpAffx.204318.1.S1_at	Potri.004G177900.1
PtpAffx.222815.1.S1_at	Potri.005G016300.1
PtpAffx.214986.1.S1_at	Potri.005G022000.1
PtpAffx.222672.1.S1_at	Potri.005G059100.1
PtpAffx.205264.1.S1_at	Potri.005G095100.1
PtpAffx.205344.1.S1_at	Potri.005G136400.3
PtpAffx.222858.1.S1_at	Potri.005G148300.1
PtpAffx.205413.1.S1_at	Potri.005G150400.1
PtpAffx.205421.1.S1_at	Potri.005G151900.1
PtpAffx.205484.1.S1_at	Potri.005G166800.1
PtpAffx.205519.1.S1_at	Potri.005G173600.1
PtpAffx.205623.1.S1_at	Potri.005G196500.1
PtpAffx.205642.1.S1_at	Potri.005G199300.1
PtpAffx.205972.1.S1_at	Potri.006G012700.1
PtpAffx.206073.1.S1_at	Potri.006G041300.1
PtpAffx.206076.1.S1_s_at	Potri.006G042300.1
PtpAffx.206108.1.S1_at	Potri.006G048700.2
PtpAffx.218141.1.S1_x_at	Potri.006G074400.1
PtpAffx.219796.1.S1_at	Potri.006G119600.2
PtpAffx.30817.1.S1_s_at	Potri.006G136900.1
PtpAffx.133302.1.S1_at	Potri.006G149900.1
PtpAffx.206411.1.S1_at	Potri.006G155300.1
PtpAffx.223683.1.S1_at	Potri.006G156800.1
PtpAffx.206479.1.S1_at	Potri.006G193200.1
PtpAffx.206574.1.S1_at	Potri.006G206700.1
PtpAffx.206729.1.S1_at	Potri.006G240400.1
PtpAffx.206780.1.S1_at	Potri.006G251500.1
PtpAffx.207311.1.S1_at	Potri.007G035400.1
PtpAffx.4020.1.S1_at	Potri.007G060600.3
PtpAffx.207173.1.S1_at	Potri.007G077600.1
PtpAffx.207115.1.S1_at	Potri.007G091400.1
PtpAffx.69470.1.A1_at	Potri.007G102900.1
PtpAffx.206881.1.S1_at	Potri.007G144000.1
PtpAffx.224585.1.S1_at	Potri.008G009000.1
PtpAffx.207585.1.S1_at	Potri.008G027200.1
PtpAffx.207606.1.S1_at	Potri.008G033400.1
PtpAffx.208043.1.S1_at	Potri.008G127100.1
PtpAffx.208180.1.S1_x_at	Potri.008G163100.1
PtpAffx.208717.1.S1_at	Potri.008G165600.1
PtpAffx.208213.1.S1_at	Potri.008G171500.1
PtpAffx.204689.1.S1_at	Potri.009G096900.1
PtpAffx.204637.1.S1_at	Potri.009G110900.1
PtpAffx.204614.1.S1_at	Potri.009G117200.2
PtpAffx.204600.1.S1_at	Potri.009G120100.1
PtpAffx.204562.1.S1_x_at	Potri.009G127200.1
PtpAffx.157983.1.A1_at	Potri.009G144900.1
PtpAffx.204451.1.S1_s_at	Potri.009G152300.1
PtpAffx.204440.1.S1_x_at	Potri.009G154200.1
PtpAffx.204429.1.S1_at	Potri.009G156100.1
PtpAffx.208516.1.S1_at	Potri.010G029900.1
PtpAffx.208874.1.S1_at	Potri.010G108300.1
PtpAffx.208880.1.S1_at	Potri.010G110600.1
PtpAffx.209056.1.S1_at	Potri.010G143600.1
PtpAffx.209163.1.S1_at	Potri.010G167500.1
PtpAffx.209213.1.S1_at	Potri.010G175800.1
PtpAffx.209222.1.S1_at	Potri.010G177200.4
PtpAffx.209250.1.S1_at	Potri.010G183800.1
PtpAffx.209544.1.S1_at	Potri.010G236700.1
PtpAffx.222145.1.S1_s_at	Potri.010G248400.1
PtpAffx.209747.1.S1_at	Potri.011G032100.2
PtpAffx.209698.1.S1_at	Potri.011G047700.1
PtpAffx.120370.1.S1_at	Potri.011G081000.1
PtpAffx.209774.1.S1_at	Potri.011G081800.1
PtpAffx.219180.1.S1_at	Potri.011G085000.1
PtpAffx.220213.1.S1_s_at	Potri.011G085600.1
PtpAffx.209947.1.S1_at	Potri.011G114700.1
PtpAffx.210062.1.S1_at	Potri.011G137900.1
PtpAffx.224792.1.S1_at	Potri.011G158000.1
PtpAffx.210256.1.S1_at	Potri.012G012100.2
PtpAffx.210180.1.S1_at	Potri.012G040100.1
PtpAffx.210639.1.S1_at	Potri.012G095700.1
PtpAffx.225734.1.S1_s_at	Potri.012G114900.1
PtpAffx.210795.1.S1_at	Potri.012G127600.1
PtpAffx.210769.1.S1_at	Potri.012G133800.1
PtpAffx.210762.1.S1_at	Potri.012G135500.1
PtpAffx.214910.1.S1_at	Potri.013G033100.1
PtpAffx.221259.1.S1_at	Potri.013G120400.1
PtpAffx.216389.1.S1_at	Potri.013G126500.1
PtpAffx.48137.1.S1_at	Potri.014G004800.1
PtpAffx.225522.1.S1_at	Potri.014G011400.1
PtpAffx.221100.1.S1_at	Potri.014G047000.1
PtpAffx.211529.1.S1_at	Potri.014G081900.1
PtpAffx.6089.1.S1_at	Potri.014G122000.3
PtpAffx.32256.1.A1_at	Potri.014G136600.1
PtpAffx.133840.1.A1_at	Potri.014G139400.1
PtpAffx.18912.1.A1_at	Potri.014G141100.7
PtpAffx.211941.1.S1_at	Potri.014G170800.3
PtpAffx.217146.1.S1_x_at	Potri.015G001400.1
PtpAffx.223901.1.S1_at	Potri.015G038900.2
PtpAffx.18212.1.A1_at	Potri.015G043300.1
PtpAffx.212787.1.S1_s_at	Potri.015G079000.1
PtpAffx.114943.1.A1_at	Potri.015G082400.1
PtpAffx.156945.1.S1_s_at	Potri.015G093400.1
PtpAffx.212875.1.S1_at	Potri.015G096600.1
PtpAffx.212942.1.S1_at	Potri.015G110200.1
PtpAffx.213017.1.S1_at	Potri.015G126700.1
PtpAffx.213057.1.S1_at	Potri.015G137300.1
PtpAffx.213191.1.S1_at	Potri.016G023600.1
PtpAffx.213477.1.S1_at	Potri.016G084600.1
PtpAffx.213571.1.S1_at	Potri.016G104200.1
PtpAffx.213687.1.S1_at	Potri.016G128000.1
PtpAffx.213742.1.S1_at	Potri.016G140200.1
PtpAffx.213875.1.S1_at	Potri.017G072500.1
PtpAffx.213939.1.S1_at	Potri.017G083400.1
PtpAffx.217520.1.S1_at	Potri.017G113500.1
PtpAffx.26219.2.A1_at	Potri.017G145100.1
PtpAffx.223067.1.S1_x_at	Potri.017G152100.1
PtpAffx.214280.1.S1_at	Potri.018G011500.1
PtpAffx.214261.1.S1_s_at	Potri.018G015000.1
PtpAffx.214248.1.S1_at	Potri.018G017700.1
PtpAffx.214182.1.S1_at	Potri.018G032700.1
PtpAffx.214498.1.S1_at	Potri.018G114000.1
PtpAffx.214567.1.S1_s_at	Potri.018G127800.3
PtpAffx.215084.1.S1_x_at	Potri.019G005000.2
PtpAffx.212202.1.S1_at	Potri.019G030600.1
PtpAffx.212248.1.S1_at	Potri.019G040600.1
PtpAffx.11482.2.A1_a_at	Potri.019G053300.1
PtpAffx.43322.5.A1_s_at	Potri.019G073700.1
PtpAffx.217608.1.S1_s_at	Potri.019G084400.1
PtpAffx.215230.1.S1_x_at	Potri.019G105700.1
PtpAffx.212437.1.S1_at	Potri.019G114900.10
PtpAffx.212490.1.S1_at	Potri.019G125800.1
PtpAffx.220991.1.S1_at	Potri.T000700.1
PtpAffx.102470.1.S1_at	Potri.T050600.1
PtpAffx.223463.1.S1_x_at	Potri.T061600.1
PtpAffx.249.389.A1_at	Potri.T100300.1
PtpAffx.222949.1.S1_s_at	Potri.T126500.1
PtpAffx.216687.1.S1_at	Potri.T129500.1
PtpAffx.204996.1.S1_at	Potri.T132300.1
PtpAffx.212131.1.S1_x_at	Potri.T139000.1
PtpAffx.223018.1.S1_at	Potri.T139300.3
PtpAffx.222145.1.S1_at	Potri.T155000.2
PtpAffx.214916.1.S1_at	Potri.T155400.1
PtpAffx.225785.1.S1_at	Potri.T157600.1
