# Supplementary material for: Analysis of gene co-expression networks of phosphate starvation and aluminium toxicity responses in Populus spp
Source: PLoS One. 2019 Oct 10;14(10):e0223217. doi: 10.1371/journal.pone.0223217 (PMC6786596; doi:10.1371/journal.pone.0223217)
Supplement: S2 Table — (XLSX) [file pone.0223217.s002.xlsx]

## Sheet: Sheet1
		Expression profile on three different conditions regarding phosphate supply, with three biological replicates
Probe	Populus trichocarpa gene id	Low phosphate_1 (LP1)	Low phosphate_2 (LP2)	Low phosphate_3 (LP3)	Mild-low phosphate_1 (MP1)	Mild-low phosphate_2 (MP2)	Mild-low phosphate_3 (MP3)	High phosphate_1 (HP1)	High phosphate_2 (HP2)	High phosphate_3 (HP3)	MP/HP (phosphate starvation stress)	LP/HP (severe phosphate starvation stress)
Ptp.1114.1.S1_at	Potri.006G067800.1	7.90452	7.36384	7.29378	6.72114	7.06937	7.48347	5.60017	6.07636	4.85264	0.921632	1.23157
Ptp.1147.1.S1_at	Potri.008G123200.3	10.6527	11.5867	11.1304	11.0878	11.4132	11.5579	10.7022	10.4424	10.9118	1.02487	1.10683
Ptp.1153.1.A1_at	Potri.003G052700.1	11.5155	11.42	11.7402	11.7655	11.9172	11.526	12.2027	12.2462	12.2037	0.996444	0.941189
Ptp.1268.1.S1_s_at	Potri.001G032800.1	9.5187	9.73362	9.99627	10.1885	9.98366	9.85871	10.41	10.4925	10.845	0.992138	0.939599
Ptp.1294.1.A1_at	Potri.010G158700.4	11.9648	11.7627	11.7603	12.0327	11.9678	11.8645	11.7332	11.6404	11.5671	1.00798	1.01926
Ptp.1323.1.S1_at	Potri.010G176000.4	10.8493	10.4598	10.2888	10.2791	10.4492	10.252	11	11.1198	10.9034	0.989227	0.921957
Ptp.1356.1.S1_s_at	Potri.005G026000.3	12.141	12.6932	12.076	12.8816	12.8073	12.39	13.4034	13.6719	13.4962	0.980366	0.906241
Ptp.1397.1.S1_s_at	Potri.009G130100.1	14.3785	14.5836	14.5276	14.6477	14.4353	14.2711	14.8383	14.9188	14.6481	0.994606	0.956583
Ptp.1474.1.S1_at	Potri.011G114800.1	9.55605	9.52118	9.44856	9.8404	9.41615	9.64743	9.66947	9.85752	9.71957	0.980923	0.978687
Ptp.1589.1.S1_x_at	Potri.007G131800.1	10.8074	11.5559	11.6259	12.175	12.5503	12.4785	12.5358	12.6661	12.7964	0.989717	0.985186
Ptp.1593.1.A1_s_at	Potri.014G006000.1	12.2649	12.2738	12.2527	12.8278	12.5101	12.4503	10.2276	10.4617	10.5017	0.977624	1.19008
Ptp.160.1.S1_x_at	Potri.002G204400.1	11.486	11.7282	10.888	11.6799	11.0953	11.1283	12.4132	12.7216	12.4265	0.975763	0.874759
Ptp.170.1.S1_s_at	Potri.014G053500.1	11.3396	11.118	11.1253	11.5502	11.1186	10.6233	11.6551	11.4843	11.7792	1.01487	0.925028
Ptp.1705.1.A1_at	Potri.011G135000.1	6.62407	7.62202	5.37513	7.63052	7.84126	4.90621	9.43928	9.47936	8.10295	0.995772	0.517568
Ptp.1715.1.A1_at	Potri.008G140700.2	10.5207	10.1059	10.3519	10.8311	9.5457	10.0798	9.81114	9.50425	9.51627	1.03229	1.06056
Ptp.172.1.S1_s_at	Potri.009G064100.1	10.9476	11.3073	11.1758	12.0218	11.5968	11.447	12.7322	12.6333	12.2636	1.00783	0.906097
Ptp.1720.1.A1_at	Potri.011G000100.9	10.6324	10.2708	10.8047	10.8738	10.2573	10.0951	12.0744	11.7887	11.9883	1.02423	0.856332
Ptp.1767.1.A1_s_at	Potri.001G247900.1	9.72687	9.80052	10.0673	10.0862	10.3635	9.38221	10.6875	10.6974	10.5098	0.999075	0.877058
Ptp.1914.1.A1_s_at	Potri.001G034200.1	10.7561	10.8429	11.0487	11.1249	10.8144	10.8661	11.4261	11.573	11.5695	0.987307	0.938919
Ptp.2127.1.S1_at	Potri.002G021500.1	11.6613	12.0314	11.6473	12.4162	12.7631	12.5535	12.8812	13.0362	13.3591	0.988108	0.96297
Ptp.2162.1.S1_at	Potri.001G242300.2	8.19897	8.55961	8.62572	7.88108	8.28257	8.9978	8.08717	7.39739	7.7449	1.09325	1.21635
Ptp.2189.1.A1_s_at	Potri.001G090600.3	12.2104	12.2738	11.984	12.2367	12.2405	11.7734	12.5518	12.6803	12.355	0.989863	0.928475
Ptp.221.2.A1_s_at	Potri.017G097100.1	9.86654	10.7281	10.0444	10.4086	10.204	9.9562	11.0236	11.1961	10.9677	0.98459	0.889257
Ptp.2324.1.A1_s_at	Potri.007G023200.1	11.2338	10.7798	11.2241	11.4213	11.3019	10.9042	9.64708	9.49703	9.10686	1.0158	1.14817
Ptp.2340.1.S1_at		10.8925	10.4884	10.6022	10.8135	11.082	10.0264	11.3706	11.3468	11.2836	1.0021	0.88363
Ptp.2358.1.S1_at	Potri.012G057500.1	12.0623	11.9355	11.6407	12.204	12.0722	11.7608	12.4274	12.492	12.172	0.994825	0.941468
Ptp.2394.1.S1_a_at	Potri.006G092700.1	10.5156	10.6485	10.3504	10.8713	10.988	11.0646	11.1623	11.6878	11.2471	0.955035	0.946679
Ptp.2446.1.S1_s_at	Potri.004G032200.2	12.5648	12.6233	12.7153	13.275	13.2733	12.9779	13.1758	13.3878	13.4753	0.984167	0.969388
Ptp.2448.1.S1_at	Potri.002G242600.1	11.6281	11.3247	10.8541	11.5955	11.533	10.7467	12.1322	12.27	11.8964	0.988773	0.875852
Ptp.2457.1.S1_s_at	Potri.013G004100.1	12.3627	12.1741	11.9937	12.3815	11.9133	11.4172	12.74	12.9753	12.843	0.981867	0.87992
Ptp.2461.1.S1_at	Potri.006G086400.1	12.4872	12.4002	12.2727	12.6986	12.5739	12.1178	12.8513	12.9044	12.7284	0.995885	0.939042
Ptp.2505.1.S1_s_at	Potri.005G126200.1	11.875	11.5468	11.4941	11.7889	11.3645	10.9872	12.1724	12.1405	12.1361	1.00263	0.905004
Ptp.2547.1.S1_x_at	Potri.009G118900.2	12.3594	12.4903	12.2147	12.899	12.5469	12.5434	13.0465	12.8084	12.6122	1.01859	0.979306
Ptp.2558.1.S1_at	Potri.008G005000.2	12.9233	12.9437	12.7007	13.2573	13.1347	12.7134	13.2936	13.3968	13.2841	0.992295	0.948982
Ptp.256.1.S1_s_at	Potri.014G097800.3	9.77985	9.71601	9.46783	9.29261	9.18573	9.42382	8.58481	8.50207	7.84527	1.00973	1.10841
Ptp.2588.1.S1_s_at	Potri.001G163700.3	12.6196	12.7562	12.8506	13.174	13.3519	13.0361	13.0786	13.0828	13.4483	0.999684	0.996435
Ptp.26.1.S1_at	Potri.009G047800.5	9.10164	8.87955	8.1693	8.64989	8.89426	8.99841	8.40176	7.8827	8.11778	1.06585	1.14154
Ptp.2620.1.S1_at	Potri.007G129900.1	11.5765	11.9634	11.6403	11.9611	11.8527	11.8286	12.1921	12.2363	12.0963	0.996394	0.966682
Ptp.2640.1.A1_at	Potri.017G111300.1	10.039	10.0584	10.2326	9.54282	9.93409	9.90858	9.3904	9.5404	9.39988	0.984277	1.03859
Ptp.2727.1.S1_s_at	Potri.009G076200.1	9.66937	9.44513	9.59217	9.71393	9.72249	8.77351	9.87268	9.75126	9.95288	1.01245	0.899731
Ptp.2915.1.S1_at	Potri.014G092800.1	8.6704	9.64681	9.47851	7.81032	9.54088	10.1906	7.50064	7.38371	7.27887	1.01584	1.38015
Ptp.3030.1.S1_at	Potri.010G174000.3	10.0394	10.0753	9.90307	10.3228	10.5914	10.0655	10.3909	10.6812	10.452	0.972822	0.942364
Ptp.3099.1.S1_at	Potri.001G455500.1	8.76789	9.00446	8.3666	9.02805	8.88431	9.43772	9.94796	9.99012	9.72468	0.99578	0.944706
Ptp.3180.1.S1_x_at	Potri.002G095600.1	10.7685	10.0276	9.95376	10.3387	9.92031	9.42449	11.115	11.4052	10.482	0.974554	0.82633
Ptp.3391.1.S1_at	Potri.010G072700.1	9.0183	8.60246	9.01281	7.89756	7.62563	8.40696	9.441	9.80502	9.86346	0.962874	0.857413
Ptp.3416.1.S1_s_at		16.0781	16.1676	16.0209	15.9284	15.9318	15.5786	15.5663	15.5479	15.5973	1.00119	1.00198
Ptp.3520.1.A1_s_at	Potri.015G144700.1	12.3625	12.3817	12.3946	13.5017	13.4336	13.1497	12.8951	12.7635	12.5609	1.01031	1.03026
Ptp.3571.1.S1_at	Potri.001G070200.1	8.19984	8.33119	8.41039	6.88913	8.1577	8.26914	7.3907	7.65672	7.65	0.965257	1.07999
Ptp.3593.1.S1_at	Potri.019G082200.1	9.08745	8.85302	9.38104	9.54893	9.63922	9.08923	9.68489	9.77744	9.82163	0.990533	0.929612
Ptp.36.1.S1_s_at	Potri.T035300.1	14.0906	13.5322	14.1788	13.5238	13.7541	13.6878	12.9672	12.994	13.1299	0.997935	1.0534
Ptp.3635.1.S1_s_at	Potri.012G039000.9	10.7316	10.2762	10.4317	10.0357	10.4671	10.5246	9.7491	9.9095	9.88156	0.983813	1.06207
Ptp.3677.2.S1_a_at	Potri.011G074500.1	11.3256	11.2943	11.6058	10.4853	11.1175	10.9601	10.8405	11.0288	10.591	0.982929	0.993773
Ptp.3728.1.S1_s_at	Potri.016G019700.3	6.81556	6.94145	5.82373	7.0033	6.63349	6.29756	5.62274	5.38704	5.82343	1.04375	1.16902
Ptp.3736.1.A1_at	Potri.016G105700.1	11.699	11.6792	11.0791	11.6491	11.2247	10.8232	12.4363	12.5214	12.4317	0.993207	0.86438
Ptp.3764.1.A1_s_at	Potri.002G128000.1	9.47047	8.89696	8.92633	9.30554	9.55021	9.90318	7.35012	7.28603	8.0483	1.0088	1.3592
Ptp.378.1.A1_s_at	Potri.003G071800.1	13.6711	13.7376	13.8853	13.4826	13.1458	13.0759	13.3888	13.3231	13.2619	1.00493	0.981445
Ptp.3827.1.S1_at	Potri.019G024200.2	8.78263	8.79801	9.44099	8.09121	8.9781	9.46619	6.64765	6.70396	6.79301	0.991601	1.41203
Ptp.3829.1.S1_at	Potri.003G166200.1	11.4113	11.3533	11.5997	12.034	11.9476	11.509	11.9562	11.861	12.057	1.00803	0.970322
Ptp.3982.1.S1_s_at	Potri.012G132700.1	8.72385	8.00003	7.5235	8.53148	8.50677	7.21041	9.84772	9.58582	9.23126	1.02732	0.752195
Ptp.4167.1.S1_at	Potri.005G245100.2	7.81495	8.31494	7.16283	7.14135	7.81234	8.86861	6.36711	6.01502	6.56931	1.05853	1.47441
Ptp.417.1.S1_s_at	Potri.012G043900.4	11.7435	11.463	10.66	11.5008	10.904	10.8338	12.4251	12.6889	12.1061	0.979207	0.8538
Ptp.4316.1.S1_a_at	Potri.018G115400.1	9.91829	10.9143	9.83214	10.3448	10.2897	10.5082	11.2872	11.5018	11.0923	0.98134	0.913613
Ptp.4342.1.S1_x_at	Potri.002G241700.6	10.1285	10.1552	10.4812	10.529	10.4789	10.4634	10.7511	11.3159	11.1258	0.950085	0.924662
Ptp.4344.1.S1_at	Potri.014G181000.1	9.77243	9.92642	9.45561	10.1136	9.68642	9.47246	10.3382	10.2889	10.3484	1.00479	0.920645
Ptp.4432.1.A1_s_at	Potri.004G082200.2	11.6105	11.4198	11.9265	12.1345	11.999	10.8934	12.6418	12.6384	12.3815	1.00027	0.861929
Ptp.448.1.A1_at	Potri.005G215400.1	6.44335	6.91066	7.25786	6.28327	4.0048	7.46181	4.53234	5.83307	4.6441	0.777008	1.27922
Ptp.4515.1.S1_s_at	Potri.006G003400.1	12.6177	12.6245	12.4171	13.1762	12.9137	12.4172	13.0338	12.8991	12.8421	1.01044	0.96264
Ptp.4560.1.S1_s_at	Potri.015G102000.1	9.10119	8.35406	7.90824	8.73165	8.72018	9.19388	10.0165	9.81225	10.017	1.02081	0.93698
Ptp.459.1.S1_s_at	Potri.010G193100.1	10.6778	9.72081	9.71174	9.63286	9.21465	9.38553	8.55019	8.09839	7.89199	1.05579	1.15894
Ptp.4592.1.S1_at	Potri.017G080700.1	9.09677	8.73194	8.17133	9.20924	9.03744	8.54739	9.83303	9.91156	9.91188	0.992077	0.862366
Ptp.4687.1.S1_at	Potri.013G012100.1	10.087	9.36661	9.73819	8.94932	8.87257	9.27219	8.44407	8.97036	8.32144	0.941331	1.03365
Ptp.4972.1.S1_s_at	Potri.008G047300.1	10.3189	9.8957	10.2146	10.5025	10.429	10.0913	10.6152	10.6039	10.7949	1.00107	0.951664
Ptp.5229.1.S1_s_at	Potri.007G008500.1	8.06596	7.46423	9.28504	7.89925	8.51499	9.09929	5.77474	6.46645	6.13516	0.893031	1.40715
Ptp.5248.1.S1_at	Potri.003G120000.1	10.8149	10.8301	10.16	11.3875	11.2695	10.3246	12.293	12.4608	11.8174	0.986534	0.828564
Ptp.5251.1.S1_s_at	Potri.005G054800.1	8.46213	7.8764	8.29691	7.46583	6.95124	5.08931	7.29853	7.38642	7.46502	0.988101	0.689009
Ptp.5325.1.A1_at	Potri.003G099400.4	8.66379	7.85149	8.00627	7.48405	8.51232	8.596	7.25998	7.25727	7.04699	1.00037	1.18447
Ptp.5356.1.S1_s_at	Potri.012G077400.6	11.2647	11.5305	11.3906	11.3901	11.3279	11.3586	12.0771	12.224	11.9583	0.987989	0.929211
Ptp.5361.1.S1_s_at	Potri.008G059200.2	9.57857	8.56198	8.92627	9.28949	8.58127	8.13812	9.45828	10.3889	10.411	0.91042	0.783347
Ptp.5378.1.S1_s_at	Potri.T093900.7	7.53503	8.75493	8.35606	8.28331	7.95266	8.2861	7.08863	7.45657	6.8756	0.950655	1.11125
Ptp.5462.1.S1_at	Potri.019G049300.1	8.15795	7.76192	7.42457	7.74406	8.18243	8.02198	8.58987	8.38333	8.39111	1.02464	0.956896
Ptp.5510.1.S1_at	Potri.002G217300.1	12.8069	13.3236	13.0786	13.2083	13.1077	13.0575	13.7202	13.6954	13.4641	1.00182	0.953425
Ptp.5568.1.S1_at	Potri.002G234600.1	9.08971	9.04173	9.18647	8.43186	8.84512	8.62541	9.08076	9.17503	9.28323	0.989726	0.940096
Ptp.5583.1.S1_a_at	Potri.006G073200.3	10.3174	9.76674	9.326	10.4418	9.61541	9.12359	11.345	11.2367	10.7077	1.00964	0.811947
Ptp.5755.1.S1_s_at	Potri.009G130200.1	9.31235	9.58035	10.1694	10.3932	10.3831	9.93556	9.45946	9.43816	9.69832	1.00226	1.0527
Ptp.5846.1.S1_s_at	Potri.004G118800.1	12.1053	12.8574	12.3527	12.8809	13.1541	12.8342	13.4503	13.5426	13.6193	0.99318	0.947691
Ptp.5973.1.S1_s_at	Potri.004G047600.1	11.4492	12.0123	12.2041	11.8477	12.0938	12.6446	13.8351	13.93	14.5044	0.993184	0.907723
Ptp.5987.1.A1_at	Potri.007G022700.2	13.1764	12.9933	13.2146	13.6309	13.9395	13.6101	12.5861	12.6336	12.9566	0.996239	1.07729
Ptp.5990.1.S1_at	Potri.006G059200.1	8.39551	8.55323	7.57716	8.41946	7.71367	8.39481	6.27926	6.7516	5.79228	0.93004	1.24338
Ptp.6191.1.S1_s_at	Potri.016G043600.1	12.2116	11.9587	11.7528	11.7048	11.4134	11.5805	12.0323	12.0856	11.9117	0.99559	0.958206
Ptp.6195.1.S1_at	Potri.011G114300.4	8.99835	9.02094	9.05673	8.97707	9.19369	9.39702	9.38836	9.38249	9.71531	1.00063	1.00155
Ptp.6200.1.S1_at	Potri.011G077200.1	9.88193	9.6431	10.0047	10.1413	9.89004	9.47662	10.4337	10.5756	10.1304	0.986585	0.896087
Ptp.6220.1.A1_at	Potri.002G092900.1	10.4405	10.4334	10.8102	10.1759	10.6854	10.314	10.8857	11.0211	11.4354	0.987715	0.935842
Ptp.6319.2.S1_a_at	Potri.003G114100.1	7.52365	7.69594	7.59546	6.98752	7.82414	8.39424	6.04372	6.09868	5.19181	0.990987	1.3764
Ptp.632.1.A1_at	Potri.012G065500.1	9.19144	9.42703	9.12119	8.77203	8.64165	8.30151	9.08286	9.4247	9.1901	0.963729	0.880825
Ptp.6356.1.S1_s_at	Potri.001G073900.1	13.09	13.2653	13.3344	12.7754	12.6193	12.6334	11.9925	11.9656	12.1924	1.00225	1.05581
Ptp.6368.1.S1_at	Potri.014G141700.2	9.1871	9.04874	8.96027	8.05677	9.26925	8.87845	8.53548	8.10286	7.97675	1.05339	1.09572
Ptp.64.1.S1_s_at	Potri.001G158900.1	10.9686	10.7193	10.5725	10.6279	10.4263	10.0513	10.9866	11.1092	11.0739	0.988961	0.904769
Ptp.640.1.S1_s_at	Potri.006G142800.4	10.5768	10.1761	9.69183	9.88542	9.84172	10.1028	10.4572	10.6613	10.6955	0.980855	0.947615
Ptp.6414.1.S1_at	Potri.009G148800.1	11.7021	11.8814	11.7427	11.8784	11.7753	11.3818	12.8235	12.9401	13.1455	0.99099	0.879578
Ptp.642.1.S1_x_at	Potri.004G063300.3	13.2497	13.2357	12.786	13.7454	13.0317	12.4195	14.3384	14.297	14.0963	1.0029	0.868678
Ptp.6484.1.S1_s_at		13.0422	12.7271	12.588	12.6179	12.5089	12.2663	12.1875	12.4016	12.0223	0.98273	0.98909
Ptp.649.1.A1_s_at	Potri.016G087200.1	12.4999	12.3807	12.6112	13.2132	13.0394	12.718	13.082	12.9814	13.5034	1.00775	0.979708
Ptp.6491.1.S1_s_at	Potri.007G059100.2	9.53817	9.24154	8.72098	8.38942	8.15514	8.93573	7.91054	8.25992	7.28194	0.957702	1.08182
Ptp.653.1.S1_s_at	Potri.016G073100.4	13.0227	13.093	13.1582	13.5168	13.5787	13.1759	14.0932	13.6604	14.3987	1.03168	0.964535
Ptp.655.1.S1_at	Potri.017G012800.2	12.993	13.1834	12.914	13.3017	12.8871	12.3513	13.5185	13.4772	13.2475	1.00306	0.916461
Ptp.6660.1.S1_at	Potri.018G102700.1	7.33236	7.5852	7.73287	7.57871	7.29204	8.3338	6.63993	5.80767	6.15118	1.1433	1.43496
Ptp.6681.1.S1_at	Potri.003G034600.1	14.1969	14.1089	14.1792	14.2188	14.236	13.7865	7.00978	8.02956	7.98717	0.872997	1.71697
Ptp.6865.1.A1_s_at		10.8444	11.2889	11.1731	11.5159	11.6671	11.7395	12.0864	12.0519	12.0267	1.00286	0.97408
Ptp.6922.1.S1_at		12.0043	10.5853	11.6636	10.0439	10.4738	9.76156	9.65307	9.51922	9.3906	1.01406	1.02546
Ptp.7131.2.S1_at		10.4501	9.27011	9.89931	9.68114	9.2453	8.8272	8.31554	8.3112	8.21512	1.00052	1.06208
Ptp.7246.1.S1_at	Potri.009G080700.1	10.9763	10.6742	10.6439	11.2304	11.1665	10.6656	11.468	11.3748	11.6493	1.0082	0.937658
Ptp.7286.1.S1_at	Potri.011G146900.1	10.2779	9.07358	9.37309	9.1545	9.83169	9.0912	11.0558	10.6917	11.5749	1.03405	0.850303
Ptp.7290.1.S1_s_at	Potri.009G078200.1	8.1333	8.30113	8.71031	9.20952	9.19705	9.33332	10.3027	9.71955	9.90818	1.06	0.960263
Ptp.7439.1.S1_at	Potri.012G043200.1	6.93849	7.13485	8.12421	7.91286	8.20763	8.7587	10.549	10.6286	10.8715	0.992505	0.824067
Ptp.7477.1.S1_at	Potri.012G068700.2	12.2294	11.3405	12.1154	11.0561	10.6843	10.567	9.5791	9.91996	9.46846	0.96564	1.06522
Ptp.7583.1.S1_at		7.35909	7.17658	7.52441	7.67558	7.53475	9.09169	6.3666	6.62653	6.80542	0.960774	1.37201
Ptp.7584.1.A1_s_at	Potri.016G014600.1	9.97854	9.62954	9.69226	8.82505	9.61154	9.79749	8.98456	9.08608	8.86421	0.988827	1.0783
Ptp.7585.2.S1_s_at	Potri.009G069800.4	10.089	10.265	10.6199	10.5738	10.9193	10.7345	11.0229	11.0894	11.1977	0.994001	0.967997
Ptp.7632.1.S1_at		7.16316	6.91114	8.2579	7.36262	7.39579	8.18964	9.59253	9.57896	9.07172	1.00142	0.854961
Ptp.7648.1.S1_s_at	Potri.013G111500.2	7.66461	8.52473	8.1953	7.26568	7.3817	8.01139	5.68034	6.20372	6.16435	0.915634	1.29139
Ptp.7854.1.S1_s_at	Potri.001G391400.3	9.70035	9.23511	8.75744	9.53125	8.76202	8.845	10.28	10.1046	9.83392	1.01737	0.875348
Ptp.7871.1.S1_at	Potri.008G075800.1	6.71962	5.94047	6.32047	2.07396	7.02243	7.06484	2.76811	3.78668	3.4489	0.731012	1.86571
Ptp.7934.1.S1_at	Potri.014G047600.4	8.83599	8.74286	9.01425	8.35091	8.53971	8.95032	7.46712	7.71044	8.0515	0.968443	1.16081
Ptp.8030.1.S1_s_at	Potri.014G019200.1	12.6732	12.5419	11.6733	13.1006	12.2128	12.2972	13.4975	13.7379	13.6766	0.982496	0.895124
Ptp.834.3.A1_a_at	Potri.010G240000.4	10.7992	10.5358	10.503	10.8526	11.0349	10.8198	11.5889	11.8273	11.3649	0.979838	0.914817
Ptp.879.1.A1_at	Potri.010G219900.1	12.4048	12.4219	12.3626	12.6624	12.6801	12.4629	12.683	12.6937	12.5412	0.999161	0.981816
Ptp.912.3.A1_a_at	Potri.013G102100.1	12.6982	12.6457	12.5071	12.889	12.7009	12.3771	12.8288	13.1473	13.1125	0.975772	0.941413
Ptp.954.1.S1_at		11.2603	11.1063	11.07	11.0194	10.7709	10.1997	10.6487	10.4115	10.6131	1.02278	0.97966
Ptp.983.1.A1_at	Potri.003G211300.1	9.56622	9.42988	8.67555	9.7232	9.78219	9.82385	9.93171	10.1355	10.6621	0.979894	0.969252
PtpAffx.100515.1.S1_at	Potri.009G125500.1	5.41891	7.27324	6.33067	6.17932	4.66011	4.38048	3.74396	1.93113	1.40768	1.93874	2.26835
PtpAffx.101219.1.A1_a_at	Potri.T168300.2	8.74792	9.06743	8.85203	8.80162	9.02065	8.21054	6.62893	7.34872	7.75041	0.902052	1.11728
PtpAffx.101646.1.A1_s_at	Potri.001G270300.1	15.8625	15.6623	15.9608	15.3708	15.4345	14.4533	15.0207	14.7482	15.2851	1.01848	0.980009
PtpAffx.102614.1.S1_at	Potri.001G317500.4	7.81758	7.33793	7.22965	7.28616	7.02209	7.99077	5.28163	6.68627	5.92793	0.789922	1.1951
PtpAffx.10371.2.S1_a_at	Potri.009G152600.1	11.5491	11.9496	12.1648	12.0491	12.2538	12.223	12.5226	12.4787	12.554	1.00352	0.97951
PtpAffx.104679.1.S1_at	Potri.006G056300.1	7.4592	6.74217	7.27564	7.53308	7.13807	8.53859	6.18449	5.16631	5.12517	1.19708	1.65275
PtpAffx.10485.1.A1_s_at	Potri.001G170300.1	9.1814	9.07832	8.65603	8.92772	8.40272	8.99169	7.89827	7.52614	7.11548	1.04945	1.19473
PtpAffx.106168.1.S1_at	Potri.003G126600.1	7.93132	7.62219	8.05975	6.8054	7.4314	7.7984	6.03943	5.6693	6.79785	1.06529	1.37555
PtpAffx.1071.1.A1_s_at	Potri.006G233300.1	11.5656	11.8275	12.3312	11.5171	11.6645	11.9675	12.4403	12.7539	12.9165	0.975409	0.938342
PtpAffx.10759.1.S1_at	Potri.005G079800.1	10.8877	11.0162	11.8282	10.8789	11.2063	11.1979	11.6205	11.4951	11.4759	1.01091	0.974148
PtpAffx.107813.1.A1_at	Potri.006G070500.3	9.54309	9.6873	8.60354	9.55028	9.72337	9.08102	10.1717	10.5331	9.89986	0.965693	0.862141
PtpAffx.1082.2.S1_s_at	Potri.001G400400.1	7.04858	7.93101	7.6357	7.77287	8.4522	5.58851	8.81679	9.36171	8.70758	0.941792	0.596954
PtpAffx.108598.1.A1_at	Potri.011G082000.2	10.8894	10.6436	10.4068	10.6647	10.6037	10.6062	10.2363	9.94694	10.1622	1.02909	1.06628
PtpAffx.108710.1.A1_at	Potri.003G079600.1	8.04553	7.65164	7.60789	7.96761	8.07205	7.83083	7.3121	7.21535	6.91283	1.01341	1.0853
PtpAffx.10912.1.S1_s_at	Potri.001G275200.5	7.22398	8.25888	7.80079	6.93671	5.47321	7.72193	6.21603	6.82354	5.91124	0.910967	1.13166
PtpAffx.109372.1.S1_at		8.5294	9.76222	10.0977	9.41316	9.49066	9.31851	7.90312	7.80711	6.87036	1.0123	1.19359
PtpAffx.112675.1.A1_at	Potri.010G254000.1	7.87567	8.68184	9.15399	9.0396	9.31703	9.88083	7.85193	7.99683	8.23843	0.98188	1.23559
PtpAffx.11269.2.S1_at	Potri.011G097100.1	10.0077	9.04328	9.05731	9.5568	9.69619	10.1054	8.88541	8.66407	8.78207	1.02555	1.16635
PtpAffx.11360.1.A1_at	Potri.001G043600.1	9.36745	8.92599	9.72798	8.85589	8.9706	8.29806	9.34419	9.63791	9.64591	0.969525	0.860981
PtpAffx.113940.1.A1_at	Potri.018G032500.1	8.36755	8.40923	8.76531	8.26327	8.44018	8.79912	7.36246	7.71721	7.66638	0.954031	1.14019
PtpAffx.11424.2.A1_s_at	Potri.009G063900.1	13.4111	13.6392	13.9425	13.9043	13.9045	13.5749	14.6967	14.3959	14.9886	1.0209	0.942967
PtpAffx.1148.1.S1_a_at	Potri.017G061100.1	10.4637	10.2866	10.0693	10.4859	10.5184	9.55261	10.8139	10.9755	10.8791	0.985273	0.870359
PtpAffx.11505.1.S1_at	Potri.015G144200.2	7.92779	7.92818	8.27526	7.87824	7.53085	8.61472	9.49827	9.47712	8.97078	1.00223	0.909002
PtpAffx.11539.1.A1_at	Potri.002G017200.3	8.43209	8.92077	8.20583	8.26418	8.70322	8.75061	7.76623	8.25677	7.8765	0.940589	1.05981
PtpAffx.11597.1.A1_at	Potri.004G183100.1	7.8412	8.181	8.63294	7.50118	7.71196	7.93984	6.42412	6.37113	6.99193	1.00832	1.24622
PtpAffx.1167.1.S1_at	Potri.005G198400.1	11.2638	11.1856	11.1383	12.1563	11.7471	11.4806	11.5447	11.5248	11.3286	1.00172	0.996161
PtpAffx.117043.1.S1_s_at	Potri.001G019100.2	9.39358	9.16342	9.22023	9.58611	8.44911	9.04942	8.90982	9.01746	8.99869	0.988063	1.00354
PtpAffx.118060.1.S1_s_at	Potri.006G166000.1	8.98758	8.7946	8.94921	8.16198	8.88136	8.60925	7.52515	7.99503	7.15801	0.941229	1.07683
PtpAffx.11820.1.A1_a_at	Potri.001G452100.1	8.65199	9.20754	8.91321	9.83811	9.60922	9.97698	11.0942	11.1999	11.1448	0.990558	0.890806
PtpAffx.118907.1.S1_at	Potri.010G098200.1	8.46309	8.00923	9.06984	6.96566	8.52233	9.28313	6.62554	6.16025	7.00823	1.07553	1.50694
PtpAffx.118908.1.S1_at	Potri.019G089700.2	5.52576	6.62967	7.47677	3.39204	4.71298	6.50613	4.37768	2.16907	3.31271	2.01823	2.9995
PtpAffx.118931.1.S1_at	Potri.014G074900.4	6.92553	7.78274	8.61328	6.9456	7.92851	8.02887	5.63289	6.22607	5.94651	0.904726	1.28956
PtpAffx.11940.1.A1_a_at	Potri.002G148400.1	7.2961	8.29003	7.95963	6.8604	7.60522	8.65199	6.51754	5.8573	6.07162	1.11272	1.47713
PtpAffx.119477.1.A1_at	Potri.008G040000.1	9.83381	9.67606	9.73615	9.0141	8.86857	8.86106	9.01157	9.16414	8.60417	0.983352	0.966928
PtpAffx.120111.1.S1_s_at	Potri.002G009100.3	6.65099	6.47203	6.00205	6.5189	6.6793	8.14551	5.29798	5.1509	3.25681	1.02856	1.58138
PtpAffx.120287.1.S1_s_at	Potri.014G160600.1	8.32795	8.8371	9.08323	7.59418	8.36571	9.15916	6.33759	7.19866	7.24577	0.880385	1.27234
PtpAffx.12206.1.S1_s_at	Potri.017G106400.3	1.8025	5.83767	5.99529	4.92232	5.60134	3.23269	0.610004	2.11897	2.42258	0.287877	1.52559
PtpAffx.122315.1.S1_at	Potri.012G111200.3	10.037	9.66753	9.39112	9.48415	9.36565	9.01559	10.4403	10.1821	9.70516	1.02536	0.885437
PtpAffx.1224.2.S1_a_at	Potri.013G032900.1	13.7208	12.9783	13.3005	12.8678	12.4801	12.318	13.2854	13.6097	13.4763	0.976178	0.905094
PtpAffx.12244.1.A1_at	Potri.008G117300.2	9.87576	9.35708	9.83122	9.61186	9.78318	9.87353	11.3223	11.1785	11.8144	1.01287	0.883259
PtpAffx.123164.1.A1_at	Potri.008G180700.7	9.24854	9.25358	10.5811	9.31298	9.30328	9.83124	7.57123	7.38362	8.18104	1.02541	1.33149
PtpAffx.123757.1.S1_s_at	Potri.006G230200.1	8.12267	8.20858	8.43008	7.2189	7.44769	9.3172	8.75169	8.60734	9.11121	1.01677	1.08247
PtpAffx.124284.1.S1_s_at	Potri.001G187000.1	7.98914	7.52749	7.67599	7.34214	7.83619	8.78534	6.76644	6.94171	6.24883	0.974751	1.26559
PtpAffx.124545.1.S1_s_at	Potri.002G231000.2	8.36699	8.01597	8.01514	7.14885	8.11984	8.68179	5.70606	5.54021	5.32396	1.02994	1.56705
PtpAffx.125364.1.S1_at	Potri.004G075400.2	9.00251	9.49072	9.31745	9.57623	9.69512	9.98218	8.76686	8.69977	9.04932	1.00771	1.14741
PtpAffx.125608.1.A1_at	Potri.010G248100.1	8.89935	9.02905	9.31559	8.9906	8.37939	9.39809	8.06817	8.22193	8.41588	0.981299	1.14305
PtpAffx.1257.4.S1_a_at	Potri.001G038100.3	11.6893	11.7714	11.6865	11.5104	11.8106	12.0447	11.8698	12.0318	11.9469	0.986542	1.00107
PtpAffx.126087.1.S1_at	Potri.006G183600.1	10.6728	10.2781	10.7461	10.943	10.541	10.6152	11.8499	11.7936	11.8913	1.00478	0.90008
PtpAffx.127327.1.A1_s_at	Potri.010G239200.1	8.0313	7.74472	8.19222	8.16437	9.01538	8.40889	8.68758	8.95533	8.55084	0.970102	0.938981
PtpAffx.128497.1.S1_at	Potri.018G083900.1	8.63414	8.67046	8.13368	8.71976	8.79375	8.76503	8.06797	8.0624	8.13909	1.00069	1.08715
PtpAffx.128965.1.S1_at	Potri.003G045700.6	9.62394	9.33209	9.33645	8.94879	9.7043	9.62352	8.92019	8.87331	8.4365	1.00528	1.08455
PtpAffx.12902.1.A1_at		7.57073	8.57358	8.50812	8.36113	8.63278	8.6042	7.14041	7.45083	7.9623	0.958337	1.1548
PtpAffx.130100.1.A1_s_at	Potri.009G155200.2	8.1511	6.49506	7.52639	5.06646	6.81262	8.86567	4.38597	3.1809	3.30735	1.37885	2.78716
PtpAffx.130241.1.S1_s_at	Potri.007G080600.2	8.50187	8.02706	8.40395	6.8179	7.99519	8.6966	6.51035	6.5867	6.47568	0.988408	1.32033
PtpAffx.130346.1.S1_at	Potri.008G043600.2	8.64554	8.60823	9.03883	8.37856	8.97964	9.49868	7.18145	7.32838	6.59715	0.979952	1.29615
PtpAffx.131142.1.S1_a_at	Potri.014G022800.1	8.33961	8.5328	8.70635	9.03583	8.45136	8.42098	9.49197	9.40388	9.00568	1.00937	0.89548
PtpAffx.131222.1.S1_s_at	Potri.007G023200.3	9.6866	10.275	10.8208	10.9749	11.1854	9.85256	9.02082	9.28288	8.58646	0.97177	1.06137
PtpAffx.131450.1.S1_at	Potri.017G032000.4	8.56935	9.212	8.54202	8.25969	8.00333	9.22475	7.82012	7.60487	7.76409	1.0283	1.21301
PtpAffx.132254.1.S1_at	Potri.008G146600.1	8.76355	8.45689	8.42156	7.94089	8.74954	8.89882	7.27503	6.99038	7.74499	1.04072	1.27301
PtpAffx.13385.1.S1_at	Potri.004G233800.1	12.2738	11.8662	11.6172	12.376	12.3045	12.0952	12.5808	12.6064	12.9007	0.997973	0.95945
PtpAffx.133855.1.A1_at	Potri.009G026700.1	8.92231	8.61467	8.45755	7.87796	7.67655	8.27879	7.46686	8.20085	7.80962	0.910498	1.0095
PtpAffx.134361.1.A1_s_at	Potri.003G141800.1	7.89756	8.28058	8.56655	7.56103	8.20002	9.18856	7.01834	7.51245	7.28536	0.934228	1.22311
PtpAffx.13438.1.S1_s_at	Potri.017G079200.1	13.2386	12.8899	12.8033	13.559	13.4153	12.6024	13.7991	13.885	13.8692	0.99381	0.907627
PtpAffx.13455.1.S1_at	Potri.009G163600.1	9.14285	9.17368	9.2497	9.12496	9.40667	9.29498	9.59031	9.4437	9.52796	1.01552	0.984251
PtpAffx.136381.1.S1_at	Potri.002G161900.1	8.68643	10.4561	10.5481	9.66841	9.98176	11.7753	13.2369	12.5563	14.2886	1.05421	0.937805
PtpAffx.13652.1.S1_s_at	Potri.015G130600.1	9.95998	10.0664	9.81938	10.2865	10.7363	10.5597	10.7311	10.4224	10.5386	1.02961	1.01317
PtpAffx.136953.1.S1_s_at	Potri.002G023300.2	8.50007	8.57837	8.57337	7.5023	8.6285	8.58537	4.69383	6.19249	6.52192	0.757987	1.38642
PtpAffx.137676.1.S1_at	Potri.016G037500.2	10.3607	10.5586	10.2656	10.3492	10.6994	10.2576	10.5995	10.7071	10.8022	0.989947	0.958014
PtpAffx.138263.1.S1_at	Potri.011G094800.2	8.83135	8.76681	9.11895	7.76709	8.01422	8.95594	7.98208	7.07758	6.82861	1.1278	1.26539
PtpAffx.139103.2.S1_s_at	Potri.T177900.1	10.2579	10.5447	10.2162	9.84456	10.0289	10.2177	9.55767	9.64945	9.76409	0.990489	1.05889
PtpAffx.139139.1.S1_at	Potri.001G173700.1	11.8137	11.8999	12.2758	12.2053	12.0323	11.3021	9.31019	9.93556	9.45227	0.937058	1.13754
PtpAffx.139482.1.S1_at	Potri.001G111000.1	8.86464	8.91453	9.36959	8.34818	9.10208	10.275	8.24056	8.22577	7.84048	1.0018	1.24913
PtpAffx.139904.1.S1_at	Potri.008G025000.3	8.42096	8.37454	8.16988	8.53491	8.59855	8.91072	7.45791	7.47237	7.50615	0.998065	1.19249
PtpAffx.140097.1.A1_a_at	Potri.011G004700.1	9.99342	9.77418	9.80723	9.56751	9.7298	9.43112	10.1788	10.3849	10.0589	0.980152	0.908159
PtpAffx.140157.1.A1_at	Potri.010G116300.1	3.14402	3.60523	4.01938	5.71921	4.20636	7.06769	1.48034	1.69776	1.97253	0.871935	4.16296
PtpAffx.140462.1.A1_s_at	Potri.015G089200.1	8.454	8.28634	8.00215	8.72712	7.64408	8.20037	9.41257	9.64102	9.37155	0.976304	0.85057
PtpAffx.140529.1.A1_s_at	Potri.012G079800.1	12.9604	12.8657	12.8655	12.7602	12.7127	12.4325	12.4108	12.5405	12.6093	0.989655	0.991386
PtpAffx.140723.1.A1_at	Potri.001G210600.2	7.90328	8.34185	8.76107	7.85195	8.28626	9.1602	6.93555	6.95876	6.93937	0.996666	1.31636
PtpAffx.1408.1.A1_s_at	Potri.010G027500.1	11.1567	11.1797	11.3409	11.2359	11.6826	12.3254	12.819	12.9756	13.0223	0.987927	0.94989
PtpAffx.14123.2.A1_s_at	Potri.011G111400.3	12.629	12.3301	11.941	12.5035	12.0836	11.1974	13.1594	13.2986	13.0526	0.989529	0.842
PtpAffx.141558.1.S1_at	Potri.001G171000.1	10.0851	9.98444	10.3629	10.0507	9.95003	10.4787	9.57722	9.58013	9.28171	0.999697	1.0938
PtpAffx.14188.1.A1_at	Potri.014G131300.1	10.3322	11.0268	11.379	11.9604	12.1823	12.0954	10.8691	10.966	11.2724	0.991171	1.10299
PtpAffx.142391.1.S1_at	Potri.005G052900.1	9.00795	8.91053	8.90867	8.95085	8.86887	9.21419	9.22227	9.0831	9.0922	1.01532	1.01443
PtpAffx.144423.1.S1_at	Potri.013G026800.3	8.71491	8.64638	7.88915	8.21645	7.8552	6.12936	7.06513	7.01885	6.59238	1.00659	0.873271
PtpAffx.144838.1.S1_s_at	Potri.012G065200.1	6.86641	7.23832	6.1959	7.40934	7.06021	7.96202	5.96108	6.49112	6.17038	0.918342	1.2266
PtpAffx.145701.1.S1_s_at	Potri.001G423700.1	9.64124	9.62381	9.68905	9.56164	9.8524	9.03924	10.1545	10.4709	10.5926	0.969783	0.863269
PtpAffx.146086.1.S1_s_at	Potri.010G122500.3	8.11971	8.19015	8.01811	7.66382	8.04907	8.85163	6.85097	7.39711	6.92307	0.926168	1.19663
PtpAffx.146892.1.A1_at	Potri.017G014100.1	8.73694	8.34797	8.10326	8.579	8.49329	7.33655	9.91217	10.0232	9.80023	0.988919	0.731954
PtpAffx.147661.1.S1_s_at	Potri.005G108100.1	11.9206	12.0784	11.9346	12.29	12.2912	11.7049	12.93	12.9758	12.8508	0.996477	0.90206
PtpAffx.147823.1.A1_at	Potri.018G088300.1	10.0188	9.76402	10.1102	10.1435	10.5037	9.634	10.2835	10.3896	10.5615	0.989785	0.927269
PtpAffx.14790.1.A1_s_at	Potri.018G102700.1	8.61611	8.26377	7.44357	8.38219	8.62795	8.18832	9.55969	9.24346	9.14441	1.03421	0.885851
PtpAffx.147969.1.S1_at	Potri.005G080500.1	7.59883	8.92893	9.45695	6.689	8.454	8.95868	5.61492	3.98541	5.02458	1.40887	2.24787
PtpAffx.148326.1.S1_s_at	Potri.011G047900.1	7.73213	6.86774	6.83527	7.20231	7.43984	8.11343	6.85293	6.54025	6.23856	1.04781	1.24054
PtpAffx.149323.1.S1_at	Potri.012G098900.1	12.0053	12.4277	12.485	12.5955	12.5414	12.463	12.1149	12.0581	12.0647	1.00471	1.03358
PtpAffx.149742.1.A1_at	Potri.002G223700.2	9.2149	8.99223	9.31092	8.99112	9.13434	9.56777	8.42639	8.387	8.54822	1.0047	1.14079
PtpAffx.150614.1.S1_at	Potri.001G031700.3	8.24284	8.49248	8.35103	7.11024	8.26972	8.50868	4.97368	5.90781	6.5525	0.841882	1.44024
PtpAffx.151112.1.S1_s_at	Potri.005G114300.2	9.96643	9.14067	9.52147	8.44074	9.50908	9.29221	8.72158	8.68812	8.26564	1.00385	1.06953
PtpAffx.151626.1.A1_at	Potri.001G208800.2	9.93844	10.0846	10.0557	9.93241	10.0826	10.087	9.12132	9.01986	9.46715	1.01125	1.11831
PtpAffx.151912.1.A1_at	Potri.007G106300.1	14.3377	14.3501	14.1781	14.2222	14.0606	13.6058	13.8835	13.7306	13.6795	1.01114	0.990916
PtpAffx.152112.1.S1_s_at	Potri.001G229000.1	8.94936	8.30531	8.42169	8.71406	8.41249	8.20455	7.96879	7.94598	7.63281	1.00287	1.03254
PtpAffx.152142.1.S1_s_at	Potri.018G076700.2	8.75653	8.67448	9.76167	7.64984	8.39525	8.74744	7.13968	7.15422	7.45016	0.997968	1.2227
PtpAffx.15217.2.S1_s_at	Potri.001G278900.1	12.6862	12.8488	12.6635	13.082	12.659	12.3071	13.2608	13.2968	13.1514	0.997293	0.925572
PtpAffx.15326.1.A1_at	Potri.018G088000.1	11.4981	11.6304	11.4948	11.8596	11.6943	11.6061	11.4437	11.1062	11.4001	1.03039	1.04501
PtpAffx.15375.1.S1_at	Potri.006G117600.2	10.9275	11.0599	11.1855	10.9651	10.96	10.9249	10.8159	10.7969	10.6055	1.00177	1.01186
PtpAffx.156315.1.S1_at	Potri.014G079900.2	8.81327	9.00653	9.06648	8.44921	7.91052	8.15021	8.09094	8.4358	8.07104	0.959119	0.966145
PtpAffx.15641.1.S1_s_at	Potri.009G004000.1	13.0327	13.1687	13.2982	13.4794	13.0974	12.7951	13.7681	13.5779	13.6627	1.01401	0.942346
PtpAffx.15642.2.S1_at	Potri.002G054700.1	10.0981	10.1237	10.5205	9.85733	9.6905	9.88172	9.36127	9.38612	9.81193	0.997353	1.0528
PtpAffx.157284.1.S1_at	Potri.006G231000.1	8.95174	8.8085	8.92456	8.01677	7.93623	8.83922	7.78043	7.67779	7.85416	1.01337	1.15127
PtpAffx.158005.1.A1_at	Potri.001G095300.1	7.10322	7.51787	5.38981	5.1597	5.35831	5.33653	8.06747	8.09617	8.04727	0.996455	0.659143
PtpAffx.158738.1.S1_at	Potri.005G202000.4	8.17573	7.25312	8.3537	6.67087	6.56649	8.05939	5.62769	4.78984	5.99034	1.17492	1.6826
PtpAffx.158805.1.S1_at	Potri.001G172400.2	8.75116	8.11762	8.08211	5.50245	8.14934	8.74363	6.30643	7.12772	5.84853	0.884776	1.22671
PtpAffx.158888.1.S1_s_at	Potri.017G078100.3	11.06	11.5684	11.2562	11.8193	12.0626	12.0657	11.9946	11.8757	12.5109	1.01002	1.016
PtpAffx.158940.1.S1_s_at	Potri.012G105900.2	7.71683	6.89324	8.26466	6.43769	7.36468	7.23814	5.98481	6.15584	5.81053	0.972216	1.17582
PtpAffx.160176.1.S1_at	Potri.002G106500.1	7.29296	7.85535	8.03072	7.19904	8.10264	8.50644	5.8029	5.74047	5.5049	1.01087	1.48184
PtpAffx.160259.1.A1_at	Potri.006G105400.1	8.38038	8.48016	8.69723	8.16205	8.46903	9.05933	9.62509	9.288	10.0832	1.03629	0.97538
PtpAffx.1604.2.A1_a_at		7.84457	7.93977	7.99696	7.33491	9.1174	7.99965	7.06765	7.39337	7.32383	0.955944	1.082
PtpAffx.160443.1.A1_s_at	Potri.011G043200.1	11.308	10.9109	11.4302	10.6093	10.9258	11.0949	10.6781	10.194	10.4156	1.04749	1.08838
PtpAffx.161372.1.S1_s_at	Potri.001G285700.3	9.74518	9.69172	10.0904	9.97445	9.75932	10.6555	8.91015	8.96425	8.75008	0.993965	1.18867
PtpAffx.161661.1.S1_s_at	Potri.007G063900.1	8.33964	8.64338	8.23279	6.86647	7.30478	8.80822	5.97588	6.05325	6.27785	0.987219	1.45512
PtpAffx.162338.1.S1_at	Potri.002G140300.1	8.57355	8.84408	8.05862	9.25191	9.47903	9.15044	9.26268	10.4324	10.0165	0.887873	0.877115
PtpAffx.162666.1.S1_s_at	Potri.014G097800.1	7.76872	8.25802	7.80824	6.6085	7.02576	8.5491	6.54253	6.04664	6.3961	1.08201	1.41386
PtpAffx.1628.1.S1_at	Potri.016G133500.1	11.2007	10.7911	10.8175	10.843	11.0658	10.9743	12.3008	12.1059	12.481	1.01609	0.90652
PtpAffx.163275.1.A1_at	Potri.009G136900.1	11.5708	11.7509	11.6069	11.997	11.6948	11.6031	12.2764	12.3439	12.1522	0.994532	0.939987
PtpAffx.163285.1.S1_at	Potri.017G154900.3	8.00458	8.79812	8.76606	8.24485	8.47361	8.70233	7.86135	7.6394	7.8155	1.02905	1.13914
PtpAffx.163841.1.S1_at	Potri.010G122000.1	7.46726	7.76956	6.90576	7.15677	7.52721	7.8351	5.80357	5.84709	6.16147	0.992557	1.34
PtpAffx.17440.1.S1_a_at	Potri.007G076900.3	11.6213	11.4489	11.4194	11.9797	11.7443	11.1985	12.1589	11.9382	11.8853	1.01849	0.938043
PtpAffx.17475.1.A1_s_at	Potri.001G331700.1	6.40279	7.27022	6.8444	5.79182	7.22443	7.56519	5.27629	5.94558	5.33648	0.88743	1.27241
PtpAffx.17557.1.S1_a_at	Potri.008G074500.1	6.4722	7.59318	6.63793	7.59483	7.79897	7.72889	8.09388	8.66878	7.85705	0.933681	0.891577
PtpAffx.1781.1.S1_at	Potri.010G146900.1	13.3756	13.7931	13.8642	13.8603	13.1775	13.1438	14.2503	14.163	14.3861	1.00616	0.928036
PtpAffx.1797.1.A1_a_at	Potri.006G111600.1	11.5589	11.8547	11.8332	11.6619	11.514	11.5426	12.0352	11.8631	12.0332	1.0145	0.972985
PtpAffx.18170.2.S1_a_at	Potri.003G115200.1	6.91184	7.8282	8.25059	8.56315	6.73518	8.26851	11.0282	10.8649	11.501	1.01502	0.761027
PtpAffx.18461.2.S1_at	Potri.008G130500.1	10.8693	11.538	11.163	11.4033	11.5464	11.4273	11.8177	11.9335	11.694	0.990301	0.957583
PtpAffx.18588.1.S1_at	Potri.013G136600.1	13.3586	13.6222	14.2507	12.7573	13.7954	13.807	12.2885	12.4573	12.1721	0.986444	1.10835
PtpAffx.18683.1.A1_s_at	Potri.001G244600.1	9.26212	8.55592	9.13858	7.27658	8.90235	9.47269	6.46729	6.70768	6.80453	0.964162	1.41222
PtpAffx.18687.1.A1_at	Potri.001G112200.1	10.8835	10.6226	10.658	10.8342	11.0156	10.677	11.4631	11.4172	11.6807	1.00402	0.935164
PtpAffx.18774.1.S1_a_at	Potri.001G031800.3	9.95877	9.47568	9.50114	9.43383	8.94403	8.56017	8.15098	8.27769	7.40302	0.984694	1.03413
PtpAffx.18825.2.A1_at	Potri.004G113900.1	6.33655	7.73425	7.57993	6.07343	6.10343	8.60879	4.72523	5.61302	5.77457	0.841833	1.53372
PtpAffx.18860.2.S1_at	Potri.001G142200.1	10.6324	9.87161	9.86834	10.1331	10.032	9.75115	12.073	11.5728	12.1377	1.04323	0.842592
PtpAffx.1916.2.A1_at	Potri.005G105800.1	8.64279	8.65805	8.28083	8.25066	8.88652	8.62272	7.8918	7.36201	7.63301	1.07196	1.17125
PtpAffx.19463.1.S1_at	Potri.001G398800.1	9.37462	8.66531	8.66995	6.87532	7.3752	7.4469	7.92483	7.12163	7.11739	1.11278	1.04567
PtpAffx.19675.1.A1_s_at	Potri.006G218900.1	14.3664	13.9705	13.998	13.9443	13.2825	12.1809	13.1388	12.5358	12.3358	1.0481	0.971687
PtpAffx.19895.1.S1_at	Potri.012G103400.1	9.17471	9.23375	9.70645	9.71053	9.84556	9.95504	10.0222	10.3669	10.6046	0.966751	0.960275
PtpAffx.200322.1.S1_at	Potri.001G081900.1	6.94864	6.96153	7.10193	4.25898	6.57026	7.27033	6.22355	5.40042	5.7046	1.15242	1.34625
PtpAffx.200329.1.S1_at	Potri.001G082900.3	8.59929	8.10176	7.94229	7.34132	8.1226	9.12537	6.27051	5.82055	6.514	1.07731	1.56779
PtpAffx.200359.1.S1_at	Potri.001G089700.2	8.05833	7.73112	7.86681	8.08524	6.81151	8.20463	6.24082	6.44046	6.04813	0.969003	1.27392
PtpAffx.200452.1.S1_at	Potri.001G109900.1	7.8627	8.0103	8.1774	8.21487	8.29902	8.21275	6.87031	6.63036	7.33141	1.03619	1.23866
PtpAffx.200701.1.S1_s_at	Potri.001G218800.1	6.60531	7.27363	8.95163	7.57086	8.21977	8.43066	10.1901	9.72365	10.7092	1.04798	0.867026
PtpAffx.200820.1.S1_at	Potri.001G257100.1	7.46724	7.33054	7.06775	7.06297	7.11756	7.28993	6.23617	6.61071	6.30919	0.943344	1.10275
PtpAffx.200875.1.S1_x_at	Potri.001G271300.2	7.66993	8.0402	8.32637	7.1315	7.41163	8.16069	7.06547	7.13218	6.92767	0.990647	1.14421
PtpAffx.201039.1.S1_at	Potri.001G331100.1	3.651	6.61818	3.95441	5.74301	5.95681	4.91037	8.03421	7.6076	8.13015	1.05608	0.645455
PtpAffx.201243.1.S1_at		7.49896	7.92736	8.36065	7.85515	7.98731	8.46658	6.42546	7.10717	6.48803	0.904081	1.19127
PtpAffx.201426.1.S1_s_at	Potri.001G454300.1	12.1376	11.3931	11.1438	11.1047	10.894	10.7191	11.8708	12.2082	11.6832	0.972357	0.878023
PtpAffx.201513.1.S1_at	Potri.002G002100.1	7.24498	8.51846	8.76348	8.82143	9.42853	9.92947	10.931	10.5126	11.3154	1.03981	0.944535
PtpAffx.201551.1.S1_at	Potri.002G010500.1	5.38555	4.31348	4.65491	5.79018	5.15149	5.61907	4.22263	3.26782	3.41736	1.29219	1.71952
PtpAffx.201617.1.S1_s_at	Potri.005G235400.1	7.22776	7.56976	7.14759	7.12764	6.97678	8.7424	5.62274	5.44029	5.82844	1.03354	1.60697
PtpAffx.201763.1.S1_at	Potri.002G061000.2	6.63488	7.52006	7.55587	6.48456	6.75762	6.56975	5.08482	5.4024	6.42162	0.941213	1.21608
PtpAffx.201858.1.S1_at	Potri.002G081300.2	7.73102	8.03421	7.68667	6.67387	7.68822	8.64684	7.31447	7.32637	6.79097	0.998375	1.18024
PtpAffx.201916.1.S1_at	Potri.002G094500.2	7.70124	7.98579	7.4298	7.32957	6.99596	8.25982	8.50775	8.69213	8.65152	0.978787	0.950264
PtpAffx.202218.1.S1_s_at	Potri.002G160000.1	11.111	10.7642	10.775	11.2285	10.8365	10.6047	10.3237	9.66529	9.79563	1.06812	1.0972
PtpAffx.202280.1.S1_at	Potri.002G174500.1	7.78143	8.16828	8.19372	7.70887	7.45154	8.11726	7.127	7.36472	7.50667	0.967721	1.10218
PtpAffx.202550.1.S1_s_at	Potri.017G132800.1	9.75117	9.70743	9.67883	10.1333	9.98927	9.8961	9.93383	10.118	9.9818	0.981798	0.978069
PtpAffx.202599.1.S1_at	Potri.017G121200.1	8.44037	8.91897	8.69216	8.93228	9.09062	9.31667	9.59909	9.67469	10.4079	0.992186	0.962993
PtpAffx.202633.1.S1_at	Potri.002G237500.1	9.88247	9.71199	9.45385	9.50529	9.11002	9.03073	8.92285	9.03856	8.8243	0.987198	0.999133
PtpAffx.202884.1.S1_x_at	Potri.003G067500.1	8.88548	9.90082	10.6954	9.53025	9.85412	10.8088	8.07955	7.62702	8.0683	1.05933	1.41717
PtpAffx.202889.1.S1_x_at	Potri.003G065200.1	8.61498	10.0508	10.0372	8.27032	8.85368	10.0514	7.37707	7.66686	7.14409	0.962203	1.31102
PtpAffx.202912.1.S1_at	Potri.003G059800.1	9.0497	8.90004	8.22438	9.57043	9.05274	8.39057	10.595	10.7404	10.8222	0.986463	0.781218
PtpAffx.203020.1.S1_at	Potri.003G076800.1	7.50961	8.52797	8.5042	8.1773	8.48163	9.29865	7.14921	7.08752	6.57069	1.0087	1.31198
PtpAffx.203049.1.S1_at	Potri.007G052200.2	6.15017	5.52958	7.51215	6.46936	7.29788	7.39329	5.30633	5.4172	5.36168	0.979534	1.36478
PtpAffx.203187.1.S1_s_at	Potri.001G116600.1	9.97612	9.97353	9.51911	9.34343	9.05844	9.15311	8.53402	9.03424	8.67392	0.94463	1.01316
PtpAffx.203208.1.S1_at	Potri.003G120800.2	9.30126	8.99322	9.24404	9.01973	8.91924	8.61534	8.46358	8.5191	8.41709	0.993483	1.0113
PtpAffx.203660.1.S1_at	Potri.003G212500.1	7.29807	8.07397	8.30076	8.00916	8.445	8.60223	6.44006	6.53975	6.13769	0.984757	1.31538
PtpAffx.203854.1.S1_at		8.60374	9.2648	9.18619	8.45829	8.99471	9.29492	7.7522	8.16784	7.44487	0.949112	1.13799
PtpAffx.204082.1.S1_x_at	Potri.T007600.1	8.29465	9.4901	9.19695	8.33283	8.91293	9.67045	7.26541	7.09365	6.82182	1.02421	1.36326
PtpAffx.204164.1.S1_x_at	Potri.004G116500.1	6.57844	7.09834	7.51305	7.22568	7.62902	8.13485	6.25484	6.46413	5.76257	0.967622	1.25846
PtpAffx.204240.1.S1_at	Potri.004G159300.1	7.8599	7.51021	8.24849	7.26464	8.15797	8.04215	7.23703	6.89889	7.09787	1.04901	1.16572
PtpAffx.204359.1.S1_s_at	Potri.004G185200.1	8.06706	7.76304	7.6794	8.2313	7.91255	8.40142	7.41754	7.40228	7.46972	1.00206	1.13498
PtpAffx.204532.1.S1_at	Potri.009G133700.1	6.75307	7.28722	7.81128	6.06837	6.90881	7.57491	5.37577	5.82076	5.82185	0.92355	1.30136
PtpAffx.204614.1.S1_at	Potri.009G117200.2	6.42036	7.22091	7.20315	6.01919	5.42805	7.6471	4.96216	4.86155	3.78786	1.02069	1.57298
PtpAffx.2048.1.S1_a_at	Potri.003G131600.1	11.8173	10.7223	11.6761	10.5542	10.7841	10.3283	11.8894	11.7716	11.5107	1.01001	0.877388
PtpAffx.204839.1.S1_at	Potri.009G061100.2	9.9994	10.6348	10.323	11.2256	10.7734	10.1771	11.9492	11.849	12.0104	1.00845	0.858897
PtpAffx.204967.1.S1_at	Potri.009G031900.2	9.41577	9.33366	9.3673	8.71783	9.14149	8.62378	9.16397	9.23107	9.03192	0.992732	0.934212
PtpAffx.205078.1.S1_at	Potri.T155900.1	8.3041	7.50178	7.09897	8.10683	8.55823	7.79001	9.36681	9.88731	8.77511	0.947357	0.78788
PtpAffx.205115.1.S1_s_at	Potri.005G062200.2	8.00291	7.5002	7.65364	6.05864	7.31041	7.48833	4.19455	2.2849	3.8276	1.83577	3.27731
PtpAffx.205193.1.S1_at	Potri.005G078500.1	8.82678	8.83412	8.92029	8.13708	8.77383	8.37073	8.68396	8.60247	8.73029	1.00947	0.973062
PtpAffx.205599.1.S1_at	Potri.005G189900.1	7.41458	8.11233	7.62277	6.08578	7.07069	7.08067	5.95365	4.91364	5.5753	1.21166	1.44102
PtpAffx.205910.1.S1_at	Potri.005G259100.1	8.75121	7.94088	8.71205	8.693	8.72316	9.0434	11.0649	10.6914	11.1457	1.03494	0.845858
PtpAffx.206042.1.S1_at	Potri.006G033900.1	7.24039	6.6275	5.40408	6.48648	6.81009	5.90645	8.67463	8.20093	8.34094	1.05776	0.720217
PtpAffx.206611.1.S1_at	Potri.006G215700.1	8.0667	8.44127	8.17222	7.94167	8.21206	8.97443	8.89919	8.98112	9.00873	0.990876	0.999254
PtpAffx.206734.1.S1_at	Potri.006G241100.1	9.24817	9.26778	9.56615	9.637	9.79381	10.1162	9.9346	9.72681	9.64275	1.02136	1.04003
PtpAffx.206847.1.S1_at	Potri.006G266000.2	8.83494	9.26423	9.25523	9.53367	9.53792	9.34217	9.7812	9.7326	10.0499	1.00499	0.959885
PtpAffx.207255.1.S1_s_at	Potri.007G048000.1	7.71385	6.87302	7.176	7.48615	6.63532	8.52299	6.54705	6.4396	6.08935	1.01669	1.32353
PtpAffx.207460.1.S1_at	Potri.007G001800.1	8.65125	8.4929	8.77921	7.26577	8.63626	9.2796	6.1763	5.90483	5.6911	1.04597	1.57153
PtpAffx.207506.1.S1_s_at	Potri.010G247400.1	9.42575	9.94773	10.0731	10.554	10.1083	10.1768	9.85654	9.44815	9.34839	1.04322	1.07712
PtpAffx.207763.1.S1_at	Potri.008G070300.1	8.00063	7.81851	7.57742	8.22208	7.97052	8.14378	7.53866	6.99995	7.19021	1.07696	1.16341
PtpAffx.207822.1.S1_s_at	Potri.008G081100.1	7.75648	7.75974	7.32577	7.99552	8.00228	8.44464	9.26986	8.84451	8.59675	1.04809	0.954789
PtpAffx.207986.1.S1_s_at	Potri.010G131600.1	9.92458	9.97789	10.2472	9.90511	10.0702	9.89537	9.5509	9.44811	9.3263	1.01088	1.04734
PtpAffx.208255.1.S1_s_at	Potri.010G054300.5	10.4614	10.0648	10.1958	10.0558	9.37016	9.61638	9.69539	9.68177	9.65855	1.00141	0.993246
PtpAffx.208368.1.S1_at	Potri.008G203300.1	8.04579	7.9537	7.81109	7.1763	7.50501	7.71835	6.52061	7.06775	6.96366	0.922586	1.09205
PtpAffx.208712.1.S1_at	Potri.010G072000.1	14.81	15.4649	15.0369	15.9056	16.1599	15.484	8.63144	9.21221	8.21473	0.936956	1.68081
PtpAffx.208790.1.S1_at	Potri.010G089500.1	7.49281	6.86114	7.76968	6.44768	7.26123	8.2752	6.15987	6.5889	5.81355	0.934886	1.25593
PtpAffx.208801.1.S1_at	Potri.010G092600.1	7.4684	7.69748	8.49078	6.41243	7.84092	8.55475	6.29163	6.4296	6.28614	0.978541	1.33052
PtpAffx.208925.1.S1_at	Potri.010G120600.1	9.18353	8.27805	8.45323	7.75895	8.0316	8.91992	5.87983	6.27668	5.90854	0.936774	1.42112
PtpAffx.208929.1.S1_s_at	Potri.010G120800.1	7.86665	8.56016	8.96673	7.26277	8.54497	9.32803	5.37141	5.97389	4.68846	0.899148	1.56147
PtpAffx.208942.1.S1_at	Potri.010G122800.1	7.84927	8.41697	7.77637	7.40886	8.09066	8.69331	6.88613	7.40269	7.20788	0.93022	1.17435
PtpAffx.208994.1.S1_s_at	Potri.010G134000.1	8.27961	8.92415	7.9174	7.67782	8.5494	9.64957	7.20484	6.71641	7.10284	1.07272	1.43672
PtpAffx.209192.1.S1_at	Potri.010G172500.1	7.48084	7.96955	7.81841	6.32569	7.30538	8.1512	6.11535	5.59374	4.54432	1.09325	1.4572
PtpAffx.209206.1.S1_at	Potri.010G174900.6	6.07906	7.7673	7.06284	6.31964	6.27223	7.24745	4.73805	3.07287	4.74507	1.5419	2.35853
PtpAffx.209290.1.S1_at	Potri.010G191600.1	6.25696	7.59562	8.30496	8.03048	7.32665	9.249	5.27914	5.95818	6.8531	0.886033	1.55232
PtpAffx.209472.1.S1_at	Potri.010G250300.1	8.52755	8.54445	8.96771	7.4651	8.51018	8.97528	9.94581	9.78039	10.1122	1.01691	0.917682
PtpAffx.209698.1.S1_at	Potri.011G047700.1	6.0944	6.20201	6.53874	6.44257	5.69984	7.615	5.73087	5.29948	5.75179	1.0814	1.43693
PtpAffx.209746.1.S1_s_at	Potri.011G032200.1	7.79984	7.40383	7.3636	7.09872	6.61992	8.09917	6.4734	7.0889	6.81051	0.913174	1.14252
PtpAffx.209989.1.S1_at	Potri.011G123900.3	4.84536	7.25604	7.7762	7.26555	7.66897	8.18581	6.60623	5.06739	6.30343	1.30368	1.61539
PtpAffx.210755.1.S1_at	Potri.012G137300.1	8.08727	7.54608	7.64008	7.89263	7.82263	6.46116	8.36896	8.72013	8.80376	0.959728	0.740947
PtpAffx.210871.1.S1_at	Potri.013G012000.2	9.80093	9.22507	9.52203	8.97018	8.81354	9.14027	7.42671	7.27253	6.98003	1.0212	1.25682
PtpAffx.210909.1.S1_s_at	Potri.013G021400.2	9.60544	9.60234	9.53515	9.5781	9.17641	9.79529	9.05549	9.02924	8.86424	1.00291	1.08484
PtpAffx.210994.1.S1_x_at	Potri.013G041000.2	9.64471	9.37481	9.04818	8.98084	8.16478	8.17338	8.6163	8.18167	8.24868	1.05312	0.998987
PtpAffx.211079.1.S1_at	Potri.013G060400.1	8.56834	8.9899	7.88638	8.52034	8.40466	9.31037	7.63709	7.53785	7.13874	1.01317	1.23515
PtpAffx.211641.1.S1_at	Potri.014G104100.1	6.85771	5.30505	7.16645	4.66644	6.33396	4.31321	9.17634	9.20262	10.0115	0.997144	0.468693
PtpAffx.211752.1.S1_x_at	Potri.014G126900.1	10.2814	10.7869	10.3277	10.9209	10.5808	10.3921	10.9804	11.2399	10.9056	0.976918	0.924573
PtpAffx.211963.1.S1_at	Potri.014G174700.1	7.52243	3.85782	7.76969	4.93258	5.42742	3.85498	6.31977	6.54459	7.28118	0.965647	0.589033
PtpAffx.212046.1.S1_s_at	Potri.014G196700.1	9.41716	9.99788	10.0937	9.62386	9.81166	9.58515	9.29971	8.94542	8.78688	1.03961	1.07151
PtpAffx.212060.1.S1_at	Potri.002G209900.1	9.24418	8.7956	9.45857	8.91316	8.42372	8.99863	8.46613	8.7171	8.17068	0.971209	1.0323
PtpAffx.212071.1.S1_at	Potri.002G207400.1	11.2378	10.6452	10.5795	10.5201	9.90521	10.1449	9.60108	9.45506	9.35129	1.01544	1.07296
PtpAffx.212115.1.S1_at	Potri.T011000.1	4.56183	4.07915	4.65597	6.0999	6.04501	6.45613	7.58589	7.52808	7.59369	1.00768	0.857606
PtpAffx.212167.1.S1_at	Potri.019G025100.2	7.27167	7.10118	5.92285	7.48715	7.4675	7.8556	6.13969	6.66344	6.15457	0.9214	1.17891
PtpAffx.21218.1.S1_at	Potri.003G038500.4	7.76525	7.80978	8.30235	3.93581	8.66724	8.0402	2.06962	3.75769	3.19636	0.550768	2.13966
PtpAffx.212500.1.S1_at	Potri.019G121500.1	7.9221	7.45642	8.28568	7.07827	7.63398	8.37377	9.08786	8.75297	8.96921	1.03826	0.956678
PtpAffx.212843.1.S1_at	Potri.015G090700.2	7.77945	7.08528	8.16695	7.33594	7.76407	8.65268	2.91035	3.49004	5.0402	0.833903	2.47925
PtpAffx.213115.1.S1_at	Potri.016G005400.3	9.24151	9.21453	9.14212	9.25364	9.57183	10.1942	8.35383	8.53413	8.87879	0.978874	1.19452
PtpAffx.213309.1.S1_at	Potri.016G049600.1	7.27868	8.31906	8.54904	7.23134	8.64475	8.8762	6.59143	6.19608	5.77742	1.06381	1.43255
PtpAffx.213321.1.S1_s_at	Potri.016G052700.1	8.70587	8.14818	7.75029	7.40441	8.18587	8.81304	7.10527	7.3691	6.81166	0.964198	1.19595
PtpAffx.213805.1.S1_at		7.73718	8.19015	8.57023	7.18481	8.04213	7.7151	6.27815	6.52299	6.57984	0.962464	1.18275
PtpAffx.214066.1.S1_s_at	Potri.018G054700.2	7.30269	6.66122	7.51614	6.73749	6.67929	8.16537	5.47715	3.74048	4.38382	1.46429	2.18297
PtpAffx.214125.1.S1_s_at	Potri.011G074600.1	10.9403	11.6883	11.994	10.2422	11.2966	11.501	9.35844	9.34249	8.66927	1.00171	1.23105
PtpAffx.214139.1.S1_at	Potri.018G039900.1	7.41409	7.61834	7.19738	7.09707	7.6293	7.58449	6.8918	6.51698	6.59041	1.05751	1.1638
PtpAffx.214200.1.S1_at	Potri.018G026600.1	8.12899	8.19793	8.86462	8.54434	8.16148	8.75207	7.68431	7.61417	6.89461	1.00921	1.14945
PtpAffx.214214.1.S1_at	Potri.018G024200.1	8.60539	9.05743	8.19445	7.98429	7.9822	9.58684	9.97997	9.91045	10.4077	1.00701	0.967346
PtpAffx.214443.1.S1_at	Potri.018G102500.1	6.49632	6.60243	6.29208	5.87012	5.86324	6.24065	5.92369	5.77678	5.57293	1.02543	1.0803
PtpAffx.214475.1.S1_at	Potri.018G109600.1	8.17246	8.12895	8.72416	6.53964	7.31684	8.63737	6.66182	6.91389	6.57758	0.963541	1.24928
PtpAffx.215044.1.S1_s_at	Potri.013G143400.1	11.5425	12.2574	13.1137	11.4622	12.4105	13.1788	10.225	9.59679	10.3861	1.06546	1.37325
PtpAffx.215047.1.S1_s_at	Potri.010G071600.1	13.0252	13.6726	13.4687	14.3323	14.3404	14.1141	8.00525	8.43535	7.55823	0.949012	1.6732
PtpAffx.215485.1.S1_x_at	Potri.011G049300.3	6.41719	4.8819	7.50345	3.56481	7.64921	6.16205	2.6711	3.41216	3.57882	0.782818	1.80591
PtpAffx.215745.1.S1_at	Potri.015G061700.1	7.17788	7.43866	3.74823	6.36209	5.91796	6.36433	6.635	7.16331	6.97775	0.926247	0.888462
PtpAffx.216810.1.S1_s_at	Potri.003G076600.4	8.57685	8.88494	9.08088	7.40006	8.2866	8.42042	7.39602	7.19496	7.56054	1.02794	1.17032
PtpAffx.216958.1.S1_at		8.31273	9.62737	9.5561	8.24229	9.47048	10.0832	7.66722	6.70828	6.72242	1.14295	1.50309
PtpAffx.217436.1.S1_s_at	Potri.006G160400.4	6.96765	6.27573	6.30738	1.83666	3.90183	5.00801	3.78822	4.37793	2.56147	0.8653	1.14392
PtpAffx.217467.1.S1_at	Potri.011G100100.1	5.82528	6.46962	6.26629	7.2362	7.97984	7.37547	6.97033	7.51594	7.38643	0.927406	0.98131
PtpAffx.217539.1.S1_at	Potri.013G142500.1	9.1867	10.0966	10.491	9.14204	9.68095	10.8232	7.99143	8.15559	7.69561	0.979872	1.32709
PtpAffx.217582.1.S1_at	Potri.006G171300.1	7.51471	7.60529	6.77239	7.14907	8.06497	7.55329	8.64677	9.32216	8.73538	0.92755	0.810251
PtpAffx.217592.1.S1_at	Potri.006G170100.1	8.55091	7.73465	7.96991	7.00218	8.04745	8.1423	9.72842	9.85076	8.66098	0.987581	0.826566
PtpAffx.21763.1.S1_at	Potri.010G244400.1	10.1633	10.4559	10.8899	10.1814	10.3145	10.1491	9.20262	9.1275	9.53177	1.00823	1.11192
PtpAffx.21767.1.S1_s_at	Potri.011G168200.6	11.9951	11.5107	11.7508	12.0726	11.2286	10.9248	12.1868	12.2699	12.4097	0.993231	0.890378
PtpAffx.218043.1.S1_s_at	Potri.008G205600.2	8.16535	8.26566	7.22448	6.63595	7.39143	8.73292	4.58629	5.06247	1.76186	0.90594	1.72503
PtpAffx.218062.1.S1_s_at	Potri.T054700.1	7.36497	7.14871	7.87081	8.14816	8.26867	8.97639	6.29479	6.37234	6.46524	0.98783	1.40865
PtpAffx.218266.1.S1_s_at	Potri.001G275600.1	9.58879	9.6902	9.80589	9.54678	9.35334	9.20966	8.5824	8.7233	8.42924	0.983848	1.05575
PtpAffx.218355.1.S1_s_at	Potri.013G034800.4	7.69813	8.101	8.12415	6.64407	7.50139	8.14618	6.47711	5.16872	5.87385	1.25314	1.57605
PtpAffx.218665.1.S1_at	Potri.008G221500.1	9.85405	9.50552	9.35547	8.67651	9.03191	9.55845	8.55834	8.52663	7.61331	1.00372	1.12101
PtpAffx.218743.1.S1_x_at	Potri.002G010600.1	6.89583	7.83463	7.94077	4.12729	8.20355	6.29718	5.0167	5.2824	4.97764	0.949702	1.19211
PtpAffx.219484.1.S1_s_at	Potri.010G071700.1	14.5566	15.1231	15.0556	15.4872	15.4853	15.4848	9.70108	9.86094	9.09157	0.983788	1.57031
PtpAffx.219928.1.S1_at	Potri.011G074200.1	7.84862	9.22618	9.56742	8.43051	9.23334	9.55591	7.77092	7.03428	7.7651	1.10472	1.35848
PtpAffx.219972.1.S1_at	Potri.001G157800.1	9.11583	8.85932	9.02217	8.07841	7.14784	8.77268	6.75467	7.45749	6.0257	0.905757	1.17636
PtpAffx.220034.1.S1_at	Potri.001G145800.1	10.7151	10.3648	10.8149	11.0537	11.1579	10.6283	9.35827	9.89577	10.0656	0.945684	1.07402
PtpAffx.220521.1.S1_s_at	Potri.017G122300.2	8.55051	9.01407	8.54942	7.58935	8.63196	9.14552	7.80455	7.88358	7.31226	0.989975	1.16007
PtpAffx.220787.1.S1_s_at	Potri.001G351800.3	8.34494	8.26703	8.06365	6.37669	7.79448	8.74763	5.8013	6.49569	6.62134	0.8931	1.34668
PtpAffx.220888.1.S1_s_at	Potri.017G082400.1	12.2327	13.1563	13.6691	11.8274	12.9418	13.4754	10.6868	10.9395	10.4422	0.976898	1.23181
PtpAffx.2210.1.A1_at	Potri.001G188000.1	9.24476	9.16826	9.48963	8.99418	9.21803	9.90918	10.9898	10.1263	11.2382	1.08527	0.978559
PtpAffx.221184.1.S1_at	Potri.014G028500.1	9.1821	9.06285	9.08302	9.59095	9.4972	8.66519	7.06572	7.4206	7.14364	0.952176	1.16772
PtpAffx.221289.1.S1_at	Potri.013G114100.2	9.57982	9.59981	9.98475	9.07433	9.35936	8.80441	8.85674	8.51705	7.82262	1.03988	1.03374
PtpAffx.221437.1.S1_s_at	Potri.007G101600.1	7.21918	7.62977	7.83998	6.42726	4.83875	7.94184	6.59937	7.08903	6.93351	0.930927	1.1203
PtpAffx.221704.1.S1_s_at	Potri.010G187700.3	7.68542	8.75164	8.69633	7.14223	7.97712	7.87008	7.00556	6.26644	6.84424	1.11795	1.25591
PtpAffx.221946.1.S1_at	Potri.005G107500.1	8.90149	8.17978	8.88259	9.16129	9.24506	9.20006	7.73863	7.6321	7.59267	1.01396	1.20544
PtpAffx.222078.1.S1_x_at	Potri.T063100.1	7.50664	8.61524	8.70907	7.90795	8.89901	8.86165	7.03015	7.91647	6.93544	0.888041	1.11939
PtpAffx.222091.1.S1_at		8.26483	9.06428	9.5112	8.51836	8.7724	9.36977	6.60341	7.20283	7.19406	0.91678	1.30085
PtpAffx.223399.1.S1_at	Potri.004G224000.1	7.62135	6.41113	6.92406	7.96477	8.68028	8.88873	7.01359	7.03237	6.20043	0.997329	1.26397
PtpAffx.223981.1.S1_s_at	Potri.001G283700.1	7.89418	8.72899	8.75447	7.89478	8.72542	9.15457	6.62988	6.86684	6.98147	0.965491	1.33316
PtpAffx.224348.1.S1_at	Potri.004G016400.1	7.74342	7.82223	7.01158	6.8485	7.86853	8.83171	6.33271	4.32789	5.77606	1.46323	2.04065
PtpAffx.224403.1.S1_at	Potri.004G104100.1	9.06815	10.2149	9.7737	9.67031	9.33424	10.503	8.44785	7.82803	7.66042	1.07918	1.34171
PtpAffx.224455.1.S1_at	Potri.009G017800.1	7.66094	8.06367	8.07097	8.0947	8.43786	8.78975	5.84016	6.03929	6.23071	0.967029	1.45543
PtpAffx.224474.1.S1_at	Potri.005G163000.1	8.45242	8.00596	7.80737	8.33309	8.63438	9.0142	11.0102	10.954	11.0943	1.00512	0.822912
PtpAffx.224491.1.S1_at	Potri.005G232900.4	9.18393	9.12376	8.8899	9.20854	9.01651	9.22097	9.67704	9.68657	9.43122	0.999015	0.951933
PtpAffx.224829.1.S1_at	Potri.013G020500.1	3.6666	5.13228	3.34569	3.26162	4.40292	2.76071	0.907398	2.15935	2.03681	0.420219	1.27849
PtpAffx.224865.1.S1_at	Potri.013G145000.1	7.77316	7.78917	6.38466	7.10143	7.83649	8.54529	5.91497	6.1653	5.49953	0.959397	1.38603
PtpAffx.224934.1.S1_at		7.91623	6.79598	7.74318	6.41106	4.86393	8.2498	4.75543	6.0012	3.47105	0.792414	1.37469
PtpAffx.225007.1.S1_at	Potri.015G134500.1	8.24028	7.84286	7.88957	8.53621	7.2864	6.85379	6.50805	6.27651	6.95059	1.03689	1.09198
PtpAffx.225135.1.S1_s_at		12.8167	13.9882	14.109	12.466	13.737	14.1574	12.0128	12.1842	11.3202	0.985932	1.16194
PtpAffx.225584.1.S1_at	Potri.014G033400.1	12.4936	12.3005	12.1587	12.5772	12.1499	11.9591	11.2019	10.5039	11.5543	1.06645	1.13854
PtpAffx.225666.1.S1_s_at	Potri.005G108700.1	11.007	11.067	11.1897	11.2874	11.0836	11.0508	11.8481	11.815	11.9049	1.0028	0.935321
PtpAffx.225689.1.S1_x_at	Potri.005G124700.2	10.4132	9.76131	9.95398	8.8106	9.37468	9.26424	8.54407	8.38	8.52588	1.01958	1.10552
PtpAffx.22659.1.S1_at	Potri.018G087600.2	8.86569	9.17562	8.73742	8.98934	9.00845	9.14614	9.61497	9.81512	9.35214	0.979609	0.931842
PtpAffx.2270.2.A1_a_at	Potri.005G154700.1	10.4708	11.1717	11.7359	10.3398	11.2103	11.3762	9.16541	9.40732	9.61817	0.974285	1.20929
PtpAffx.2274.1.S1_at	Potri.007G114500.1	13.6454	12.7325	12.9863	12.8542	13.0081	11.7671	10.8216	10.9545	10.7327	0.987869	1.07418
PtpAffx.2288.2.A1_s_at	Potri.006G002800.1	12.8949	12.5162	12.7769	12.8513	12.777	12.6143	13.2005	13.1015	13.0155	1.00756	0.96282
PtpAffx.2347.2.S1_at	Potri.008G146200.1	8.88673	8.73018	8.82043	8.76232	8.69628	8.77207	8.92452	9.11174	9.20886	0.979453	0.962722
PtpAffx.23657.1.S1_s_at	Potri.002G202300.1	7.26139	7.22494	7.71969	6.26439	6.89988	7.22193	5.82552	5.913	5.0496	0.985205	1.22136
PtpAffx.23657.2.S1_s_at	Potri.002G202300.1	9.35443	9.37534	9.5564	7.58785	9.15695	10.1145	7.03056	6.58541	7.26403	1.0676	1.53589
PtpAffx.23914.1.S1_at	Potri.005G124300.3	11.4991	11.4263	11.478	11.1598	11.2795	11.1436	11.028	10.9307	11.1139	1.0089	1.01948
PtpAffx.24361.1.S1_at	Potri.006G220900.3	11.8355	12.0469	12.3439	12.1382	12.3819	12.1166	11.6807	11.3663	11.8175	1.02766	1.06601
PtpAffx.24378.2.S1_at	Potri.014G077900.1	11.3967	11.8153	12.1372	11.3606	11.8568	11.4713	11.3138	10.7694	10.5606	1.05055	1.06517
PtpAffx.24431.1.A1_at	Potri.005G040800.1	11.4987	12.198	11.7705	12.2242	12.5106	12.2618	12.51	12.8095	12.673	0.976618	0.957244
PtpAffx.24693.1.S1_at	Potri.002G169800.1	5.3005	7.43971	6.99923	6.25322	6.78536	6.66484	1.25466	3.42851	3.06928	0.365948	1.94394
PtpAffx.249.10.S1_x_at	Potri.008G054600.1	12.8918	12.7965	12.709	13.2524	13.15	12.5454	13.5446	13.7768	13.4322	0.983146	0.910619
PtpAffx.249.124.A1_x_at	Potri.002G196100.1	7.15374	8.2156	8.44057	7.64187	7.732	8.64675	5.28915	6.71242	6.17825	0.787966	1.28817
PtpAffx.249.44.S1_x_at	Potri.006G209800.1	12.4901	12.9505	12.7339	13.1365	13.0495	12.976	13.4865	13.6063	13.5529	0.991195	0.953677
PtpAffx.249.468.A1_at	Potri.010G205700.1	9.77969	9.98366	10.194	10.3544	10.0889	10.3448	11.4276	11.6598	11.018	0.980085	0.887218
PtpAffx.249.78.S1_x_at	Potri.004G168800.1	14.9408	15.6867	15.4905	15.2783	15.6351	15.78	14.705	14.658	14.9002	1.00321	1.07655
PtpAffx.249.865.A1_at	Potri.010G039000.1	8.64928	9.52959	9.95163	9.93637	9.88099	9.50453	10.5222	10.7845	11.409	0.975675	0.881314
PtpAffx.26320.1.S1_at	Potri.006G063300.3	12.409	12.5186	12.705	12.6125	12.5009	12.0954	8.70503	8.33319	9.23816	1.04462	1.45147
PtpAffx.26423.3.S1_a_at	Potri.019G083100.1	10.0553	9.52751	10.0439	9.5857	9.56171	9.39301	8.25	8.3069	8.45705	0.99315	1.13075
PtpAffx.26469.4.A1_a_at	Potri.011G065700.7	10.4923	10.2556	10.3085	10.0822	9.8831	9.68946	9.13454	9.59657	9.6359	0.951854	1.00968
PtpAffx.26552.1.S1_a_at	Potri.002G000500.1	10.5815	10.3726	10.0416	10.5248	10.4972	8.93385	10.9566	11.2502	10.9367	0.973897	0.794103
PtpAffx.26840.1.S1_at	Potri.013G039400.1	11.727	11.3421	10.8741	11.2388	10.6303	10.9314	11.6848	11.8908	11.3536	0.982669	0.919314
PtpAffx.27083.2.S1_a_at	Potri.013G131900.1	11.4889	11.6468	12.1127	12.5204	12.6205	12.2389	12.5872	12.4634	12.3745	1.00993	0.981987
PtpAffx.28041.1.S1_at	Potri.002G042600.6	7.52097	7.46284	7.80988	7.04876	7.6349	8.3533	6.43141	5.52688	6.1096	1.16366	1.51139
PtpAffx.28501.1.S1_at		6.37013	7.27442	7.12512	5.67566	7.45854	8.08023	2.38753	3.65347	5.17866	0.653497	2.21166
PtpAffx.28501.2.S1_a_at	Potri.019G056400.8	6.40484	5.80096	6.6943	5.93186	6.73679	6.92825	1.94403	3.54847	3.34455	0.547852	1.95246
PtpAffx.28572.2.S1_at	Potri.001G001600.1	12.6774	13.0575	12.6596	13.5222	13.3106	12.6914	13.9519	13.7953	13.204	1.01135	0.919979
PtpAffx.2859.1.A1_at	Potri.004G195300.1	10.392	10.5428	10.6432	10.5133	10.4629	10.4266	10.9256	10.7344	11.1257	1.01782	0.971328
PtpAffx.2898.1.S1_s_at	Potri.005G100400.5	7.46863	7.84032	7.728	6.07319	6.97051	8.33354	5.83871	6.57944	5.35104	0.887418	1.2666
PtpAffx.29077.1.A1_s_at	Potri.014G112600.2	9.9856	9.7802	9.8827	9.23257	9.63368	9.296	8.91182	9.44223	8.92825	0.943826	0.984513
PtpAffx.29886.1.A1_at	Potri.016G125400.1	12.699	12.644	12.0781	12.559	12.3472	12.2127	11.7847	11.2033	11.1009	1.05189	1.09009
PtpAffx.3084.1.S1_at	Potri.005G116600.2	13.8754	13.4905	13.7178	13.7503	13.2875	12.5659	11.8634	11.0919	11.8845	1.06955	1.13289
PtpAffx.30871.2.A1_s_at	Potri.005G197700.1	6.47243	7.1392	8.1093	6.16944	7.16587	7.55617	4.32987	2.87456	3.60036	1.50627	2.62864
PtpAffx.30967.1.S1_a_at	Potri.001G158000.2	11.6624	12.2043	12.4987	12.8271	12.8247	12.8921	11.6864	11.6578	11.9016	1.00245	1.10587
PtpAffx.30967.2.A1_at	Potri.003G076800.1	10.8289	11.6114	11.625	12.0398	12.2793	12.3923	10.1704	10.5116	10.1584	0.967539	1.17891
PtpAffx.31521.1.A1_at	Potri.004G149000.1	10.1721	9.99669	10.0196	9.45058	9.65739	9.72761	10.2766	10.1776	10.1226	1.00973	0.955783
PtpAffx.31623.1.A1_at	Potri.018G139600.1	12.7914	13.1415	12.7512	13.2302	12.9245	12.8327	13.4772	13.478	13.4033	0.999944	0.952122
PtpAffx.31776.1.S1_s_at	Potri.016G008700.4	8.78444	8.41604	8.63606	7.08753	8.1022	8.3767	7.55905	7.2927	6.94247	1.03652	1.14864
PtpAffx.32232.1.S1_at	Potri.008G154600.3	9.06171	8.80529	8.94865	8.51402	8.6985	8.65123	7.96028	7.94522	7.94381	1.0019	1.08886
PtpAffx.32630.1.A1_at		11.2358	11.7683	11.5926	11.5097	11.5097	11.4995	10.9895	11.1426	11.1793	0.986257	1.03203
PtpAffx.33433.1.S1_at	Potri.013G140000.1	11.3187	12.0693	12.4831	11.8935	12.2515	12.2	10.9413	10.7242	10.9217	1.02024	1.13761
PtpAffx.3400.1.S1_at	Potri.002G067800.1	11.5175	11.838	11.8063	11.9478	11.9912	11.2904	12.7267	12.5064	13.0451	1.01762	0.902773
PtpAffx.34381.1.A1_at	Potri.015G049900.3	8.01971	8.66761	8.76483	7.55091	8.33472	8.9974	6.47015	6.44957	6.94894	1.00319	1.39504
PtpAffx.34656.1.S1_at	Potri.003G032800.2	9.995	10.3217	10.5418	10.1415	10.0038	10.1701	10.7147	10.8733	10.4388	0.985421	0.935332
PtpAffx.3505.1.A1_at	Potri.010G232400.1	11.3223	11.148	10.6104	11.165	10.5764	10.4486	9.60561	9.7574	9.14955	0.984443	1.07083
PtpAffx.35137.1.S1_at		8.42474	8.74313	8.71725	8.01327	7.89582	8.83005	7.75413	6.71605	6.64452	1.15457	1.31477
PtpAffx.35461.1.S1_at	Potri.006G253400.1	12.6233	12.2217	12.2005	12.7448	13.1247	13.053	11.2509	10.6168	12.0318	1.05972	1.22947
PtpAffx.35497.1.S1_at		9.23005	8.48036	8.14875	9.49329	9.20501	8.58681	10.4162	10.3875	10.0018	1.00275	0.826644
PtpAffx.3551.2.S1_a_at	Potri.014G114100.1	8.83303	8.63913	8.45852	8.6784	7.4354	7.04366	8.11711	7.76317	7.27814	1.04559	0.907318
PtpAffx.36103.1.S1_a_at	Potri.006G010300.1	14.8922	15.3815	14.9612	15.1776	15.5561	15.5421	15.0767	14.8118	14.8411	1.01789	1.04931
PtpAffx.36628.2.S1_a_at	Potri.010G126700.1	7.48853	7.51842	7.98699	5.99569	7.98246	9.00185	6.27109	5.85632	5.01127	1.07082	1.53712
PtpAffx.3693.1.S1_at	Potri.006G102100.1	10.3176	10.0812	10.183	10.0556	9.86353	9.38366	9.99658	9.98163	9.78777	1.0015	0.940092
PtpAffx.37260.1.S1_at	Potri.018G075200.1	10.7623	10.6134	11.6844	10.7537	11.095	11.073	11.646	11.71	12.2193	0.994534	0.945605
PtpAffx.3754.2.S1_a_at	Potri.017G050800.1	11.7179	11.9479	12.2693	11.9041	11.9806	11.9507	11.7054	11.5143	11.7352	1.0166	1.0379
PtpAffx.3783.1.S1_at	Potri.006G228000.2	13.3894	13.5596	13.8529	14.0324	13.9189	14.2732	11.7228	11.6839	11.9244	1.00333	1.22161
PtpAffx.38933.1.S1_at	Potri.T052100.1	9.38961	9.19877	9.51585	8.78255	9.2998	9.53202	8.36761	8.56518	8.20884	0.976933	1.11288
PtpAffx.39055.2.S1_at	Potri.014G152200.1	7.74906	8.45135	8.41527	8.23071	8.57982	8.41087	7.48036	7.5615	7.25152	0.98927	1.11233
PtpAffx.39547.1.A1_at	Potri.012G043800.2	10.2582	10.2204	10.0169	10.7761	10.9658	10.6195	10.9998	10.9886	10.9977	1.00103	0.966417
PtpAffx.39649.1.S1_s_at	Potri.002G154400.1	10.5047	10.2304	10.0147	10.4356	9.98668	9.78596	11.458	11.1778	11.5711	1.02506	0.875479
PtpAffx.39908.1.S1_a_at	Potri.008G191600.1	12.2674	12.4476	12.3773	12.5271	12.3961	12.1675	12.4843	12.6406	12.6264	0.987638	0.962571
PtpAffx.40878.1.S1_a_at	Potri.018G111100.1	9.30257	9.17812	9.26024	9.48358	9.42186	9.15394	9.8327	10.2849	10.3314	0.956037	0.890041
PtpAffx.41125.1.S1_at	Potri.011G085100.1	10.5585	10.4754	10.897	11.262	10.8086	10.8039	11.3238	11.4726	11.6003	0.987031	0.941708
PtpAffx.4116.1.A1_s_at	Potri.007G137500.2	11.1967	11.14	10.5678	11.1311	10.7663	10.6022	11.5497	11.7159	11.2611	0.985818	0.904946
PtpAffx.41318.1.S1_a_at	Potri.007G008000.4	11.7104	11.9892	11.8999	12.3543	12.1115	11.8407	12.6473	12.4835	12.5278	1.01312	0.948511
PtpAffx.4217.2.S1_s_at	Potri.014G049400.1	10.1926	9.75041	9.81477	9.98852	9.39025	9.35959	10.3809	10.7182	10.6219	0.968529	0.87324
PtpAffx.42660.1.S1_at	Potri.012G070500.2	10.2403	10.2832	10.1064	10.5124	10.4028	10.596	10.0831	10.231	10.1031	0.985538	1.03568
PtpAffx.42665.2.S1_a_at	Potri.001G162900.1	11.2924	11.2962	11.0384	11.7043	11.922	11.712	12.1074	12.1834	12.354	0.993759	0.961308
PtpAffx.42787.1.S1_at	Potri.013G045700.1	8.68953	8.18146	8.27511	9.28284	7.27221	10.0046	9.7055	9.78339	10.6212	0.992039	1.02261
PtpAffx.43296.1.A1_at	Potri.014G159100.4	11.0545	9.94031	9.75578	10.3561	9.60894	9.43422	6.91291	7.53939	6.66292	0.916905	1.25132
PtpAffx.4365.6.S1_a_at	Potri.014G175200.3	7.88849	7.20181	7.39671	6.43373	7.60535	7.68796	6.78502	6.58472	6.65999	1.03042	1.16755
PtpAffx.43786.1.S1_at	Potri.018G037900.1	7.55793	8.12427	9.05291	7.4458	7.97393	9.13248	6.09027	7.2357	6.57473	0.841697	1.26214
PtpAffx.43832.2.A1_at	Potri.004G041500.1	6.36938	6.44944	6.84894	3.0113	5.0267	8.44876	4.33226	4.37802	4.73254	0.989549	1.92981
PtpAffx.44091.1.A1_at	Potri.010G102300.1	10.9171	10.4177	10.3616	10.3375	9.97092	9.70856	10.6701	11.0803	10.9912	0.962983	0.876203
PtpAffx.44135.1.S1_at	Potri.011G119800.5	6.45692	6.76088	7.41237	3.13408	6.36532	6.8992	5.56562	5.66308	6.08705	0.98279	1.21828
PtpAffx.44512.1.S1_a_at	Potri.019G050000.1	11.888	11.8177	11.92	12.3632	12.5007	12.1316	12.4604	12.46	12.8845	1.00003	0.973642
PtpAffx.44606.1.A1_at	Potri.006G052300.1	9.44902	9.95	9.16749	9.61713	9.70965	9.13206	10.5795	10.8153	10.5323	0.978195	0.844365
PtpAffx.45054.1.S1_at	Potri.007G126900.1	10.7876	10.6977	10.791	10.8431	10.9308	10.5062	11.238	11.5797	11.8379	0.970491	0.907296
PtpAffx.45196.1.S1_at	Potri.019G095400.1	11.1595	11.1292	11.0996	11.0285	11.0033	11.1707	10.8715	10.8346	10.9357	1.00341	1.03102
PtpAffx.4566.1.A1_s_at	Potri.016G004400.1	7.50983	7.94318	7.80436	6.91007	7.82765	8.29296	10.6513	10.3072	11.7266	1.03338	0.804577
PtpAffx.45853.1.S1_at	Potri.018G034600.1	7.26755	7.37471	6.57149	5.65703	6.10042	7.19712	5.17783	5.11597	3.40735	1.01209	1.40679
PtpAffx.4633.1.S1_s_at	Potri.018G092700.1	14.2449	14.395	14.4803	14.5729	14.0015	13.6415	14.7366	14.6773	14.9199	1.00404	0.929426
PtpAffx.48137.1.S1_at	Potri.014G004800.1	6.46913	7.04174	6.44578	6.0633	5.53954	7.89136	5.02452	2.7792	4.25382	1.8079	2.83944
PtpAffx.48368.1.S1_at	Potri.005G178300.1	8.07559	8.31868	8.28342	8.24274	8.31164	8.25548	6.84978	6.9849	6.44609	0.980656	1.1819
PtpAffx.48387.1.S1_a_at	Potri.018G098700.2	8.90318	9.57684	9.21482	8.53283	9.28722	8.64162	9.8886	9.83519	9.56453	1.00543	0.878643
PtpAffx.4980.3.A1_at	Potri.008G159800.1	12.9261	12.2305	12.3365	12.4346	12.0479	11.3676	11.4915	11.2251	10.9074	1.02374	1.0127
PtpAffx.50349.1.A1_at	Potri.005G084700.1	9.49621	8.88185	9.96914	9.41692	9.40951	9.49129	10.589	10.8121	10.3529	0.979367	0.877842
PtpAffx.50964.1.A1_at		11.9231	11.8665	11.8692	12.4658	11.8533	11.7861	12.5123	12.616	12.2172	0.991783	0.934215
PtpAffx.5122.4.S1_s_at	Potri.013G064400.1	13.7403	13.889	13.9864	14.011	14.2653	14.1165	14.176	14.0793	14.3996	1.00687	1.00264
PtpAffx.52361.2.A1_s_at	Potri.012G128100.1	13.2635	13.3429	13.3467	12.8078	13.0189	12.9343	13.2695	13.5249	13.3002	0.981118	0.956335
PtpAffx.52389.1.S1_at	Potri.003G111600.2	9.79887	10.0072	9.62158	9.05299	9.53949	9.3868	8.05668	8.17596	7.6183	0.98541	1.1481
PtpAffx.5251.1.A1_s_at	Potri.006G245900.1	12.6073	13.004	13.2945	13.6267	13.5208	13.5781	11.6338	11.2148	11.0045	1.03736	1.21073
PtpAffx.52716.1.A1_s_at	Potri.004G094600.1	9.44349	9.56903	9.26488	9.4318	8.69243	8.94524	10.0432	10.0322	9.93679	1.0011	0.891652
PtpAffx.5281.2.S1_at	Potri.016G089300.1	11.0019	10.3503	10.5613	11.2747	10.9221	10.0751	11.6003	11.507	11.552	1.00811	0.87556
PtpAffx.5448.1.S1_at	Potri.001G240200.2	10.7788	10.463	10.9471	11.1142	10.493	10.3932	11.4319	11.1381	11.4034	1.02638	0.933121
PtpAffx.54694.1.A1_at	Potri.016G057000.3	7.4049	6.99065	7.31903	7.09707	7.35096	8.43951	8.9744	8.64884	9.58777	1.03764	0.975797
PtpAffx.5530.1.S1_a_at	Potri.003G215100.1	9.67213	9.55109	9.64648	9.84507	9.55178	8.39995	10.7024	10.7616	10.7139	0.994504	0.780549
PtpAffx.5530.2.S1_at	Potri.001G010800.1	10.5524	10.2106	10.0039	10.2427	10.0673	10.0491	10.7452	10.9644	10.8038	0.98001	0.916526
PtpAffx.55411.1.S1_s_at	Potri.008G020000.1	9.54529	9.7908	9.0753	9.95115	10.193	9.50991	10.8093	10.72	10.254	1.00833	0.887118
PtpAffx.5590.3.S1_at	Potri.001G073300.1	8.03059	7.65557	8.24109	5.68159	7.62313	8.65635	6.0796	6.45168	4.81419	0.942327	1.34172
PtpAffx.5595.1.A1_s_at	Potri.012G089300.1	11.3841	10.8643	10.9798	12.1722	11.781	10.6901	9.55762	9.11721	7.20991	1.04831	1.17251
PtpAffx.5626.4.S1_a_at	Potri.002G090700.3	11.7688	11.9758	12.135	11.9947	11.8909	11.7336	12.2283	12.5002	12.8278	0.978246	0.938675
PtpAffx.5759.1.S1_at	Potri.003G142700.2	11.0739	11.4044	11.2019	11.1542	11.2061	10.9736	11.7321	11.6497	11.8584	1.00707	0.94196
PtpAffx.5989.2.S1_s_at	Potri.006G236500.1	8.73069	8.00121	7.59589	8.84803	8.51879	9.2008	9.52501	9.57042	9.16814	0.995255	0.961379
PtpAffx.61027.6.A1_a_at	Potri.010G242600.3	9.9017	9.59467	9.4439	10.1229	9.18349	9.01683	10.6789	10.6881	10.4337	0.999133	0.843631
PtpAffx.61345.1.S1_at	Potri.007G074000.1	8.67115	9.098	9.1051	8.51589	8.64935	9.37597	7.887	8.16752	8.13016	0.965655	1.14796
PtpAffx.640.1.S1_at	Potri.001G004500.1	13.0398	12.9604	12.6234	13.6117	12.8577	12.0813	13.6847	13.6331	13.3493	1.00379	0.886177
PtpAffx.64568.2.S1_a_at	Potri.001G463300.1	9.96381	10.0758	9.48275	10.6365	10.5605	9.64368	10.4579	11.1209	11.4458	0.940385	0.867167
PtpAffx.6463.1.S1_at	Potri.004G188100.1	12.9757	12.7679	12.2994	12.5656	12.2661	11.6074	13.8192	13.9437	14.0418	0.991068	0.83245
PtpAffx.66014.1.A1_at	Potri.017G131000.1	10.0499	9.84226	9.8017	9.62903	9.3545	9.80818	10.6679	10.5258	10.0203	1.0135	0.931823
PtpAffx.66857.1.S1_at	Potri.001G336900.1	10.1289	9.73311	9.78016	10.063	9.81587	9.67063	10.5574	10.5534	10.5622	1.00038	0.916352
PtpAffx.6931.1.A1_a_at	Potri.017G082200.1	11.2063	10.926	10.828	11.5512	11.1995	10.822	12.3747	12.3731	12.1713	1.00014	0.87464
PtpAffx.69471.1.S1_at	Potri.015G093500.2	10.9422	11.1727	11.1742	11.1458	11.3409	10.9495	11.2955	11.4071	11.4203	0.990211	0.959884
PtpAffx.70045.1.A1_s_at	Potri.004G121400.2	8.19084	7.94074	7.77515	7.27725	6.93406	8.59875	6.40193	6.91059	6.34652	0.926394	1.24429
PtpAffx.70435.1.S1_at	Potri.T059700.4	7.12146	7.72535	7.01116	6.35689	7.42895	8.20089	6.57604	6.34355	6.04757	1.03665	1.29279
PtpAffx.71009.1.A1_at	Potri.014G047400.1	12.3566	11.9661	12.1735	11.8751	12.2177	11.7526	11.3669	11.073	11.3661	1.02654	1.06138
PtpAffx.7148.1.S1_a_at	Potri.017G106300.1	14.961	14.897	14.8384	14.8391	14.5518	14.0483	14.6392	14.6512	14.3971	0.999182	0.958847
PtpAffx.7249.1.S1_at	Potri.014G034900.1	8.8484	8.05414	9.07019	8.79327	9.51598	9.09908	11.1996	11.1362	11.7889	1.00569	0.817073
PtpAffx.7479.1.S1_at	Potri.006G203200.3	10.0812	9.54578	9.0728	9.34025	9.05077	9.12114	8.35015	8.58999	8.3813	0.972079	1.06183
PtpAffx.75226.1.A1_at	Potri.014G127200.1	9.73539	8.47796	9.4721	10.4089	10.2919	10.1408	10.026	9.90329	9.94635	1.01239	1.02398
PtpAffx.76720.1.S1_at	Potri.012G124400.4	7.31606	7.19636	6.93304	7.02913	7.0377	7.90278	4.88893	5.46396	3.15344	0.894759	1.44635
PtpAffx.7721.2.S1_at	Potri.004G075700.3	8.00385	8.6067	8.3665	7.81127	7.56849	8.16447	6.9621	7.60137	7.58685	0.915901	1.07408
PtpAffx.77482.1.S1_at		7.29872	7.36944	7.45853	7.46924	7.47684	7.90486	6.59878	7.13574	6.77116	0.924751	1.10778
PtpAffx.78244.1.A1_at	Potri.001G233400.1	11.9316	11.6173	11.4323	11.7156	10.9661	11.2527	10.8647	10.9399	10.7531	0.993126	1.02859
PtpAffx.79358.1.S1_at	Potri.008G221400.1	8.6708	9.35421	9.2509	8.6322	8.68893	8.91674	7.57695	7.20637	7.48688	1.05142	1.23734
PtpAffx.80314.1.A1_at	Potri.006G081100.2	8.91467	9.24975	9.416	8.28752	8.66085	8.47988	8.02733	7.63022	7.19685	1.05204	1.11136
PtpAffx.80319.1.A1_at	Potri.013G053100.3	8.99257	9.23082	9.36591	8.65164	9.12683	9.97699	7.48556	7.72342	8.04674	0.969203	1.29178
PtpAffx.80953.1.A1_at	Potri.005G066200.1	3.50928	7.50416	7.68307	6.52424	5.71246	5.26159	7.54529	7.55504	7.82331	0.998709	0.696434
PtpAffx.81488.1.S1_at	Potri.017G122600.2	9.2639	9.34061	9.37767	9.20979	8.93778	9.56613	8.60295	8.95427	8.95164	0.960766	1.06833
PtpAffx.82248.1.A1_at	Potri.004G217100.1	7.55337	6.93984	8.72287	7.66049	7.53071	7.62516	9.39908	8.45765	9.64272	1.11131	0.90157
PtpAffx.8332.1.S1_at	Potri.006G103900.1	11.4136	11.1524	10.886	10.7949	10.3719	9.9961	12.2174	11.9499	11.6305	1.02239	0.836504
PtpAffx.8410.2.A1_a_at	Potri.004G235900.2	8.64974	8.51508	9.93659	8.83666	9.52587	9.19844	8.31034	8.66655	8.39683	0.958898	1.06137
PtpAffx.84795.1.A1_at	Potri.009G045100.2	11.9208	11.7068	11.5928	12.3945	12.2823	11.7802	12.8959	13.028	13.538	0.989856	0.904222
PtpAffx.8663.1.A1_at	Potri.011G065000.1	9.2114	9.55589	9.63221	8.50225	9.85926	10.2216	7.35963	7.56421	8.29239	0.972954	1.35131
PtpAffx.86724.1.S1_at	Potri.009G032000.6	8.67259	8.96262	8.524	7.18478	8.3659	9.43168	6.16541	7.28979	6.52646	0.84576	1.29382
PtpAffx.8691.1.S1_at	Potri.009G071600.1	10.7552	11.2614	11.1675	11.4892	11.1019	11.0084	11.8547	11.9214	11.5085	0.994399	0.923409
PtpAffx.87557.1.S1_s_at	Potri.012G131000.2	5.69828	6.30122	6.67019	1.23337	6.63476	6.72927	4.01237	3.49896	1.87958	1.14673	1.92322
PtpAffx.90435.1.S1_s_at	Potri.009G025800.1	6.82684	7.43676	7.93197	7.63343	5.23473	7.45543	5.39475	5.58619	6.52417	0.965728	1.33462
PtpAffx.922.1.S1_x_at	Potri.010G100400.1	11.7375	11.7081	11.9438	12.4436	11.8117	12.0584	12.6898	12.533	12.6032	1.01251	0.962134
