# Supplementary material for: Analysis of gene co-expression networks of phosphate starvation and aluminium toxicity responses in Populus spp
Source: PLoS One. 2019 Oct 10;14(10):e0223217. doi: 10.1371/journal.pone.0223217 (PMC6786596; doi:10.1371/journal.pone.0223217)
Supplement: S3 Table — (XLSX) [file pone.0223217.s003.xlsx]

## Sheet: BLAST2GO_Detail
Sequence Name	Sequence Description	Blast Hits Count	Blast Min E-Value	Blast Similarity Mean	Blast Top Hit Description (HSP)	Blast Top Hit E-Value	Blast Top Hit Similarity	Blast Top Hit HSP/Hit	Blast Top Hit HSP/Query	Blast Top Hit Score	InterPro Name	InterPro GO Term	InterPro GO Category
Potra001899g15086.1	YAB5_ARATH Axial regulator YABBY 5 OS=Arabidopsis thaliana GN=YAB5 PE=1 SV=1	16	2.7E-81	62.31%	gnl|BL_ORD_ID|535423sp|Q8GW46|YAB5_ARATH Axial regulator YABBY 5 OS=Arabidopsis thaliana GN=YAB5 PE=1 SV=1	2.7E-81	84.47%	98.17%	85.19%	245743	YABBY protein;High mobility group box domain superfamily;High mobility group box domain superfamily;YABBY protein;High mobility group box domain superfamily	multicellular organism development;multicellular organism development	Biological Process;Biological Process
Potra000524g03566.1	HPPR_PLESU Hydroxyphenylpyruvate reductase OS=Plectranthus scutellarioides GN=HPPR PE=1 SV=2	20	5.9E-157	61.35%	gnl|BL_ORD_ID|179152sp|Q65CJ7|HPPR_PLESU Hydroxyphenylpyruvate reductase OS=Plectranthus scutellarioides GN=HPPR PE=1 SV=2	5.9E-157	85.67%	100.32%	99.68%	448743	D-isomer specific 2-hydroxyacid dehydrogenase, catalytic domain;D-isomer specific 2-hydroxyacid dehydrogenase, catalytic domain;D-isomer specific 2-hydroxyacid dehydrogenase, catalytic domain;D-isomer specific 2-hydroxyacid dehydrogenase, NAD-binding domain;D-isomer specific 2-hydroxyacid dehydrogenase, NAD-binding domain;D-isomer specific 2-hydroxyacid dehydrogenase, NAD-binding domain;D-isomer …	oxidation-reduction process/NAD binding/oxidoreductase activity, acting on the CH-OH group of donors, NAD or NADP as acceptor/metabolic process;NAD binding/oxidation-reduction process	Biological Process/Molecular Function/Molecular Function/Biological Process;Molecular Function/Biological Process
Potra002295g17551.1	DNJ15_ARATH Chaperone dnaJ 15 OS=Arabidopsis thaliana GN=ATJ15 PE=1 SV=1	20	0.0E0	72.45%	gnl|BL_ORD_ID|102875sp|Q9ZSY2|DNJ15_ARATH Chaperone protein dnaJ 15 OS=Arabidopsis thaliana GN=ATJ15 PE=1 SV=1	0.0E0	90.49%	100.00%	100.49%	676011	null;DnaJ domain;DnaJ domain;DnaJ domain;DnaJ domain superfamily;DnaJ domain superfamily;DnaJ domain superfamily;DnaJ domain superfamily;DnaJ domain, conserved site;DnaJ domain;DnaJ domain;DnaJ domain superfamily
Potra004470g24957.14	---NA---
Potra003972g23872.1	IDHC_TOBAC Isocitrate dehydrogenase	20	0.0E0	83.10%	gnl|BL_ORD_ID|186642sp|P50218|IDHC_TOBAC Isocitrate dehydrogenase [NADP] OS=Nicotiana tabacum PE=2 SV=1	0.0E0	93.09%	97.59%	94.41%	726087	Isopropylmalate dehydrogenase-like domain;Isocitrate dehydrogenase NADP-dependent;Isopropylmalate dehydrogenase-like domain;Isopropylmalate dehydrogenase-like domain;Isocitrate dehydrogenase NADP-dependent;Isocitrate dehydrogenase NADP-dependent;Isocitrate dehydrogenase NADP-dependent;Isocitrate/isopropylmalate dehydrogenase, conserved site;Isocitrate/isopropylmalate dehydrogenase, conserved site	oxidation-reduction process/oxidoreductase activity, acting on the CH-OH group of donors, NAD or NADP as acceptor;isocitrate dehydrogenase (NADP+) activity/oxidation-reduction process/isocitrate metabolic process;oxidation-reduction process/oxidoreductase activity, acting on the CH-OH group of donors, NAD or NADP as acceptor;isocitrate dehydrogenase (NADP+) activity/oxidation-reduction process/is…	Biological Process/Molecular Function;Molecular Function/Biological Process/Biological Process;Biological Process/Molecular Function;Molecular Function/Biological Process/Biological Process;Molecular Function/Biological Process/Biological Process;Biological Process/Molecular Function/Molecular Function/Molecular Function
Potra002547g19194.1	ERLN2_MOUSE Erlin-2 OS=Mus musculus GN=Erlin2 PE=1 SV=1	15	4.6E-118	73.13%	gnl|BL_ORD_ID|121081sp|Q8BFZ9|ERLN2_MOUSE Erlin-2 OS=Mus musculus GN=Erlin2 PE=1 SV=1	4.6E-118	75.76%	87.35%	81.82%	352829	Band 7 domain;Band 7 domain;Erlin1/2;Erlin1/2;Erlin1/2;Erlin1/2;Erlin1/2;Erlin1/2;Band 7/SPFH domain superfamily;Band 7/SPFH domain superfamily	ubiquitin protein ligase binding/endoplasmic reticulum/ER-associated ubiquitin-dependent protein catabolic process;ubiquitin protein ligase binding/endoplasmic reticulum/ER-associated ubiquitin-dependent protein catabolic process	Molecular Function/Cellular Component/Biological Process;Molecular Function/Cellular Component/Biological Process
Potra001257g10851.1	CYP1_SOYBN Peptidyl-prolyl cis-trans isomerase 1 OS=Glycine max GN=Cyp1 PE=2 SV=1	20	1.9E-100	88.00%	gnl|BL_ORD_ID|86280sp|Q8W171|CYP1_SOYBN Peptidyl-prolyl cis-trans isomerase 1 OS=Glycine max GN=Cyp1 PE=2 SV=1	1.9E-100	95.93%	100.00%	99.42%	293893	Cyclophilin-type peptidyl-prolyl cis-trans isomerase domain;Cyclophilin-type peptidyl-prolyl cis-trans isomerase;Cyclophilin-type peptidyl-prolyl cis-trans isomerase domain;Cyclophilin-like domain superfamily;Cyclophilin-type peptidyl-prolyl cis-trans isomerase;Cyclophilin-type peptidyl-prolyl cis-trans isomerase;Cyclophilin-type peptidyl-prolyl cis-trans isomerase, conserved site;Cyclophilin-typ…	protein peptidyl-prolyl isomerization/peptidyl-prolyl cis-trans isomerase activity;peptidyl-prolyl cis-trans isomerase activity;protein peptidyl-prolyl isomerization/peptidyl-prolyl cis-trans isomerase activity;peptidyl-prolyl cis-trans isomerase activity;peptidyl-prolyl cis-trans isomerase activity/protein folding;protein peptidyl-prolyl isomerization/peptidyl-prolyl cis-trans isomerase activity	Biological Process/Molecular Function;Molecular Function;Biological Process/Molecular Function;Molecular Function;Molecular Function/Biological Process;Biological Process/Molecular Function
Potra005276g25341.1	RS211_ARATH 40S ribosomal S21-1 OS=Arabidopsis thaliana GN=RPS21B PE=1 SV=1	20	2.2E-27	76.90%	gnl|BL_ORD_ID|408256sp|Q9M337|RS211_ARATH 40S ribosomal protein S21-1 OS=Arabidopsis thaliana GN=RPS21B PE=1 SV=1	2.2E-27	92.45%	64.63%	98.15%	993673	Ribosomal protein S21e;Ribosomal protein S21e;Ribosomal protein S21e;Ribosomal protein S21e	intracellular/ribosome/translation/structural constituent of ribosome;intracellular/ribosome/translation/structural constituent of ribosome;intracellular/ribosome/translation/structural constituent of ribosome	Cellular Component/Cellular Component/Biological Process/Molecular Function;Cellular Component/Cellular Component/Biological Process/Molecular Function;Cellular Component/Cellular Component/Biological Process/Molecular Function
Potra000542g03822.2	C14B2_ORYSJ Cytochrome P450 714B2 OS=Oryza sativa japonica GN=CYP714B2 PE=1 SV=2	20	4.2E-18	43.75%	gnl|BL_ORD_ID|47755sp|Q0DS59|C14B2_ORYSJ Cytochrome P450 714B2 OS=Oryza sativa subsp. japonica GN=CYP714B2 PE=1 SV=2	4.2E-18	46.12%	38.72%	37.52%	912781	Cytochrome P450;Cytochrome P450, E-class, group I;Cytochrome P450;Cytochrome P450 superfamily;Cytochrome P450 superfamily;Cytochrome P450 superfamily;Cytochrome P450, conserved site;Cytochrome P450, conserved site;Cytochrome P450, conserved site;Cytochrome P450, conserved site;Cytochrome P450 superfamily;Cytochrome P450 superfamily	heme binding/oxidoreductase activity, acting on paired donors, with incorporation or reduction of molecular oxygen/oxidation-reduction process/iron ion binding;oxidation-reduction process/iron ion binding/oxidoreductase activity, acting on paired donors, with incorporation or reduction of molecular oxygen/heme binding;heme binding/oxidoreductase activity, acting on paired donors, with incorporati…	Molecular Function/Molecular Function/Biological Process/Molecular Function;Biological Process/Molecular Function/Molecular Function/Molecular Function;Molecular Function/Molecular Function/Biological Process/Molecular Function;Molecular Function/Molecular Function/Biological Process/Molecular Function;Molecular Function/Biological Process;Molecular Function/Molecular Function/Biological Process/…
Potra003741g22660.2	HSP80_SOLLC Heat shock cognate 80 OS=Solanum lycopersicum GN=HSC80 PE=2 SV=1	20	0.0E0	89.55%	gnl|BL_ORD_ID|182512sp|P36181|HSP80_SOLLC Heat shock cognate protein 80 OS=Solanum lycopersicum GN=HSC80 PE=2 SV=1	0.0E0	98.04%	87.55%	98.87%	978778	null;null;Heat shock protein Hsp90, N-terminal;Histidine kinase/HSP90-like ATPase superfamily;Histidine kinase/HSP90-like ATPase superfamily;Heat shock protein Hsp90 family;Heat shock protein Hsp90 family;Heat shock protein Hsp90 family;Heat shock protein Hsp90 family;Heat shock protein Hsp90 family;Heat shock protein Hsp90 family;Heat shock protein Hsp90 family;Ribosomal protein S5 domain 2-type…	protein folding/ATP binding/response to stress/unfolded protein binding;protein folding/ATP binding/response to stress/unfolded protein binding;protein folding/ATP binding/response to stress/unfolded protein binding;protein folding/ATP binding/response to stress/unfolded protein binding	Biological Process/Molecular Function/Biological Process/Molecular Function;Biological Process/Molecular Function/Biological Process/Molecular Function;Biological Process/Molecular Function/Biological Process/Molecular Function;Biological Process/Molecular Function/Biological Process/Molecular Function
Potra003298g21277.1	Y4844_ARATH Uncharacterized protein At4g28440 OS=Arabidopsis thaliana GN=At4g28440 PE=1 SV=1	1	1.4E-60	80.00%	gnl|BL_ORD_ID|529481sp|O49453|Y4844_ARATH Uncharacterized protein At4g28440 OS=Arabidopsis thaliana GN=At4g28440 PE=1 SV=1	1.4E-60	80.45%	86.93%	83.12%	191045	null;null;null;null;null;Nucleic acid-binding, OB-fold
Potra001638g13460.1	ATL38_ARATH RING-H2 finger ATL38 OS=Arabidopsis thaliana GN=ATL38 PE=2 SV=1	20	1.6E-12	58.30%	gnl|BL_ORD_ID|32054sp|O64762|ATL38_ARATH RING-H2 finger protein ATL38 OS=Arabidopsis thaliana GN=ATL38 PE=2 SV=1	1.6E-12	57.14%	30.13%	19.04%	71633	Zinc finger, RING-type;Zinc finger, RING-type;Zinc finger, RING/FYVE/PHD-type;Zinc finger, RING/FYVE/PHD-type;Zinc finger, RING/FYVE/PHD-type;Zinc finger, RING/FYVE/PHD-type;Zinc finger, RING/FYVE/PHD-type;Zinc finger, RING/FYVE/PHD-type;Zinc finger, RING/FYVE/PHD-type;Zinc finger, RING/FYVE/PHD-type;Zinc finger, RING/FYVE/PHD-type;Zinc finger, RING/FYVE/PHD-type;Zinc finger, RING-type;Zinc finge…
Potra000528g03658.1	PME21_SOLLC Pectinesterase OS=Solanum lycopersicum GN= PE=2 SV=2	20	0.0E0	64.35%	gnl|BL_ORD_ID|307896sp|P09607|PME21_SOLLC Pectinesterase 2.1 OS=Solanum lycopersicum GN=PME2.1 PE=2 SV=2	0.0E0	73.01%	100.36%	100.18%	585489	Pectinesterase inhibitor domain;Invertase/pectin methylesterase inhibitor domain superfamily;Pectinesterase inhibitor domain;Pectinesterase, catalytic;Pectinesterase inhibitor domain;Pectin lyase fold;Pectin lyase fold;Pectin lyase fold;Pectinesterase, Asp active site;Pectinesterase, Tyr active site;Pectinesterase, Tyr active site;Pectinesterase, Tyr active site;Pectinesterase, Tyr active site;Pe…	enzyme inhibitor activity;enzyme inhibitor activity;cell wall/pectinesterase activity/cell wall modification;enzyme inhibitor activity	Molecular Function;Molecular Function;Cellular Component/Molecular Function/Biological Process;Molecular Function
Potra002081g16216.1	NHX7_ARATH Sodium hydrogen exchanger 7 OS=Arabidopsis thaliana GN=NHX7 PE=1 SV=1	20	0.0E0	48.30%	gnl|BL_ORD_ID|269199sp|Q9LKW9|NHX7_ARATH Sodium/hydrogen exchanger 7 OS=Arabidopsis thaliana GN=NHX7 PE=1 SV=1	0.0E0	75.48%	82.55%	101.18%	1114.75	Cation/H+ exchanger;RmlC-like jelly roll fold;RmlC-like jelly roll fold;Cation/H+ exchanger, CPA1 family;Cation/H+ exchanger, CPA1 family;Cation/H+ exchanger, CPA1 family;Cation/H+ exchanger, CPA1 family;Cation/H+ exchanger, CPA1 family;Cation/H+ exchanger, CPA1 family;Cation/H+ exchanger, CPA1 family;Cation/H+ exchanger, CPA1 family;Cation/H+ exchanger, CPA1 family;Cation/H+ exchanger, CPA1 fami…	solute:proton antiporter activity/cation transport/integral component of membrane/transmembrane transport;integral component of membrane/cation transport/solute:proton antiporter activity	Molecular Function/Biological Process/Cellular Component/Biological Process;Cellular Component/Biological Process/Molecular Function
Potra003982g23967.1	HHP4_ARATH Heptahelical transmembrane 4 OS=Arabidopsis thaliana GN=HHP4 PE=2 SV=1	20	0.0E0	61.95%	gnl|BL_ORD_ID|172246sp|Q9SZG0|HHP4_ARATH Heptahelical transmembrane protein 4 OS=Arabidopsis thaliana GN=HHP4 PE=2 SV=1	0.0E0	87.50%	101.82%	95.61%	632484	AdipoR/Haemolysin-III-related;AdipoR/Haemolysin-III-related;AdipoR/Haemolysin-III-related;AdipoR/Haemolysin-III-related;AdipoR/Haemolysin-III-related;AdipoR/Haemolysin-III-related;AdipoR/Haemolysin-III-related;AdipoR/Haemolysin-III-related;AdipoR/Haemolysin-III-related;AdipoR/Haemolysin-III-related;AdipoR/Haemolysin-III-related;AdipoR/Haemolysin-III-related;AdipoR/Haemolysin-III-related;AdipoR/Ha…	integral component of membrane;integral component of membrane	Cellular Component;Cellular Component
Potra001075g09290.1	RL31_PERFR 60S ribosomal L31 OS=Perilla frutescens GN=RPL31 PE=2 SV=1	20	4.5E-54	84.70%	gnl|BL_ORD_ID|372179sp|Q9M573|RL31_PERFR 60S ribosomal protein L31 OS=Perilla frutescens GN=RPL31 PE=2 SV=1	4.5E-54	91.74%	100.00%	98.37%	171785	Ribosomal protein L31e;Ribosomal protein L31e domain superfamily;Ribosomal protein L31e;Ribosomal protein L31e;Ribosomal protein L31e, conserved site;Ribosomal protein L31e;Ribosomal protein L31e;Ribosomal protein L31e domain superfamily	translation/ribosome/structural constituent of ribosome;translation/ribosome/structural constituent of ribosome;translation/ribosome/structural constituent of ribosome;structural constituent of ribosome/intracellular/translation/ribosome;translation/ribosome/structural constituent of ribosome;translation/ribosome/structural constituent of ribosome	Biological Process/Cellular Component/Molecular Function;Biological Process/Cellular Component/Molecular Function;Biological Process/Cellular Component/Molecular Function;Molecular Function/Cellular Component/Biological Process/Cellular Component;Biological Process/Cellular Component/Molecular Function;Biological Process/Cellular Component/Molecular Function
Potra000524g03575.1	---NA---										null;null
Potra003075g20681.1	ADAL_HUMAN Adenosine deaminase OS=Homo sapiens GN=ADAL PE=2 SV=2	20	3.2E-68	49.45%	gnl|BL_ORD_ID|9794sp|Q6DHV7|ADAL_HUMAN Adenosine deaminase-like protein OS=Homo sapiens GN=ADAL PE=2 SV=2	3.2E-68	58.11%	95.49%	98.26%	224557	null;Adenosine/AMP deaminase domain;Adenosine/AMP deaminase domain;Adenosine/AMP deaminase domain;Adenosine/AMP deaminase domain;Metal-dependent hydrolase	deaminase activity	Molecular Function
Potra001960g15482.1	UXS2_ARATH UDP-glucuronic acid decarboxylase 2 OS=Arabidopsis thaliana GN=UXS2 PE=1 SV=1	20	0.0E0	66.95%	gnl|BL_ORD_ID|499986sp|Q9LZI2|UXS2_ARATH UDP-glucuronic acid decarboxylase 2 OS=Arabidopsis thaliana GN=UXS2 PE=1 SV=1	0.0E0	87.91%	96.63%	96.63%	723391	null;null;NAD(P)-binding domain;NAD(P)-binding domain;NAD(P)-binding domain;NAD(P)-binding domain;NAD(P)-binding domain;NAD(P)-binding domain;NAD(P)-binding domain;NAD(P)-binding domain;NAD(P)-binding domain superfamily;NAD(P)-binding domain superfamily
Potra003109g20758.2	RL38_ARATH 60S ribosomal L38 OS=Arabidopsis thaliana GN=RPL38A PE=3 SV=1	20	7.2E-36	88.30%	gnl|BL_ORD_ID|376543sp|O22860|RL38_ARATH 60S ribosomal protein L38 OS=Arabidopsis thaliana GN=RPL38A PE=3 SV=1	7.2E-36	96.83%	91.30%	74.12%	122094	Ribosomal protein L38e;Ribosomal protein L38e;Ribosomal protein L38e;Ribosomal protein L38e	intracellular/structural constituent of ribosome/translation/ribosome;intracellular/structural constituent of ribosome/translation/ribosome;intracellular/structural constituent of ribosome/translation/ribosome	Cellular Component/Molecular Function/Biological Process/Cellular Component;Cellular Component/Molecular Function/Biological Process/Cellular Component;Cellular Component/Molecular Function/Biological Process/Cellular Component
Potra000542g03812.1	ELCL_ARATH ELC-like OS=Arabidopsis thaliana GN=ELCL PE=1 SV=1	11	5.0E-158	55.64%	gnl|BL_ORD_ID|116717sp|Q9FFY6|ELCL_ARATH Protein ELC-like OS=Arabidopsis thaliana GN=ELCL PE=1 SV=1	5.0E-158	74.13%	101.90%	92.82%	457218	null;Ubiquitin-conjugating enzyme/RWD-like;Ubiquitin E2 variant, N-terminal;Steadiness box (SB) domain;Steadiness box (SB) domain;Steadiness box (SB) domain;Steadiness box (SB) domain;Steadiness box (SB) domain;Ubiquitin E2 variant, N-terminal;Ubiquitin-conjugating enzyme/RWD-like;ESCRT assembly domain	cellular protein modification process/protein transport;cellular protein modification process/protein transport	Biological Process/Biological Process;Biological Process/Biological Process
Potra004091g24481.2	PUMP2_ARATH Mitochondrial uncoupling 2 OS=Arabidopsis thaliana GN=PUMP2 PE=2 SV=1	20	2.0E-155	65.15%	gnl|BL_ORD_ID|325712sp|Q9ZWG1|PUMP2_ARATH Mitochondrial uncoupling protein 2 OS=Arabidopsis thaliana GN=PUMP2 PE=2 SV=1	2.0E-155	89.61%	91.48%	96.88%	443351	Mitochondrial carrier UCP-like;Mitochondrial carrier domain superfamily;Mitochondrial substrate/solute carrier;Mitochondrial substrate/solute carrier;Mitochondrial substrate/solute carrier;Mitochondrial substrate/solute carrier;Mitochondrial substrate/solute carrier;Mitochondrial substrate/solute carrier;Mitochondrial substrate/solute carrier;Mitochondrial substrate/solute carrier;Mitochondrial s…	mitochondrial membrane/mitochondrial transport	Cellular Component/Biological Process
Potra003308g21301.1	EIF3M_DICDI Eukaryotic translation initiation factor 3 subunit M OS=Dictyostelium discoideum GN=eif3m PE=1 SV=1	20	5.7E-65	53.45%	gnl|BL_ORD_ID|116589sp|Q54KZ8|EIF3M_DICDI Eukaryotic translation initiation factor 3 subunit M OS=Dictyostelium discoideum GN=eif3m PE=1 SV=1	5.7E-65	59.60%	87.03%	95.36%	218009	null;Proteasome component (PCI) domain;Winged helix-like DNA-binding domain superfamily;Proteasome component (PCI) domain;Proteasome component (PCI) domain;Proteasome component (PCI) domain;Proteasome component (PCI) domain;Proteasome component (PCI) domain;Proteasome component (PCI) domain;Proteasome component (PCI) domain;Proteasome component (PCI) domain;Eukaryotic translation initiation facto…	protein binding;protein binding;translation initiation factor activity/eukaryotic translation initiation factor 3 complex/cytoplasm	Molecular Function;Molecular Function;Molecular Function/Cellular Component/Cellular Component
Potra000931g07595.1	SDL5A_SOYBN Dynamin-related 5A OS=Glycine max PE=2 SV=1	20	0.0E0	71.55%	gnl|BL_ORD_ID|428466sp|Q39828|SDL5A_SOYBN Dynamin-related protein 5A OS=Glycine max PE=2 SV=1	0.0E0	98.20%	100.00%	99.84%	1147.88	Dynamin superfamily;Dynamin, GTPase domain;Dynamin GTPase effector;Dynamin GTPase effector;Dynamin GTPase effector;Dynamin central domain;Dynamin superfamily;Dynamin superfamily;Dynamin superfamily;Dynamin, GTPase region, conserved site;Dynamin-type guanine nucleotide-binding (G) domain;GTPase effector domain;Dynamin, GTPase domain;P-loop containing nucleoside triphosphate hydrolase	GTPase activity/GTP binding;GTPase activity/GTP binding;GTPase activity/GTP binding;GTP binding;GTP binding;GTPase activity/GTP binding	Molecular Function/Molecular Function;Molecular Function/Molecular Function;Molecular Function/Molecular Function;Molecular Function;Molecular Function;Molecular Function/Molecular Function
Potra003141g20834.3	SDT1_YEAST Suppressor of disruption of TFIIS OS=Saccharomyces cerevisiae (strain ATCC 204508 S288c) GN=SDT1 PE=1 SV=1	3	3.4E-18	45.33%	gnl|BL_ORD_ID|536002sp|Q09893|YAI5_SCHPO Uncharacterized protein C24B11.05 OS=Schizosaccharomyces pombe (strain 972 / ATCC 24843) GN=SPAC24B11.05 PE=3 SV=1	3.4E-18	45.58%	95.13%	74.91%	851149	HAD superfamily;HAD hydrolase, subfamily IA;Pyrimidine 5-nucleotidase;Pyrimidine 5-nucleotidase;Pyrimidine 5-nucleotidase;Pyrimidine 5-nucleotidase;HAD-like superfamily	metabolic process/hydrolase activity	Biological Process/Molecular Function
Potra187345g28500.1	CYPH_CATRO Peptidyl-prolyl cis-trans isomerase OS=Catharanthus roseus GN=PCKR1 PE=1 SV=1	20	2.4E-112	86.95%	gnl|BL_ORD_ID|86327sp|Q39613|CYPH_CATRO Peptidyl-prolyl cis-trans isomerase OS=Catharanthus roseus GN=PCKR1 PE=1 SV=1	2.4E-112	95.35%	100.00%	99.42%	323939	Cyclophilin-type peptidyl-prolyl cis-trans isomerase domain;Cyclophilin-like domain superfamily;Cyclophilin-type peptidyl-prolyl cis-trans isomerase domain;Cyclophilin-type peptidyl-prolyl cis-trans isomerase;Cyclophilin-type peptidyl-prolyl cis-trans isomerase;Cyclophilin-type peptidyl-prolyl cis-trans isomerase;Cyclophilin-type peptidyl-prolyl cis-trans isomerase, conserved site;Cyclophilin-typ…	protein peptidyl-prolyl isomerization/peptidyl-prolyl cis-trans isomerase activity;protein peptidyl-prolyl isomerization/peptidyl-prolyl cis-trans isomerase activity;peptidyl-prolyl cis-trans isomerase activity;peptidyl-prolyl cis-trans isomerase activity;protein folding/peptidyl-prolyl cis-trans isomerase activity;protein peptidyl-prolyl isomerization/peptidyl-prolyl cis-trans isomerase activity	Biological Process/Molecular Function;Biological Process/Molecular Function;Molecular Function;Molecular Function;Biological Process/Molecular Function;Biological Process/Molecular Function
Potra000858g06947.1	POLH_ARATH DNA polymerase eta OS=Arabidopsis thaliana GN=POLH PE=1 SV=1	20	0.0E0	48.10%	gnl|BL_ORD_ID|310027sp|Q8H2D5|POLH_ARATH DNA polymerase eta OS=Arabidopsis thaliana GN=POLH PE=1 SV=1	0.0E0	71.73%	104.76%	86.27%	775393	UmuC domain;DNA polymerase, Y-family, little finger domain superfamily;DNA polymerase eta/kappa/iota/IV;DNA polymerase eta/kappa/iota/IV;DNA polymerase, Y-family, little finger domain;DNA polymerase, Y-family, little finger domain;DNA polymerase, Y-family, little finger domain;DNA polymerase, Y-family, little finger domain;DNA polymerase, Y-family, little finger domain;DNA polymerase, Y-family, l…	DNA repair;DNA repair/damaged DNA binding;DNA repair/damaged DNA binding;DNA repair;DNA repair/damaged DNA binding	Biological Process;Biological Process/Molecular Function;Biological Process/Molecular Function;Biological Process;Biological Process/Molecular Function
Potra000525g03592.1	AAPC_CENCI glucose-6-phosphate 1-epimerase OS=Cenchrus ciliaris PE=2 SV=1	4	9.4E-43	47.00%	gnl|BL_ORD_ID|3561sp|Q40784|AAPC_CENCI Putative glucose-6-phosphate 1-epimerase OS=Cenchrus ciliaris PE=2 SV=1	9.4E-43	52.80%	86.93%	91.96%	155606	Aldose 1-/Glucose-6-phosphate 1-epimerase;Glycoside hydrolase-type carbohydrate-binding;Glucose-6-phosphate 1-epimerase;Glucose-6-phosphate 1-epimerase;Glucose-6-phosphate 1-epimerase;Glucose-6-phosphate 1-epimerase;Galactose mutarotase-like domain superfamily	carbohydrate metabolic process/isomerase activity;carbohydrate binding;carbohydrate binding/carbohydrate metabolic process/catalytic activity	Biological Process/Molecular Function;Molecular Function;Molecular Function/Biological Process/Molecular Function
Potra004580g25089.1	ENO1_ARATH Enolase chloroplastic OS=Arabidopsis thaliana GN=ENO1 PE=1 SV=1	20	0.0E0	84.05%	gnl|BL_ORD_ID|118390sp|Q9C9C4|ENO1_ARATH Enolase 1, chloroplastic OS=Arabidopsis thaliana GN=ENO1 PE=1 SV=1	0.0E0	97.34%	70.86%	99.71%	641728	Enolase;Enolase, N-terminal;Enolase, C-terminal TIM barrel domain;Enolase, N-terminal;Enolase-like, N-terminal;Enolase, C-terminal TIM barrel domain;Enolase-like, C-terminal;Enolase;Enolase;Enolase, conserved site;Enolase;Enolase-like, C-terminal;Enolase-like, N-terminal	phosphopyruvate hydratase complex/phosphopyruvate hydratase activity/glycolytic process/magnesium ion binding;metal ion binding/phosphopyruvate hydratase complex/phosphopyruvate hydratase activity/glycolytic process/magnesium ion binding;phosphopyruvate hydratase complex/phosphopyruvate hydratase activity/glycolytic process/magnesium ion binding;phosphopyruvate hydratase complex/phosphopyruvate h…	Cellular Component/Molecular Function/Biological Process/Molecular Function;Molecular Function/Cellular Component/Molecular Function/Biological Process/Molecular Function;Cellular Component/Molecular Function/Biological Process/Molecular Function;Cellular Component/Molecular Function/Biological Process/Molecular Function
Potra183476g28307.1	PHO32_ARATH Universal stress PHOS32 OS=Arabidopsis thaliana GN=PHOS32 PE=1 SV=1	4	5.6E-9	55.00%	gnl|BL_ORD_ID|303187sp|Q8VYN9|PHO32_ARATH Universal stress protein PHOS32 OS=Arabidopsis thaliana GN=PHOS32 PE=1 SV=1	5.6E-9	50.68%	61.16%	93.67%	566102	Universal stress protein A;UspA;Rossmann-like alpha/beta/alpha sandwich fold;Rossmann-like alpha/beta/alpha sandwich fold;Rossmann-like alpha/beta/alpha sandwich fold;Rossmann-like alpha/beta/alpha sandwich fold;Rossmann-like alpha/beta/alpha sandwich fold	response to stress	Biological Process
Potra004527g25029.2	T214A_XENLA Transmembrane 214-A OS=Xenopus laevis GN=tmem214-a PE=2 SV=1	5	3.8E-11	40.20%	gnl|BL_ORD_ID|461473sp|A0JMW6|T214A_XENLA Transmembrane protein 214-A OS=Xenopus laevis GN=tmem214-a PE=2 SV=1	3.8E-11	39.50%	46.84%	52.55%	69707	Transmembrane protein 214;Transmembrane protein 214;Transmembrane protein 214;Transmembrane protein 214;Transmembrane protein 214;Transmembrane protein 214;Transmembrane protein 214
Potra002138g16549.1	---NA---										PB1 domain;PB1 domain;PB1 domain;PB1 domain;PB1 domain;PB1 domain;PB1 domain;PB1 domain	protein binding;protein binding	Molecular Function;Molecular Function
Potra003848g23136.2	ORP3B_ARATH Oxysterol-binding -related 3B OS=Arabidopsis thaliana GN=ORP3B PE=2 SV=1	20	0.0E0	53.80%	gnl|BL_ORD_ID|287138sp|Q9SR33|ORP3B_ARATH Oxysterol-binding protein-related protein 3B OS=Arabidopsis thaliana GN=ORP3B PE=2 SV=1	0.0E0	84.18%	107.64%	99.00%	745347	Oxysterol-binding protein;Oxysterol-binding protein;Oxysterol-binding protein;Oxysterol-binding protein, conserved site;Oxysterol-binding protein, conserved site;Oxysterol-binding protein, conserved site;Oxysterol-binding protein, conserved site;Oxysterol-binding protein, conserved site;Oxysterol-binding protein, conserved site;Oxysterol-binding protein superfamily
Potra001660g13630.1	R13A3_ARATH 60S ribosomal L13a-3 OS=Arabidopsis thaliana GN=RPL13AC PE=2 SV=1	20	1.6E-131	81.05%	gnl|BL_ORD_ID|336530sp|Q9SVR0|R13A3_ARATH 60S ribosomal protein L13a-3 OS=Arabidopsis thaliana GN=RPL13AC PE=2 SV=1	1.6E-131	93.20%	100.00%	99.52%	375555	Ribosomal protein L13;Ribosomal protein L13 superfamily;Ribosomal protein L13, eukaryotic/archaeal;Ribosomal protein L13;Ribosomal protein L13;Ribosomal protein L13, eukaryotic/archaeal;Ribosomal protein L13, conserved site;Ribosomal protein L13;Ribosomal protein L13;Ribosomal protein L13 superfamily	structural constituent of ribosome/ribosome/translation;structural constituent of ribosome/translation/ribosome;structural constituent of ribosome/large ribosomal subunit/translation;structural constituent of ribosome/ribosome/translation;structural constituent of ribosome/ribosome/translation;structural constituent of ribosome/large ribosomal subunit/translation;translation/ribosome/structural c…	Molecular Function/Cellular Component/Biological Process;Molecular Function/Biological Process/Cellular Component;Molecular Function/Cellular Component/Biological Process;Molecular Function/Cellular Component/Biological Process;Molecular Function/Cellular Component/Biological Process;Molecular Function/Cellular Component/Biological Process;Biological Process/Cellular Component/Molecular Function;…
Potra003625g22204.1	RS25_SOLLC 40S ribosomal S25 OS=Solanum lycopersicum GN=RPS25 PE=3 SV=1	19	2.7E-16	81.84%	gnl|BL_ORD_ID|409102sp|P46301|RS25_SOLLC 40S ribosomal protein S25 OS=Solanum lycopersicum GN=RPS25 PE=3 SV=1	2.7E-16	82.98%	43.52%	37.90%	743294	Ribosomal protein S25;Ribosomal protein S25;Ribosomal protein S25;Ribosomal protein S25;Ribosomal protein S25;Ribosomal protein S25;Ribosomal protein S25;Ribosomal protein S25
Potra000499g03195.1	METK2_POPTR S-adenosylmethionine synthase 2 OS=Populus trichocarpa GN=METK2 PE=2 SV=2	20	0.0E0	97.00%	gnl|BL_ORD_ID|234996sp|A9PDZ7|METK2_POPTR S-adenosylmethionine synthase 2 OS=Populus trichocarpa GN=METK2 PE=2 SV=2	0.0E0	100.00%	100.00%	99.75%	778474	S-adenosylmethionine synthetase;S-adenosylmethionine synthetase;S-adenosylmethionine synthetase, central domain;S-adenosylmethionine synthetase;S-adenosylmethionine synthetase, C-terminal;S-adenosylmethionine synthetase, N-terminal;S-adenosylmethionine synthetase, N-terminal;S-adenosylmethionine synthetase, N-terminal;S-adenosylmethionine synthetase, N-terminal;S-adenosylmethionine synthetase;S-a…	methionine adenosyltransferase activity/ATP binding/S-adenosylmethionine biosynthetic process;S-adenosylmethionine biosynthetic process/methionine adenosyltransferase activity;methionine adenosyltransferase activity/ATP binding/S-adenosylmethionine biosynthetic process;methionine adenosyltransferase activity/S-adenosylmethionine biosynthetic process;S-adenosylmethionine biosynthetic process/methi…	Molecular Function/Molecular Function/Biological Process;Biological Process/Molecular Function;Molecular Function/Molecular Function/Biological Process;Molecular Function/Biological Process;Biological Process/Molecular Function;Molecular Function/Molecular Function/Biological Process;Biological Process/Molecular Function;Biological Process/Molecular Function;Molecular Function/Molecular Function/…
Potra002490g18824.8	VATA_CITUN V-type proton ATPase catalytic subunit A OS=Citrus unshiu PE=2 SV=1	20	4.9E-178	88.70%	gnl|BL_ORD_ID|500792sp|Q9SM09|VATA_CITUN V-type proton ATPase catalytic subunit A OS=Citrus unshiu PE=2 SV=1	4.9E-178	97.63%	40.61%	99.61%	511531	ATPase, F1/V1/A1 complex, alpha/beta subunit, nucleotide-binding domain;ATPase, F1/V1 complex, beta/alpha subunit, C-terminal;ATPase, F1/V1 complex, beta/alpha subunit, C-terminal;V-type ATP synthase catalytic alpha chain;V-type ATP synthase catalytic alpha chain;ATPase, alpha/beta subunit, nucleotide-binding domain, active site;P-loop containing nucleoside triphosphate hydrolase;P-loop containin…	ATP binding;ATP metabolic process;ATP binding	Molecular Function;Biological Process;Molecular Function
Potra001108g09706.1	FQRL2_ARATH Probable NAD(P)H dehydrogenase (quinone) FQR1-like 2 OS=Arabidopsis thaliana GN=At4g36750 PE=1 SV=1	20	1.5E-107	65.55%	gnl|BL_ORD_ID|137563sp|O23207|FQRL2_ARATH Probable NAD(P)H dehydrogenase (quinone) FQR1-like 2 OS=Arabidopsis thaliana GN=At4g36750 PE=1 SV=1	1.5E-107	91.10%	69.96%	98.96%	316.62	NADPH-dependent FMN reductase-like;Flavoprotein WrbA-like;Flavoprotein-like superfamily;Flavoprotein-like superfamily;Flavoprotein-like superfamily;Flavodoxin/nitric oxide synthase;Flavoprotein-like superfamily	oxidoreductase activity;NAD(P)H dehydrogenase (quinone) activity/FMN binding;FMN binding	Molecular Function;Molecular Function/Molecular Function;Molecular Function
Potra001368g11701.4	---NA---										Conserved hypothetical protein CHP01589, plant;Conserved hypothetical protein CHP01589, plant;Conserved hypothetical protein CHP01589, plant;Conserved hypothetical protein CHP01589, plant;Conserved hypothetical protein CHP01589, plant;Conserved hypothetical protein CHP01589, plant
Potra002395g18236.1	MSBP2_ARATH Membrane steroid-binding 2 OS=Arabidopsis thaliana GN=MSBP2 PE=1 SV=1	20	3.6E-93	65.45%	gnl|BL_ORD_ID|248135sp|Q9M2Z4|MSBP2_ARATH Membrane steroid-binding protein 2 OS=Arabidopsis thaliana GN=MSBP2 PE=1 SV=1	3.6E-93	77.40%	89.27%	96.30%	279641	Cytochrome b5-like heme/steroid binding domain;Cytochrome b5-like heme/steroid binding domain;Cytochrome b5-like heme/steroid binding domain superfamily;Cytochrome b5-like heme/steroid binding domain superfamily;Cytochrome b5-like heme/steroid binding domain superfamily;Cytochrome b5-like heme/steroid binding domain superfamily;Cytochrome b5-like heme/steroid binding domain superfamily;Cytochrome…
Potra001723g14023.2	ZCHC8_XENLA Zinc finger CCHC domain-containing 8 OS=Xenopus laevis GN=zcchc8 PE=2 SV=1	6	1.5E-13	56.67%	gnl|BL_ORD_ID|553389sp|Q6DD45|ZCHC8_XENLA Zinc finger CCHC domain-containing protein 8 OS=Xenopus laevis GN=zcchc8 PE=2 SV=1	1.5E-13	59.35%	16.55%	27.27%	766406	PSP, proline-rich;Zinc finger, CCHC-type superfamily;PSP, proline-rich;PSP, proline-rich;PSP, proline-rich;PSP, proline-rich;Zinc finger, CCHC-type	nucleic acid binding/zinc ion binding;nucleic acid binding/zinc ion binding	Molecular Function/Molecular Function;Molecular Function/Molecular Function
Potra002790g19975.2	RA212_ARATH Ethylene-responsive transcription factor RAP2-12 OS=Arabidopsis thaliana GN=RAP2-12 PE=1 SV=1	20	1.2E-66	69.70%	gnl|BL_ORD_ID|336746sp|Q9SSA8|RA212_ARATH Ethylene-responsive transcription factor RAP2-12 OS=Arabidopsis thaliana GN=RAP2-12 PE=1 SV=1	1.2E-66	56.89%	111.45%	105.56%	221476	AP2/ERF domain;AP2/ERF domain;AP2/ERF domain;AP2/ERF domain superfamily;AP2/ERF domain superfamily;AP2/ERF domain superfamily;AP2/ERF domain superfamily;AP2/ERF domain superfamily;AP2/ERF domain;AP2/ERF domain;DNA-binding domain superfamily	transcription factor activity, sequence-specific DNA binding/regulation of transcription, DNA-templated;transcription factor activity, sequence-specific DNA binding/regulation of transcription, DNA-templated;transcription factor activity, sequence-specific DNA binding/regulation of transcription, DNA-templated;transcription factor activity, sequence-specific DNA binding/regulation of transcriptio…	Molecular Function/Biological Process;Molecular Function/Biological Process;Molecular Function/Biological Process;Molecular Function/Biological Process;Molecular Function/Biological Process;Molecular Function/Biological Process;Molecular Function
Potra001586g13130.2	GILT_RAT Gamma-interferon-inducible lysosomal thiol reductase OS=Rattus norvegicus GN=Ifi30 PE=2 SV=1	12	3.5E-28	49.17%	gnl|BL_ORD_ID|149371sp|Q499T2|GILT_RAT Gamma-interferon-inducible lysosomal thiol reductase OS=Rattus norvegicus GN=Ifi30 PE=2 SV=1	3.5E-28	53.66%	82.66%	80.08%	113235	null;Gamma interferon inducible lysosomal thiol reductase GILT;Gamma interferon inducible lysosomal thiol reductase GILT;Gamma interferon inducible lysosomal thiol reductase GILT;Gamma interferon inducible lysosomal thiol reductase GILT;Gamma interferon inducible lysosomal thiol reductase GILT;Gamma interferon inducible lysosomal thiol reductase GILT;Gamma interferon inducible lysosomal thiol red…
Potra164749g27187.2	CHR5_ARATH CHROMATIN REMODELING 5 OS=Arabidopsis thaliana GN=CHR5 PE=1 SV=1	1	3.7E-80	70.00%	gnl|BL_ORD_ID|63139sp|F4IV99|CHR5_ARATH Protein CHROMATIN REMODELING 5 OS=Arabidopsis thaliana GN=CHR5 PE=1 SV=1	3.7E-80	70.11%	15.14%	97.75%	269626	Domain of unknown function DUF4208;Domain of unknown function DUF4208;Domain of unknown function DUF4208;Domain of unknown function DUF4208;Domain of unknown function DUF4208;Domain of unknown function DUF4208;Domain of unknown function DUF4208
Potra000524g03561.1	GOGC5_ARATH Golgin candidate 5 OS=Arabidopsis thaliana GN=GC5 PE=1 SV=1	3	0.0E0	61.33%	gnl|BL_ORD_ID|157051sp|Q0WVL7|GOGC5_ARATH Golgin candidate 5 OS=Arabidopsis thaliana GN=GC5 PE=1 SV=1	0.0E0	88.03%	71.65%	69.90%	793497	null;null;null;null;null;null;TATA element modulatory factor 1 DNA binding;TATA element modulatory factor 1 DNA binding;TATA element modulatory factor 1 TATA binding;TATA element modulatory factor 1 TATA binding;TATA element modulatory factor 1 TATA binding;TATA element modulatory factor 1 TATA binding;TATA element modulatory factor 1 TATA binding
Potra001595g13178.2	YF1BA_XENLA YIF1B-A OS=Xenopus laevis GN=yif1b-a PE=2 SV=1	13	2.6E-27	51.54%	gnl|BL_ORD_ID|541585sp|Q6GN58|YF1BA_XENLA Protein YIF1B-A OS=Xenopus laevis GN=yif1b-a PE=2 SV=1	2.6E-27	51.48%	79.00%	87.78%	112079	Yif1 family;Yif1 family;Yif1 family;Yif1 family;Yif1 family;Yif1 family;Yif1 family;Yif1 family;Yif1 family;Yif1 family;Yif1 family;Yif1 family;Yif1 family;Yif1 family;Yif1 family;Yif1 family;Yif1 family;Yif1 family;Yif1 family
Potra000551g03972.1	CHIB_TOBAC Basic endochitinase OS=Nicotiana tabacum PE=2 SV=1	20	1.6E-128	63.80%	gnl|BL_ORD_ID|62516sp|P29061|CHIB_TOBAC Basic endochitinase OS=Nicotiana tabacum PE=2 SV=1	1.6E-128	80.51%	92.52%	90.97%	375.17	null;Glycoside hydrolase family 18, catalytic domain;Glycoside hydrolase family 18, catalytic domain;Glycoside hydrolase family 18, catalytic domain;Glycoside hydrolase, chitinase active site;Glycoside hydrolase, chitinase active site;Glycoside hydrolase, chitinase active site;Glycoside hydrolase, chitinase active site;Glycoside hydrolase, chitinase active site;Glycoside hydrolase, chitinase acti…	carbohydrate metabolic process;hydrolase activity, hydrolyzing O-glycosyl compounds/carbohydrate metabolic process	Biological Process;Molecular Function/Biological Process
Potra003453g21717.1	CNBLA_ARATH Calcineurin B 10 OS=Arabidopsis thaliana GN=CBL10 PE=1 SV=1	18	3.0E-27	73.44%	gnl|BL_ORD_ID|68906sp|Q7FRS8|CNBLA_ARATH Calcineurin B-like protein 10 OS=Arabidopsis thaliana GN=CBL10 PE=1 SV=1	3.0E-27	76.92%	40.62%	66.24%	107842	null;null;null;null;null;null;EF-hand domain pair;EF-hand domain pair
Potra002489g18812.1	Y4230_ARATH G-type lectin S-receptor-like serine threonine- kinase At4g03230 OS=Arabidopsis thaliana GN=At4g03230 PE=3 SV=3	20	0.0E0	74.15%	gnl|BL_ORD_ID|528356sp|Q9ZR08|Y4230_ARATH G-type lectin S-receptor-like serine/threonine-protein kinase At4g03230 OS=Arabidopsis thaliana GN=At4g03230 PE=3 SV=3	0.0E0	87.08%	45.42%	37.83%	578.17	PAN/Apple domain;Bulb-type lectin domain;Protein kinase domain;PAN/Apple domain;Bulb-type lectin domain superfamily;Bulb-type lectin domain superfamily;Bulb-type lectin domain superfamily;Bulb-type lectin domain superfamily;Serine-threonine/tyrosine-protein kinase, catalytic domain;Bulb-type lectin domain;S-locus receptor kinase, C-terminal;Wall-associated receptor kinase, galacturonan-binding do…	protein kinase activity/protein phosphorylation/ATP binding;protein phosphorylation/protein kinase activity;protein serine/threonine kinase activity;polysaccharide binding;recognition of pollen;protein kinase activity/protein phosphorylation;protein kinase activity/protein phosphorylation/ATP binding	Molecular Function/Biological Process/Molecular Function;Biological Process/Molecular Function;Molecular Function;Molecular Function;Biological Process;Molecular Function/Biological Process;Molecular Function/Biological Process/Molecular Function
Potra000908g07359.4	SSDH_ARATH Succinate-semialdehyde mitochondrial OS=Arabidopsis thaliana GN=ALDH5F1 PE=1 SV=2	20	0.0E0	72.70%	gnl|BL_ORD_ID|442717sp|Q9SAK4|SSDH_ARATH Succinate-semialdehyde dehydrogenase, mitochondrial OS=Arabidopsis thaliana GN=ALDH5F1 PE=1 SV=2	0.0E0	91.96%	87.12%	88.97%	738028	Aldehyde dehydrogenase, N-terminal;Aldehyde dehydrogenase, N-terminal;Aldehyde dehydrogenase domain;Aldehyde dehydrogenase domain;Aldehyde dehydrogenase domain;Aldehyde dehydrogenase, glutamic acid active site;Aldehyde dehydrogenase, cysteine active site;Aldehyde dehydrogenase, cysteine active site;Aldehyde/histidinol dehydrogenase	oxidoreductase activity/metabolic process/oxidation-reduction process;oxidation-reduction process/metabolic process/oxidoreductase activity;oxidoreductase activity/metabolic process/oxidation-reduction process;oxidation-reduction process/metabolic process/oxidoreductase activity;metabolic process/oxidoreductase activity/oxidation-reduction process	Molecular Function/Biological Process/Biological Process;Biological Process/Biological Process/Molecular Function;Molecular Function/Biological Process/Biological Process;Biological Process/Biological Process/Molecular Function;Biological Process/Molecular Function/Biological Process
Potra003214g21018.1	LRKS5_ARATH Probable L-type lectin-domain containing receptor kinase OS=Arabidopsis thaliana GN=LECRKS5 PE=2 SV=1	20	1.8E-126	55.00%	gnl|BL_ORD_ID|223068sp|Q9FG33|LRKS5_ARATH Probable L-type lectin-domain containing receptor kinase S.5 OS=Arabidopsis thaliana GN=LECRKS5 PE=2 SV=1	1.8E-126	58.75%	95.55%	91.08%	396741	Protein kinase domain;Protein kinase domain;Legume lectin domain;Legume lectin domain;Legume lectin domain;Legume lectin domain;Legume lectin domain;Legume lectin domain;Legume lectin domain;Protein kinase, ATP binding site;Serine/threonine-protein kinase, active site;Serine/threonine-protein kinase, active site;Serine/threonine-protein kinase, active site;Serine/threonine-protein kinase, active …	ATP binding/protein phosphorylation/protein kinase activity;ATP binding/protein phosphorylation/protein kinase activity;carbohydrate binding;ATP binding;protein phosphorylation/protein kinase activity;ATP binding/protein phosphorylation/protein kinase activity;carbohydrate binding	Molecular Function/Biological Process/Molecular Function;Molecular Function/Biological Process/Molecular Function;Molecular Function;Molecular Function;Biological Process/Molecular Function;Molecular Function/Biological Process/Molecular Function;Molecular Function
Potra001498g12499.1	R3HD2_BOVIN R3H domain-containing 2 OS=Bos taurus GN=R3HDM2 PE=2 SV=1	6	3.0E-9	49.67%	gnl|BL_ORD_ID|336706sp|A0JNC2|R3HD2_BOVIN R3H domain-containing protein 2 OS=Bos taurus GN=R3HDM2 PE=2 SV=1	3.0E-9	48.33%	18.20%	37.27%	635438	R3H domain;R3H domain superfamily;SUZ domain;R3H domain;R3H domain;R3H domain;R3H domain;R3H domain;SUZ domain;R3H domain;R3H domain;R3H domain superfamily	nucleic acid binding;nucleic acid binding;nucleic acid binding;nucleic acid binding;nucleic acid binding	Molecular Function;Molecular Function;Molecular Function;Molecular Function;Molecular Function
Potra001893g15067.1	ANXD1_ARATH Annexin D1 OS=Arabidopsis thaliana GN=ANN1 PE=1 SV=1	20	5.9E-171	61.20%	gnl|BL_ORD_ID|17543sp|Q9SYT0|ANXD1_ARATH Annexin D1 OS=Arabidopsis thaliana GN=ANN1 PE=1 SV=1	5.9E-171	86.12%	100.00%	100.00%	484567	Annexin D, plant;Annexin;Annexin repeat;Annexin superfamily;Annexin repeat;Annexin superfamily;Annexin superfamily;Annexin superfamily;Annexin superfamily;Annexin superfamily;Annexin repeat, conserved site;Annexin repeat, conserved site	calcium-dependent phospholipid binding/calcium ion binding;calcium-dependent phospholipid binding/calcium ion binding;calcium ion binding/calcium-dependent phospholipid binding;calcium-dependent phospholipid binding/calcium ion binding;calcium ion binding/calcium-dependent phospholipid binding;calcium ion binding/calcium-dependent phospholipid binding;calcium ion binding/calcium-dependent phospho…	Molecular Function/Molecular Function;Molecular Function/Molecular Function;Molecular Function/Molecular Function;Molecular Function/Molecular Function;Molecular Function/Molecular Function;Molecular Function/Molecular Function;Molecular Function/Molecular Function;Molecular Function/Molecular Function
Potra000181g00721.1	ATL16_ARATH RING-H2 finger ATL16 OS=Arabidopsis thaliana GN=ATL16 PE=2 SV=1	20	8.5E-107	61.95%	gnl|BL_ORD_ID|32029sp|Q9LSW9|ATL16_ARATH RING-H2 finger protein ATL16 OS=Arabidopsis thaliana GN=ATL16 PE=2 SV=1	8.5E-107	75.00%	83.20%	87.64%	325094	Zinc finger, RING-type;Zinc finger, RING/FYVE/PHD-type;Zinc finger, RING-type;Zinc finger, RING-type;Zinc finger, RING-type;Zinc finger, RING-type;Zinc finger, RING-type;Zinc finger, RING-type;Zinc finger, RING-type;Zinc finger, RING-type;Zinc finger, RING-type;Zinc finger, RING-type;Zinc finger, RING-type
Potra173409g27647.1	LYRM9_ARATH LYR motif-containing At3g19508 OS=Arabidopsis thaliana GN=At3g19508 PE=3 SV=1	2	6.1E-39	75.50%	gnl|BL_ORD_ID|225268sp|Q1G3M2|LYRM9_ARATH LYR motif-containing protein At3g19508 OS=Arabidopsis thaliana GN=At3g19508 PE=3 SV=1	6.1E-39	86.25%	98.77%	96.39%	130183	Complex 1 LYR protein;Complex 1 LYR protein
Potra197846g29256.1	NU1M_PETHY NADH-ubiquinone oxidoreductase chain 1 OS=Petunia hybrida GN=ND1 PE=3 SV=1	20	8.3E-58	83.45%	gnl|BL_ORD_ID|276404sp|Q01300|NU1M_PETHY NADH-ubiquinone oxidoreductase chain 1 OS=Petunia hybrida GN=ND1 PE=3 SV=1	8.3E-58	96.97%	30.46%	99.00%	186808	NADH:ubiquinone oxidoreductase, subunit 1/F420H2 oxidoreductase subunit H;NADH:ubiquinone oxidoreductase, subunit 1/F420H2 oxidoreductase subunit H;NADH:ubiquinone oxidoreductase, subunit 1/F420H2 oxidoreductase subunit H;NADH:ubiquinone oxidoreductase, subunit 1, conserved site;NADH:ubiquinone oxidoreductase, subunit 1, conserved site;NADH:ubiquinone oxidoreductase, subunit 1, conserved site;NAD…	membrane/oxidation-reduction process;membrane/oxidation-reduction process;membrane/oxidation-reduction process	Cellular Component/Biological Process;Cellular Component/Biological Process;Cellular Component/Biological Process
Potra004044g24374.1	BAM1_ARATH Beta-amylase chloroplastic OS=Arabidopsis thaliana GN=BAM1 PE=1 SV=1	20	5.6E-146	58.20%	gnl|BL_ORD_ID|40940sp|Q9LIR6|BAM1_ARATH Beta-amylase 1, chloroplastic OS=Arabidopsis thaliana GN=BAM1 PE=1 SV=1	5.6E-146	65.83%	82.96%	81.26%	441039	Glycoside hydrolase, family 14;Glycoside hydrolase, family 14;Glycoside hydrolase, family 14;Glycoside hydrolase, family 14;Glycoside hydrolase, family 14;Glycoside hydrolase superfamily	polysaccharide catabolic process/beta-amylase activity;polysaccharide catabolic process/beta-amylase activity;polysaccharide catabolic process/beta-amylase activity	Biological Process/Molecular Function;Biological Process/Molecular Function;Biological Process/Molecular Function
Potra001399g11889.2	FUT13_ARATH Alpha-(1,4)-fucosyltransferase OS=Arabidopsis thaliana GN=FUT13 PE=2 SV=2	20	0.0E0	52.75%	gnl|BL_ORD_ID|140187sp|Q9C8W3|FUT13_ARATH Alpha-(1,4)-fucosyltransferase OS=Arabidopsis thaliana GN=FUT13 PE=2 SV=2	0.0E0	84.53%	93.52%	92.82%	585104	Glycosyl transferase family 10;Alpha-(1, 3)-fucosyltransferase/alpha-(1, 4)-fucosyltransferase, plant;Alpha-(1, 3)-fucosyltransferase/alpha-(1, 4)-fucosyltransferase, plant;Glycosyl transferase family 10;Glycosyl transferase family 10;Glycosyl transferase family 10;Glycosyl transferase family 10;Glycosyl transferase family 10;Glycosyl transferase family 10	fucosyltransferase activity/membrane/protein glycosylation;fucosyltransferase activity/membrane/protein glycosylation	Molecular Function/Cellular Component/Biological Process;Molecular Function/Cellular Component/Biological Process
Potra001414g11998.1	---NA---										null;null
Potra000186g00748.2	4CLLA_ARATH Oxalate-- ligase OS=Arabidopsis thaliana GN=AAE3 PE=1 SV=1	20	0.0E0	50.40%	gnl|BL_ORD_ID|1995sp|Q9SMT7|4CLLA_ARATH Oxalate--CoA ligase OS=Arabidopsis thaliana GN=AAE3 PE=1 SV=1	0.0E0	89.87%	88.33%	93.61%	677167	null;AMP-dependent synthetase/ligase;AMP-binding enzyme, C-terminal domain;AMP-binding enzyme, C-terminal domain;AMP-binding enzyme, C-terminal domain;AMP-binding enzyme, C-terminal domain;AMP-binding enzyme, C-terminal domain;AMP-binding enzyme, C-terminal domain;AMP-binding, conserved site;AMP-binding, conserved site;AMP-binding, conserved site	catalytic activity/metabolic process	Molecular Function/Biological Process
Potra001028g08624.2	GSTF6_ARATH Glutathione S-transferase F6 OS=Arabidopsis thaliana GN=GSTF6 PE=2 SV=2	20	3.2E-58	65.10%	gnl|BL_ORD_ID|162989sp|P42760|GSTF6_ARATH Glutathione S-transferase F6 OS=Arabidopsis thaliana GN=GSTF6 PE=2 SV=2	3.2E-58	73.47%	70.67%	79.03%	187963	Glutathione S-transferase, C-terminal;Glutathione S-transferase, C-terminal;Glutathione S-transferase, C-terminal;Glutathione S-transferase, C-terminal;Glutathione S-transferase, C-terminal;Glutathione S-transferase, C-terminal;Glutathione S-transferase, C-terminal;Glutathione S-transferase, C-terminal;Glutathione S-transferase, C-terminal-like;Glutathione S-transferase, N-terminal;Glutathione S-…	protein binding	Molecular Function
Potra003981g23959.1	PLP2_ARATH Patatin 2 OS=Arabidopsis thaliana GN=PLP2 PE=1 SV=1	20	0.0E0	69.10%	gnl|BL_ORD_ID|306197sp|O48723|PLP2_ARATH Patatin-like protein 2 OS=Arabidopsis thaliana GN=PLP2 PE=1 SV=1	0.0E0	81.00%	98.28%	98.52%	541191	Patatin-like phospholipase domain;Patatin-like phospholipase domain;Patatin-like phospholipase domain;Patatin-like phospholipase domain;Patatin-like phospholipase domain;Patatin-like phospholipase domain;Acyl transferase/acyl hydrolase/lysophospholipase	lipid metabolic process;lipid metabolic process;metabolic process	Biological Process;Biological Process;Biological Process
Potra179660g28036.1	IPCS1_ARATH Phosphatidylinositol:ceramide inositolphosphotransferase 1 OS=Arabidopsis thaliana GN=IPCS1 PE=2 SV=1	20	7.9E-175	54.60%	gnl|BL_ORD_ID|194407sp|Q9M325|IPCS1_ARATH Phosphatidylinositol:ceramide inositolphosphotransferase 1 OS=Arabidopsis thaliana GN=IPCS1 PE=2 SV=1	7.9E-175	86.31%	102.95%	99.37%	493812	Sphingomyelin synthase-like domain;Sphingomyelin synthase-like domain;Sphingomyelin synthase-like domain;Sphingomyelin synthase-like domain;Sphingomyelin synthase-like domain;Sphingomyelin synthase-like domain;Sphingomyelin synthase-like domain;Sphingomyelin synthase-like domain;Sphingomyelin synthase-like domain;Sphingomyelin synthase-like domain;Sphingomyelin synthase-like domain;Sphingomyelin …
Potra000989g08185.2	DCE_SOLLC Glutamate decarboxylase OS=Solanum lycopersicum PE=2 SV=1	20	0.0E0	72.00%	gnl|BL_ORD_ID|92392sp|P54767|DCE_SOLLC Glutamate decarboxylase OS=Solanum lycopersicum PE=2 SV=1	0.0E0	88.84%	100.00%	100.00%	813913	Glutamate decarboxylase;Pyridoxal phosphate-dependent transferase, major region, subdomain 1;Pyridoxal phosphate-dependent transferase, subdomain 2;Pyridoxal phosphate-dependent decarboxylase;Pyridoxal phosphate-dependent decarboxylase;Glutamate decarboxylase;Glutamate decarboxylase;Pyridoxal phosphate-dependent transferase	pyridoxal phosphate binding/glutamate metabolic process/glutamate decarboxylase activity;catalytic activity;catalytic activity;carboxy-lyase activity/carboxylic acid metabolic process/pyridoxal phosphate binding;pyridoxal phosphate binding/glutamate metabolic process/glutamate decarboxylase activity	Molecular Function/Biological Process/Molecular Function;Molecular Function;Molecular Function;Molecular Function/Biological Process/Molecular Function;Molecular Function/Biological Process/Molecular Function
Potra196671g29134.1	RR12B_POPTR 30S ribosomal S12- chloroplastic OS=Populus trichocarpa GN=rps12-B PE=3 SV=1	20	8.9E-57	88.30%	gnl|BL_ORD_ID|395865sp|A4GYN8|RR12B_POPTR 30S ribosomal protein S12-B, chloroplastic OS=Populus trichocarpa GN=rps12-B PE=3 SV=1	8.9E-57	100.00%	65.19%	86.27%	178333	Ribosomal protein S12/S23;Ribosomal protein S12, bacterial-type;Ribosomal protein S12/S23;Ribosomal protein S12/S23;Ribosomal protein S12/S23;Ribosomal protein S12/S23;Ribosomal protein S12/S23;Ribosomal protein S12/S23;Ribosomal protein S12/S23;Ribosomal protein S12, bacterial-type;Nucleic acid-binding, OB-fold	intracellular/ribosome/translation/structural constituent of ribosome;translation/small ribosomal subunit/structural constituent of ribosome;intracellular/ribosome/translation/structural constituent of ribosome;intracellular/ribosome/translation/structural constituent of ribosome;intracellular/ribosome/translation/structural constituent of ribosome;intracellular/ribosome/translation/structural co…	Cellular Component/Cellular Component/Biological Process/Molecular Function;Biological Process/Cellular Component/Molecular Function;Cellular Component/Cellular Component/Biological Process/Molecular Function;Cellular Component/Cellular Component/Biological Process/Molecular Function;Cellular Component/Cellular Component/Biological Process/Molecular Function;Cellular Component/Cellular Component/…
Potra002838g20094.2	Y4757_DICDI OTU domain-containing DDB_G0284757 OS=Dictyostelium discoideum GN=DDB_G0284757 PE=4 SV=2	17	8.5E-22	48.41%	gnl|BL_ORD_ID|529322sp|Q54P70|Y4757_DICDI OTU domain-containing protein DDB_G0284757 OS=Dictyostelium discoideum GN=DDB_G0284757 PE=4 SV=2	8.5E-22	54.84%	20.23%	68.28%	982117	OTU domain;OTU domain;OTU domain;OTU domain;OTU domain;OTU domain
Potra002148g16623.1	ICI_LINUS ase inhibitor OS=Linum usitatissimum PE=1 SV=1	20	2.3E-24	62.00%	gnl|BL_ORD_ID|186326sp|P82381|ICI_LINUS Proteinase inhibitor OS=Linum usitatissimum PE=1 SV=1	2.3E-24	82.26%	89.86%	72.94%	928189	Proteinase inhibitor I13, potato inhibitor I;Proteinase inhibitor I13, potato inhibitor I;Proteinase inhibitor I13, potato inhibitor I;Proteinase inhibitor I13, potato inhibitor I;Proteinase inhibitor I13, potato inhibitor I;Proteinase inhibitor I13, potato inhibitor I;Proteinase inhibitor I13, potato inhibitor I superfamily	response to wounding/serine-type endopeptidase inhibitor activity;response to wounding/serine-type endopeptidase inhibitor activity;response to wounding/serine-type endopeptidase inhibitor activity;response to wounding/serine-type endopeptidase inhibitor activity	Biological Process/Molecular Function;Biological Process/Molecular Function;Biological Process/Molecular Function;Biological Process/Molecular Function
Potra001855g14859.1	LRR1_ARATH Leucine-rich repeat 1 OS=Arabidopsis thaliana GN=LRR1 PE=1 SV=1	20	3.2E-90	69.45%	gnl|BL_ORD_ID|223149sp|Q9FPJ5|LRR1_ARATH Leucine-rich repeat protein 1 OS=Arabidopsis thaliana GN=LRR1 PE=1 SV=1	3.2E-90	78.39%	91.28%	91.28%	271552	null;Leucine-rich repeat;Leucine-rich repeat domain superfamily;Leucine-rich repeat-containing N-terminal, plant-type;Leucine-rich repeat-containing N-terminal, plant-type;Leucine-rich repeat-containing N-terminal, plant-type;Leucine-rich repeat-containing N-terminal, plant-type;Leucine-rich repeat-containing N-terminal, plant-type;Leucine-rich repeat-containing N-terminal, plant-type;Leucine-ric…	protein binding	Molecular Function
Potra005944g34563.1	ILA_ARATH ILITYHIA OS=Arabidopsis thaliana GN=ILA PE=1 SV=1	6	7.0E-57	63.33%	gnl|BL_ORD_ID|191097sp|F4I893|ILA_ARATH Protein ILITYHIA OS=Arabidopsis thaliana GN=ILA PE=1 SV=1	7.0E-57	81.56%	5.23%	104.44%	197593	Armadillo-like helical;Translational activator Gcn1;Translational activator Gcn1;Armadillo-type fold	regulation of translation/cellular response to stress/positive regulation of kinase activity/ribosome binding/protein kinase regulator activity/protein kinase binding;binding	Biological Process/Biological Process/Biological Process/Molecular Function/Molecular Function/Molecular Function;Molecular Function
Potra001538g12772.1	SBT15_ARATH Subtilisin-like protease OS=Arabidopsis thaliana GN= PE=2 SV=1	20	0.0E0	60.70%	gnl|BL_ORD_ID|426247sp|Q9LUM3|SBT15_ARATH Subtilisin-like protease SBT1.5 OS=Arabidopsis thaliana GN=SBT1.5 PE=2 SV=1	0.0E0	89.87%	96.77%	96.90%	1176.0	Peptidase S8, subtilisin-related;Peptidase S8 propeptide/proteinase inhibitor I9;Peptidase S8/S53 domain superfamily;PA domain;Peptidase S8 propeptide/proteinase inhibitor I9 superfamily;Peptidase S8/S53 domain;Peptidase S8/S53 domain;Peptidase S8/S53 domain;Peptidase S8, subtilisin, Ser-active site;Peptidase S8, subtilisin, Ser-active site;Peptidase S8, subtilisin, Ser-active site;Peptidase S8, …	serine-type endopeptidase activity/proteolysis;serine-type endopeptidase activity/proteolysis;serine-type endopeptidase activity/proteolysis	Molecular Function/Biological Process;Molecular Function/Biological Process;Molecular Function/Biological Process
Potra000379g01655.2	SCRK6_ARATH Probable fructokinase- chloroplastic OS=Arabidopsis thaliana GN=At1g66430 PE=2 SV=1	20	7.0E-31	75.30%	gnl|BL_ORD_ID|427606sp|Q9C524|SCRK6_ARATH Probable fructokinase-6, chloroplastic OS=Arabidopsis thaliana GN=At1g66430 PE=2 SV=1	7.0E-31	84.04%	24.48%	44.13%	121324	Carbohydrate kinase PfkB;Ribokinase-like;Ribokinase-like;Ribokinase-like;Ribokinase-like;Carbohydrate/puine kinase, PfkB, conserved site;Ribokinase-like	phosphotransferase activity, alcohol group as acceptor	Molecular Function
Potra001024g08562.5	GLNA_VIGAC Glutamine synthetase nodule isozyme OS=Vigna aconitifolia PE=2 SV=1	20	0.0E0	94.75%	gnl|BL_ORD_ID|152914sp|P32289|GLNA_VIGAC Glutamine synthetase nodule isozyme OS=Vigna aconitifolia PE=2 SV=1	0.0E0	96.55%	89.61%	99.07%	569311	Glutamine synthetase, catalytic domain;Glutamine synthetase/guanido kinase, catalytic domain;Glutamine synthetase, catalytic domain;Glutamine synthetase, beta-Grasp domain;Glutamine synthetase, beta-Grasp domain;Glutamine synthetase, beta-Grasp domain;Glutamine synthetase, glycine-rich site;Glutamine synthetase, N-terminal conserved site;Glutamine synthetase, N-terminal domain superfamily;Glutami…	nitrogen compound metabolic process/glutamate-ammonia ligase activity;catalytic activity;nitrogen compound metabolic process/glutamate-ammonia ligase activity;glutamate-ammonia ligase activity/nitrogen compound metabolic process/glutamine biosynthetic process;glutamine biosynthetic process/glutamate-ammonia ligase activity/nitrogen compound metabolic process;catalytic activity	Biological Process/Molecular Function;Molecular Function;Biological Process/Molecular Function;Molecular Function/Biological Process/Biological Process;Biological Process/Molecular Function/Biological Process;Molecular Function
Potra002426g18435.3	DNJ13_ARATH Chaperone dnaJ 13 OS=Arabidopsis thaliana GN=ATJ13 PE=1 SV=2	20	6.0E-158	61.90%	gnl|BL_ORD_ID|102874sp|Q39079|DNJ13_ARATH Chaperone protein dnaJ 13 OS=Arabidopsis thaliana GN=ATJ13 PE=1 SV=2	6.0E-158	84.02%	62.83%	94.68%	461455	null;DnaJ domain;DnaJ domain;DnaJ domain superfamily;DnaJ domain;DnaJ domain;DnaJ domain, conserved site;DnaJ domain;DnaJ domain;DnaJ domain superfamily
Potra003297g21271.1	EIF3C_MEDTR Eukaryotic translation initiation factor 3 subunit C OS=Medicago truncatula GN=TIF3C1 PE=2 SV=1	20	0.0E0	61.55%	gnl|BL_ORD_ID|116136sp|Q9XHM1|EIF3C_MEDTR Eukaryotic translation initiation factor 3 subunit C OS=Medicago truncatula GN=TIF3C1 PE=2 SV=1	0.0E0	85.30%	73.48%	97.54%	930243	null;Eukaryotic translation initiation factor 3 subunit C, N-terminal domain;Armadillo-like helical;Armadillo-like helical;Armadillo-like helical;Armadillo-like helical;Eukaryotic translation initiation factor 3 subunit C	eukaryotic translation initiation factor 3 complex/translation initiation factor binding/translational initiation/translation initiation factor activity;translation initiation factor binding/RNA binding/eukaryotic translation initiation factor 3 complex/translational initiation/translation initiation factor activity	Cellular Component/Molecular Function/Biological Process/Molecular Function;Molecular Function/Molecular Function/Cellular Component/Biological Process/Molecular Function
Potra000990g08187.1	DESI1_HUMAN Desumoylating isopeptidase 1 OS=Homo sapiens GN=DESI1 PE=1 SV=1	14	9.5E-45	54.71%	gnl|BL_ORD_ID|97164sp|Q6ICB0|DESI1_HUMAN Desumoylating isopeptidase 1 OS=Homo sapiens GN=DESI1 PE=1 SV=1	9.5E-45	67.81%	86.90%	50.87%	155606	PPPDE putative peptidase domain;PPPDE putative peptidase domain;PPPDE putative peptidase domain;PPPDE putative peptidase domain;PPPDE putative peptidase domain;PPPDE putative peptidase domain;PPPDE putative peptidase domain
Potra001507g12561.1	RS11_SOYBN 40S ribosomal S11 OS=Glycine max GN=RPS11 PE=2 SV=2	20	2.3E-94	79.90%	gnl|BL_ORD_ID|400455sp|P17093|RS11_SOYBN 40S ribosomal protein S11 OS=Glycine max GN=RPS11 PE=2 SV=2	2.3E-94	94.97%	100.00%	99.38%	277.33	Ribosomal protein S17/S11;Ribosomal protein S17, archaeal/eukaryotic;Ribosomal protein S17, archaeal/eukaryotic;40S ribosomal protein S11, N-terminal;Ribosomal protein S17/S11;Ribosomal protein S17/S11;Ribosomal protein S17/S11;Ribosomal protein S17, conserved site;Ribosomal protein S17/S11;Nucleic acid-binding, OB-fold	structural constituent of ribosome/ribosome/intracellular/translation;structural constituent of ribosome/ribosome/intracellular/translation;structural constituent of ribosome/ribosome/intracellular/translation;structural constituent of ribosome/translation/ribosome/intracellular;structural constituent of ribosome/ribosome/intracellular/translation	Molecular Function/Cellular Component/Cellular Component/Biological Process;Molecular Function/Cellular Component/Cellular Component/Biological Process;Molecular Function/Cellular Component/Cellular Component/Biological Process;Molecular Function/Biological Process/Cellular Component/Cellular Component;Molecular Function/Cellular Component/Cellular Component/Biological Process
Potra001344g11547.2	EI3JA_DANRE Eukaryotic translation initiation factor 3 subunit J-A OS=Danio rerio GN=eif3ja PE=1 SV=1	20	4.9E-12	57.35%	gnl|BL_ORD_ID|115927sp|Q7SXU0|EI3JA_DANRE Eukaryotic translation initiation factor 3 subunit J-A OS=Danio rerio GN=eif3ja PE=1 SV=1	4.9E-12	59.26%	43.37%	48.43%	666254	Eukaryotic translation initiation factor 3 subunit J;Eukaryotic translation initiation factor 3-like domain superfamily;Eukaryotic translation initiation factor 3-like domain superfamily;Eukaryotic translation initiation factor 3-like domain superfamily;Eukaryotic translation initiation factor 3 subunit J;Eukaryotic translation initiation factor 3 subunit J	eukaryotic translation initiation factor 3 complex/translation initiation factor activity/cytoplasm;eukaryotic translation initiation factor 3 complex/translation initiation factor activity/cytoplasm;eukaryotic translation initiation factor 3 complex/translation initiation factor activity/cytoplasm	Cellular Component/Molecular Function/Cellular Component;Cellular Component/Molecular Function/Cellular Component;Cellular Component/Molecular Function/Cellular Component
Potra001000g08321.1	OP24A_ARATH Outer envelope pore chloroplastic OS=Arabidopsis thaliana GN=OEP24A PE=1 SV=1	5	7.8E-113	77.60%	gnl|BL_ORD_ID|285525sp|Q1H5C9|OP24A_ARATH Outer envelope pore protein 24A, chloroplastic OS=Arabidopsis thaliana GN=OEP24A PE=1 SV=1	7.8E-113	84.43%	99.53%	99.53%	328561	null;Outer envelope pore protein 24	regulation of ion transmembrane transport/voltage-gated cation channel activity	Biological Process/Molecular Function
Potra000855g06924.1	MPPE1_RAT Metallophosphoesterase 1 OS=Rattus norvegicus GN=Mppe1 PE=2 SV=1	12	2.5E-23	43.75%	gnl|BL_ORD_ID|245917sp|B1WC86|MPPE1_RAT Metallophosphoesterase 1 OS=Rattus norvegicus GN=Mppe1 PE=2 SV=1	2.5E-23	43.94%	73.35%	71.53%	103605	Calcineurin-like phosphoesterase domain, ApaH type;Metallo-dependent phosphatase-like;PGAP5/Cdc1/Ted1;PGAP5/Cdc1/Ted1;PGAP5/Cdc1/Ted1;PGAP5/Cdc1/Ted1;PGAP5/Cdc1/Ted1;PGAP5/Cdc1/Ted1;PGAP5/Cdc1/Ted1;PGAP5/Cdc1/Ted1;PGAP5/Cdc1/Ted1;PGAP5/Cdc1/Ted1;PGAP5/Cdc1/Ted1;PGAP5/Cdc1/Ted1;Metallo-dependent phosphatase-like;Metallo-dependent phosphatase-like	hydrolase activity;ER to Golgi vesicle-mediated transport	Molecular Function;Biological Process
Potra003715g22532.1	TIM8_ARATH Mitochondrial import inner membrane translocase subunit TIM8 OS=Arabidopsis thaliana GN=TIM8 PE=1 SV=1	14	1.2E-25	58.79%	gnl|BL_ORD_ID|472507sp|Q9XGY4|TIM8_ARATH Mitochondrial import inner membrane translocase subunit TIM8 OS=Arabidopsis thaliana GN=TIM8 PE=1 SV=1	1.2E-25	90.79%	98.70%	96.20%	959005	Tim10-like;Tim10/FAM136A-like domain superfamily;Tim10/FAM136A-like domain superfamily;Tim10/FAM136A-like domain superfamily;Tim10/FAM136A-like domain superfamily
Potra001347g11567.3	LAC4_ARATH Laccase-4 OS=Arabidopsis thaliana GN=IRX12 PE=2 SV=2	20	1.6E-176	66.75%	gnl|BL_ORD_ID|209999sp|O80434|LAC4_ARATH Laccase-4 OS=Arabidopsis thaliana GN=IRX12 PE=2 SV=2	1.6E-176	77.78%	67.74%	100.00%	510375	Multicopper oxidase, type 2;Cupredoxin;Multicopper oxidase, type 1;Laccase;Cupredoxin;Cupredoxin;Cupredoxin;Multicopper oxidase, copper-binding site;Multicopper oxidases, conserved site;Laccase, second cupredoxin domain;Laccase, third cupredoxin domain;Cupredoxin;Cupredoxin	oxidoreductase activity/copper ion binding/oxidation-reduction process;oxidation-reduction process;hydroquinone:oxygen oxidoreductase activity/oxidation-reduction process/apoplast/lignin catabolic process;copper ion binding;copper ion binding	Molecular Function/Molecular Function/Biological Process;Biological Process;Molecular Function/Biological Process/Cellular Component/Biological Process;Molecular Function;Molecular Function
Potra000544g03838.1	BCHA1_ARATH SPIRRIG OS=Arabidopsis thaliana GN=SPI PE=1 SV=1	20	0.0E0	57.10%	gnl|BL_ORD_ID|41602sp|F4HZB2|BCHA1_ARATH Protein SPIRRIG OS=Arabidopsis thaliana GN=SPI PE=1 SV=1	0.0E0	84.87%	100.78%	100.36%	4999.88	null;BEACH domain;WD40 repeat;WD40/YVTN repeat-like-containing domain superfamily;WD40 repeat;WD40 repeat;BEACH domain;PH-BEACH domain;Armadillo-like helical;Armadillo-like helical;Armadillo-like helical;Armadillo-like helical;BEACH domain superfamily;BEACH domain superfamily;BEACH domain superfamily;WD40 repeat, conserved site;WD40-repeat-containing domain;PH-BEACH domain;WD40 repeat;BEACH domai…	protein binding;protein binding;protein binding;protein binding;protein binding;protein binding;binding;binding;protein binding	Molecular Function;Molecular Function;Molecular Function;Molecular Function;Molecular Function;Molecular Function;Molecular Function;Molecular Function;Molecular Function
Potra001088g09458.4	NRP2_ARATH NAP1-related 2 OS=Arabidopsis thaliana GN=NRP2 PE=1 SV=2	20	1.3E-99	64.75%	gnl|BL_ORD_ID|274670sp|Q8LC68|NRP2_ARATH NAP1-related protein 2 OS=Arabidopsis thaliana GN=NRP2 PE=1 SV=2	1.3E-99	82.81%	86.67%	90.20%	297745	null;null;Nucleosome assembly protein (NAP);Nucleosome assembly protein (NAP);Nucleosome assembly protein (NAP);NAP-like superfamily	nucleosome assembly/nucleus;nucleosome assembly/nucleus	Biological Process/Cellular Component;Biological Process/Cellular Component
Potra000490g03071.2	FPPS1_LUPAL Farnesyl pyrophosphate synthase 1 OS=Lupinus albus GN=FPS1 PE=2 SV=1	20	0.0E0	80.80%	gnl|BL_ORD_ID|137479sp|P49351|FPPS1_LUPAL Farnesyl pyrophosphate synthase 1 OS=Lupinus albus GN=FPS1 PE=2 SV=1	0.0E0	94.74%	100.00%	99.71%	640958	Polyprenyl synthetase;Isoprenoid synthase domain superfamily;Isoprenoid synthase domain superfamily;Isoprenoid synthase domain superfamily;Polyprenyl synthetase, conserved site;Polyprenyl synthetase, conserved site;Polyprenyl synthetase, conserved site;Isoprenoid synthase domain superfamily	isoprenoid biosynthetic process	Biological Process
Potra003708g22507.3	TPR3_ARATH Topless-related 3 OS=Arabidopsis thaliana GN=TPR3 PE=1 SV=1	20	0.0E0	55.70%	gnl|BL_ORD_ID|477189sp|Q84JM4|TPR3_ARATH Topless-related protein 3 OS=Arabidopsis thaliana GN=TPR3 PE=1 SV=1	0.0E0	84.18%	74.19%	100.12%	1251.5	WD40 repeat;WD40 repeat;WD40 repeat;WD40 repeat;WD40 repeat;WD40/YVTN repeat-like-containing domain superfamily;WD40/YVTN repeat-like-containing domain superfamily;WD40/YVTN repeat-like-containing domain superfamily;WD40/YVTN repeat-like-containing domain superfamily;Topless family;WD40 repeat, conserved site;WD40 repeat;WD40 repeat;WD40 repeat;WD40-repeat-containing domain;WD40 repeat;WD40-repea…	protein binding;protein binding;protein binding;protein binding;regulation of transcription, DNA-templated;protein binding;protein binding;protein binding;protein binding;protein binding;protein binding;protein binding	Molecular Function;Molecular Function;Molecular Function;Molecular Function;Biological Process;Molecular Function;Molecular Function;Molecular Function;Molecular Function;Molecular Function;Molecular Function;Molecular Function
Potra001971g15543.1	DSP8_ARATH dual specificity phosphatase DSP8 OS=Arabidopsis thaliana GN=DSP8 PE=2 SV=2	20	2.5E-118	49.05%	gnl|BL_ORD_ID|106769sp|Q9ZQP1|DSP8_ARATH Putative dual specificity protein phosphatase DSP8 OS=Arabidopsis thaliana GN=DSP8 PE=2 SV=2	2.5E-118	68.90%	102.08%	107.50%	351673	Protein-tyrosine phosphatase, catalytic;Dual specificity protein phosphatase domain;Dual specificity phosphatase, catalytic domain;Protein-tyrosine phosphatase-like;Protein-tyrosine phosphatase-like;Dual specificity phosphatase;Protein-tyrosine phosphatase, active site;Tyrosine specific protein phosphatases domain;Dual specificity protein phosphatase domain;Protein-tyrosine phosphatase-like	protein tyrosine/serine/threonine phosphatase activity/protein dephosphorylation;dephosphorylation/protein tyrosine/serine/threonine phosphatase activity;dephosphorylation/protein tyrosine phosphatase activity;dephosphorylation/phosphatase activity;protein tyrosine/serine/threonine phosphatase activity/protein dephosphorylation	Molecular Function/Biological Process;Biological Process/Molecular Function;Biological Process/Molecular Function;Biological Process/Molecular Function;Molecular Function/Biological Process
Potra002159g16677.5	MAEA_DANRE Macrophage erythroblast attacher OS=Danio rerio GN=maea PE=2 SV=2	20	9.5E-77	59.05%	gnl|BL_ORD_ID|226823sp|Q7SXR3|MAEA_DANRE Macrophage erythroblast attacher OS=Danio rerio GN=maea PE=2 SV=2	9.5E-77	66.30%	68.94%	100.37%	244973	CRA domain;CTLH, C-terminal LisH motif;CTLH/CRA C-terminal to LisH motif domain;CTLH/CRA C-terminal to LisH motif domain;Protein Fyv10/Macrophage erythroblast attacher;CTLH, C-terminal LisH motif;CTLH, C-terminal LisH motif;CTLH, C-terminal LisH motif	negative regulation of gluconeogenesis	Biological Process
Potra001942g15361.1	XTH6_ARATH Probable xyloglucan endotransglucosylase hydrolase 6 OS=Arabidopsis thaliana GN=XTH6 PE=2 SV=2	20	1.2E-167	69.50%	gnl|BL_ORD_ID|510636sp|Q8LF99|XTH6_ARATH Probable xyloglucan endotransglucosylase/hydrolase protein 6 OS=Arabidopsis thaliana GN=XTH6 PE=2 SV=2	1.2E-167	89.89%	91.44%	89.90%	474552	Xyloglucan endo-transglycosylase, C-terminal;Xyloglucan endotransglucosylase/hydrolase;Xyloglucan endotransglucosylase/hydrolase;Glycoside hydrolase family 16;Glycoside hydrolase family 16;Glycoside hydrolase family 16;Glycoside hydrolase, family 16, active site;Glycoside hydrolase, family 16, active site;Glycoside hydrolase, family 16, active site;Glycoside hydrolase, family 16, active site;Glyc…	xyloglucan:xyloglucosyl transferase activity/apoplast/cellular glucan metabolic process/cell wall;xyloglucan metabolic process/cell wall biogenesis/xyloglucan:xyloglucosyl transferase activity;hydrolase activity, hydrolyzing O-glycosyl compounds/carbohydrate metabolic process;hydrolase activity, hydrolyzing O-glycosyl compounds/carbohydrate metabolic process;hydrolase activity, hydrolyzing O-glyc…	Molecular Function/Cellular Component/Biological Process/Cellular Component;Biological Process/Biological Process/Molecular Function;Molecular Function/Biological Process;Molecular Function/Biological Process;Molecular Function/Biological Process
Potra000416g02102.1	RMLCD_ARATH Bifunctional dTDP-4-dehydrorhamnose 3,5-epimerase dTDP-4-dehydrorhamnose reductase OS=Arabidopsis thaliana GN=NRS ER PE=1 SV=1	8	0.0E0	68.25%	gnl|BL_ORD_ID|385358sp|Q9LQ04|RMLCD_ARATH Bifunctional dTDP-4-dehydrorhamnose 3,5-epimerase/dTDP-4-dehydrorhamnose reductase OS=Arabidopsis thaliana GN=NRS/ER PE=1 SV=1	0.0E0	93.99%	94.02%	93.40%	530791	RmlD-like substrate binding domain;RmlD-like substrate binding domain;RmlD-like substrate binding domain;RmlD-like substrate binding domain;RmlD-like substrate binding domain;NAD(P)-binding domain superfamily
Potra003761g22731.5	ANK1_HUMAN Ankyrin-1 OS=Homo sapiens GN=ANK1 PE=1 SV=3	20	2.7E-30	51.50%	gnl|BL_ORD_ID|16778sp|P16157|ANK1_HUMAN Ankyrin-1 OS=Homo sapiens GN=ANK1 PE=1 SV=3	2.7E-30	55.09%	11.48%	51.67%	129028	Ankyrin repeat;Tetratricopeptide repeat;Ankyrin repeat;Ankyrin repeat-containing domain superfamily;Ankyrin repeat-containing domain superfamily;Ankyrin repeat-containing domain superfamily;Tetratricopeptide-like helical domain superfamily;Ankyrin repeat-containing domain;Tetratricopeptide repeat;Ankyrin repeat-containing domain superfamily;Ankyrin repeat-containing domain superfamily;Ankyrin rep…	protein binding;protein binding;protein binding;protein binding;protein binding;protein binding;protein binding;protein binding;protein binding;protein binding;protein binding;protein binding;protein binding;protein binding;protein binding	Molecular Function;Molecular Function;Molecular Function;Molecular Function;Molecular Function;Molecular Function;Molecular Function;Molecular Function;Molecular Function;Molecular Function;Molecular Function;Molecular Function;Molecular Function;Molecular Function;Molecular Function
Potra002679g19730.2	WEB1_ARATH WEAK CHLOROPLAST MOVEMENT UNDER BLUE LIGHT 1 OS=Arabidopsis thaliana GN=WEB1 PE=1 SV=1	8	0.0E0	63.25%	gnl|BL_ORD_ID|508020sp|O48724|WEB1_ARATH Protein WEAK CHLOROPLAST MOVEMENT UNDER BLUE LIGHT 1 OS=Arabidopsis thaliana GN=WEB1 PE=1 SV=1	0.0E0	80.34%	88.23%	83.86%	667152	null;null;null;null;null;null;null;WEB family;WEB family;WEB family;WEB family;WEB family;WEB family;WEB family
Potra000143g00502.8	XYLA_ARATH Xylose isomerase OS=Arabidopsis thaliana GN=XYLA PE=2 SV=2	20	4.2E-149	76.80%	gnl|BL_ORD_ID|510729sp|Q9FKK7|XYLA_ARATH Xylose isomerase OS=Arabidopsis thaliana GN=XYLA PE=2 SV=2	4.2E-149	94.58%	50.31%	100.14%	431795	null;Xylose isomerase;Xylose isomerase;Xylose isomerase;Xylose isomerase;Xylose isomerase;Xylose isomerase-like superfamily	xylose isomerase activity/carbohydrate metabolic process;xylose isomerase activity/carbohydrate metabolic process;xylose isomerase activity/carbohydrate metabolic process	Molecular Function/Biological Process;Molecular Function/Biological Process;Molecular Function/Biological Process
Potra003451g21706.3	P2C37_ARATH phosphatase 2C 37 OS=Arabidopsis thaliana GN=PP2CA PE=1 SV=1	20	1.0E-59	58.90%	gnl|BL_ORD_ID|288750sp|P49598|P2C37_ARATH Protein phosphatase 2C 37 OS=Arabidopsis thaliana GN=PP2CA PE=1 SV=1	1.0E-59	64.83%	59.15%	88.06%	200675	PPM-type phosphatase domain;PPM-type phosphatase domain superfamily;PPM-type phosphatase domain;PPM-type phosphatase domain;Protein phosphatase 2C family;PPM-type phosphatase, divalent cation binding;PPM-type phosphatase domain;PPM-type phosphatase domain;PPM-type phosphatase domain superfamily	catalytic activity;catalytic activity;protein serine/threonine phosphatase activity/protein dephosphorylation;cation binding;catalytic activity;catalytic activity	Molecular Function;Molecular Function;Molecular Function/Biological Process;Molecular Function;Molecular Function;Molecular Function
Potra000595g04514.1	KPPR_WHEAT chloroplastic OS=Triticum aestivum PE=2 SV=1	20	0.0E0	63.95%	gnl|BL_ORD_ID|207604sp|P26302|KPPR_WHEAT Phosphoribulokinase, chloroplastic OS=Triticum aestivum PE=2 SV=1	0.0E0	90.46%	101.24%	100.49%	696427	Phosphoribulokinase;Phosphoribulokinase/uridine kinase;Phosphoribulokinase/uridine kinase;Phosphoribulokinase/uridine kinase;Phosphoribulokinase/uridine kinase;Phosphoribulokinase;Phosphoribulokinase;P-loop containing nucleoside triphosphate hydrolase	carbohydrate metabolic process/ATP binding/phosphoribulokinase activity;metabolic process/kinase activity/ATP binding;carbohydrate metabolic process/ATP binding/phosphoribulokinase activity	Biological Process/Molecular Function/Molecular Function;Biological Process/Molecular Function/Molecular Function;Biological Process/Molecular Function/Molecular Function
Potra004777g25179.2	NAT6_ARATH Nucleobase-ascorbate transporter 6 OS=Arabidopsis thaliana GN=NAT6 PE=2 SV=2	20	0.0E0	65.85%	gnl|BL_ORD_ID|263413sp|Q27GI3|NAT6_ARATH Nucleobase-ascorbate transporter 6 OS=Arabidopsis thaliana GN=NAT6 PE=2 SV=2	0.0E0	94.92%	100.00%	100.57%	942954	Xanthine/uracil/vitamin C permease;Xanthine/uracil/vitamin C permease;Xanthine/uracil/vitamin C permease;Xanthine/uracil/vitamin C permease;Xanthine/uracil/vitamin C permease;Xanthine/uracil/vitamin C permease;Xanthine/uracil/vitamin C permease;Xanthine/uracil/vitamin C permease;Xanthine/uracil/vitamin C permease;Xanthine/uracil/vitamin C permease;Xanthine/uracil/vitamin C permease;Xanthine/uraci…	membrane/transmembrane transporter activity/transmembrane transport	Cellular Component/Molecular Function/Biological Process
Potra001239g10643.7	RL73_ARATH 60S ribosomal L7-3 OS=Arabidopsis thaliana GN=RPL7C PE=2 SV=1	20	1.2E-82	71.35%	gnl|BL_ORD_ID|380138sp|P60039|RL73_ARATH 60S ribosomal protein L7-3 OS=Arabidopsis thaliana GN=RPL7C PE=2 SV=1	1.2E-82	81.01%	73.97%	92.75%	251906	Ribosomal protein L30, ferredoxin-like fold domain superfamily;Ribosomal protein L30, ferredoxin-like fold domain;Ribosomal protein L30, ferredoxin-like fold domain;Ribosomal protein L30, ferredoxin-like fold domain;Ribosomal protein L30, ferredoxin-like fold domain;Ribosomal protein L30, ferredoxin-like fold domain;Ribosomal protein L30, conserved site;Ribosomal protein L30, conserved site;Ribos…
Potra006575g25719.1	TMN12_ARATH Transmembrane 9 superfamily member 12 OS=Arabidopsis thaliana GN=TMN12 PE=2 SV=1	20	0.0E0	60.05%	gnl|BL_ORD_ID|474347sp|F4JRE0|TMN12_ARATH Transmembrane 9 superfamily member 12 OS=Arabidopsis thaliana GN=TMN12 PE=2 SV=1	0.0E0	92.96%	93.71%	98.55%	1068.14	null;Nonaspanin (TM9SF);Nonaspanin (TM9SF);Nonaspanin (TM9SF);Nonaspanin (TM9SF);Nonaspanin (TM9SF);Nonaspanin (TM9SF);Nonaspanin (TM9SF);Nonaspanin (TM9SF);Nonaspanin (TM9SF);Nonaspanin (TM9SF);Nonaspanin (TM9SF);Nonaspanin (TM9SF);Nonaspanin (TM9SF);Nonaspanin (TM9SF);Nonaspanin (TM9SF);Nonaspanin (TM9SF);Nonaspanin (TM9SF);Nonaspanin (TM9SF);Nonaspanin (TM9SF);Nonaspanin (TM9SF);Nonaspanin (TM…	integral component of membrane;integral component of membrane	Cellular Component;Cellular Component
Potra000835g06698.1	---NA---										null;null
Potra002498g18880.1	GDIR_ARATH Rho GDP-dissociation inhibitor 1 OS=Arabidopsis thaliana GN=GDI1 PE=1 SV=1	16	3.8E-70	55.19%	gnl|BL_ORD_ID|147981sp|Q9SFC6|GDIR_ARATH Rho GDP-dissociation inhibitor 1 OS=Arabidopsis thaliana GN=GDI1 PE=1 SV=1	3.8E-70	68.84%	89.58%	76.79%	223402	Rho protein GDP-dissociation inhibitor;Rho GDP-dissociation inhibitor domain superfamily;Rho protein GDP-dissociation inhibitor;Rho protein GDP-dissociation inhibitor;Rho protein GDP-dissociation inhibitor;Rho protein GDP-dissociation inhibitor;Rho protein GDP-dissociation inhibitor;Rho protein GDP-dissociation inhibitor;Rho protein GDP-dissociation inhibitor;Immunoglobulin E-set	cytoplasm/Rho GDP-dissociation inhibitor activity;cytoplasm/Rho GDP-dissociation inhibitor activity;cytoplasm/Rho GDP-dissociation inhibitor activity;cytoplasm/Rho GDP-dissociation inhibitor activity	Cellular Component/Molecular Function;Cellular Component/Molecular Function;Cellular Component/Molecular Function;Cellular Component/Molecular Function
Potra001257g10852.2	IF4B3_ARATH Eukaryotic translation initiation factor 4B3 OS=Arabidopsis thaliana GN=EIF4B3 PE=1 SV=1	4	2.3E-51	51.00%	gnl|BL_ORD_ID|189177sp|Q9SZP8|IF4B3_ARATH Eukaryotic translation initiation factor 4B3 OS=Arabidopsis thaliana GN=EIF4B3 PE=1 SV=1	2.3E-51	62.50%	77.88%	95.14%	183341	null;Plant specific eukaryotic initiation factor 4B;Plant specific eukaryotic initiation factor 4B;Plant specific eukaryotic initiation factor 4B;Plant specific eukaryotic initiation factor 4B;Plant specific eukaryotic initiation factor 4B;Plant specific eukaryotic initiation factor 4B;Plant specific eukaryotic initiation factor 4B	translation initiation factor activity	Molecular Function
Potra003737g22635.2	RL321_ARATH 60S ribosomal L32-1 OS=Arabidopsis thaliana GN=RPL32A PE=2 SV=2	20	3.7E-45	79.25%	gnl|BL_ORD_ID|372395sp|P49211|RL321_ARATH 60S ribosomal protein L32-1 OS=Arabidopsis thaliana GN=RPL32A PE=2 SV=2	3.7E-45	83.02%	79.70%	92.98%	149058	Ribosomal protein L32e;Ribosomal protein L32e;Ribosomal protein L32e;Ribosomal protein L32e;Ribosomal protein L32e;Ribosomal protein L32e superfamily	intracellular/structural constituent of ribosome/translation/ribosome;intracellular/structural constituent of ribosome/translation/ribosome;intracellular/structural constituent of ribosome/translation/ribosome;intracellular/structural constituent of ribosome/translation/ribosome;intracellular/structural constituent of ribosome/translation/ribosome	Cellular Component/Molecular Function/Biological Process/Cellular Component;Cellular Component/Molecular Function/Biological Process/Cellular Component;Cellular Component/Molecular Function/Biological Process/Cellular Component;Cellular Component/Molecular Function/Biological Process/Cellular Component;Cellular Component/Molecular Function/Biological Process/Cellular Component
Potra187835g28543.1	RS193_ARATH 40S ribosomal S19-3 OS=Arabidopsis thaliana GN=RPS19C PE=2 SV=1	20	1.1E-91	78.45%	gnl|BL_ORD_ID|406508sp|Q9FNP8|RS193_ARATH 40S ribosomal protein S19-3 OS=Arabidopsis thaliana GN=RPS19C PE=2 SV=1	1.1E-91	93.66%	99.30%	98.61%	269.24	Ribosomal protein S19e;Ribosomal protein S19e;Ribosomal protein S19e;Ribosomal protein S19e;Ribosomal protein S19e, conserved site;Ribosomal protein S19e;Winged helix DNA-binding domain superfamily	ribosome/structural constituent of ribosome/translation;ribosome/structural constituent of ribosome/translation;ribosome/structural constituent of ribosome/translation;translation/structural constituent of ribosome/ribosome/intracellular;ribosome/structural constituent of ribosome/translation	Cellular Component/Molecular Function/Biological Process;Cellular Component/Molecular Function/Biological Process;Cellular Component/Molecular Function/Biological Process;Biological Process/Molecular Function/Cellular Component/Cellular Component;Cellular Component/Molecular Function/Biological Process
Potra002341g17890.8	PSB5A_ARATH Proteasome subunit beta type-5-A OS=Arabidopsis thaliana GN=PBE1 PE=1 SV=1	20	5.5E-89	78.45%	gnl|BL_ORD_ID|318930sp|O23717|PSB5A_ARATH Proteasome subunit beta type-5-A OS=Arabidopsis thaliana GN=PBE1 PE=1 SV=1	5.5E-89	93.29%	54.38%	76.80%	269.24	Peptidase T1A, proteasome beta-subunit;Nucleophile aminohydrolases, N-terminal;Proteasome, subunit alpha/beta;Proteasome, subunit alpha/beta;Proteasome, subunit alpha/beta;Proteasome, subunit alpha/beta;Proteasome, subunit alpha/beta;Proteasome, subunit alpha/beta;Proteasome, subunit alpha/beta;Proteasome, subunit alpha/beta;Nucleophile aminohydrolases, N-terminal;Nucleophile aminohydrolases, N-t…	proteasome core complex/endopeptidase activity/proteolysis involved in cellular protein catabolic process;proteolysis involved in cellular protein catabolic process/proteasome core complex/threonine-type endopeptidase activity	Cellular Component/Molecular Function/Biological Process;Biological Process/Cellular Component/Molecular Function
Potra000525g03588.3	IPYR_ORYSJ Soluble inorganic pyrophosphatase OS=Oryza sativa japonica GN=IPP PE=2 SV=1	20	5.7E-123	78.75%	gnl|BL_ORD_ID|194717sp|Q0DYB1|IPYR_ORYSJ Soluble inorganic pyrophosphatase OS=Oryza sativa subsp. japonica GN=IPP PE=2 SV=1	5.7E-123	89.62%	99.07%	99.07%	354369	Inorganic pyrophosphatase;Inorganic pyrophosphatase superfamily;Inorganic pyrophosphatase superfamily;Inorganic pyrophosphatase;Inorganic pyrophosphatase;Inorganic pyrophosphatase;Inorganic pyrophosphatase;Inorganic pyrophosphatase superfamily	inorganic diphosphatase activity/phosphate-containing compound metabolic process/cytoplasm/magnesium ion binding;phosphate-containing compound metabolic process/magnesium ion binding/inorganic diphosphatase activity/cytoplasm;inorganic diphosphatase activity/phosphate-containing compound metabolic process/cytoplasm/magnesium ion binding;inorganic diphosphatase activity/phosphate-containing compou…	Molecular Function/Biological Process/Cellular Component/Molecular Function;Biological Process/Molecular Function/Molecular Function/Cellular Component;Molecular Function/Biological Process/Cellular Component/Molecular Function;Molecular Function/Biological Process/Cellular Component/Molecular Function;Molecular Function/Biological Process/Cellular Component/Molecular Function;Molecular Function/…
Potra000399g01879.2	ERF80_ARATH Ethylene-responsive transcription factor 9 OS=Arabidopsis thaliana GN=ERF9 PE=2 SV=1	20	8.4E-26	74.75%	gnl|BL_ORD_ID|120845sp|Q9FE67|ERF80_ARATH Ethylene-responsive transcription factor 9 OS=Arabidopsis thaliana GN=ERF9 PE=2 SV=1	8.4E-26	51.80%	111.00%	105.71%	104375	AP2/ERF domain;AP2/ERF domain;AP2/ERF transcription factor ERF/PTI6;AP2/ERF domain;AP2/ERF domain superfamily;AP2/ERF domain superfamily;AP2/ERF domain superfamily;AP2/ERF domain superfamily;AP2/ERF domain superfamily;AP2/ERF domain superfamily;AP2/ERF domain;AP2/ERF domain;DNA-binding domain superfamily	regulation of transcription, DNA-templated/transcription factor activity, sequence-specific DNA binding;regulation of transcription, DNA-templated/transcription factor activity, sequence-specific DNA binding;transcription factor activity, sequence-specific DNA binding;regulation of transcription, DNA-templated/transcription factor activity, sequence-specific DNA binding;transcription factor activ…	Biological Process/Molecular Function;Biological Process/Molecular Function;Molecular Function;Biological Process/Molecular Function;Molecular Function/Biological Process;Biological Process/Molecular Function;Biological Process/Molecular Function;Molecular Function
Potra000979g08095.1	STR9_ARATH Rhodanese-like domain-containing chloroplastic OS=Arabidopsis thaliana GN=STR9 PE=2 SV=1	6	2.3E-108	53.67%	gnl|BL_ORD_ID|445288sp|O48529|STR9_ARATH Rhodanese-like domain-containing protein 9, chloroplastic OS=Arabidopsis thaliana GN=STR9 PE=2 SV=1	2.3E-108	82.61%	98.29%	97.46%	318931	Rhodanese-like domain;Rhodanese-like domain superfamily;Rhodanese-like domain;Rhodanese-like domain;Rhodanese-like domain;Rhodanese-like domain;Rhodanese-like domain;Rhodanese-like domain;Rhodanese-like domain;Rhodanese-like domain superfamily;Rhodanese-like domain superfamily
Potra001206g10421.1	MARD1_ARATH MARD1 OS=Arabidopsis thaliana GN=MARD1 PE=2 SV=2	1	6.5E-8	44.00%	gnl|BL_ORD_ID|227992sp|Q8LGS1|MARD1_ARATH Protein MARD1 OS=Arabidopsis thaliana GN=MARD1 PE=2 SV=2	6.5E-8	44.54%	45.25%	78.81%	535286	Zf-FLZ domain;Zf-FLZ domain;Zf-FLZ domain;Zf-FLZ domain;Zf-FLZ domain
Potra003371g21477.3	MSRB1_ARATH Peptide methionine sulfoxide reductase chloroplastic OS=Arabidopsis thaliana GN=MSRB1 PE=1 SV=1	20	2.9E-79	75.10%	gnl|BL_ORD_ID|249504sp|Q9C8M2|MSRB1_ARATH Peptide methionine sulfoxide reductase B1, chloroplastic OS=Arabidopsis thaliana GN=MSRB1 PE=1 SV=1	2.9E-79	91.97%	67.82%	68.84%	242276	Peptide methionine sulphoxide reductase MrsB;Peptide methionine sulphoxide reductase MrsB;Peptide methionine sulphoxide reductase MrsB;Peptide methionine sulphoxide reductase MrsB;Peptide methionine sulfoxide reductase;Peptide methionine sulphoxide reductase MrsB;Mss4-like superfamily	peptide-methionine (R)-S-oxide reductase activity/oxidation-reduction process;peptide-methionine (R)-S-oxide reductase activity/oxidation-reduction process;oxidoreductase activity, acting on a sulfur group of donors, disulfide as acceptor/response to oxidative stress/protein repair;peptide-methionine (R)-S-oxide reductase activity/oxidation-reduction process	Molecular Function/Biological Process;Molecular Function/Biological Process;Molecular Function/Biological Process/Biological Process;Molecular Function/Biological Process
Potra008962g26264.1	CML49_ARATH Probable calcium-binding CML49 OS=Arabidopsis thaliana GN=CML49 PE=2 SV=1	20	7.6E-108	60.45%	gnl|BL_ORD_ID|68321sp|Q8W4L0|CML49_ARATH Probable calcium-binding protein CML49 OS=Arabidopsis thaliana GN=CML49 PE=2 SV=1	7.6E-108	92.22%	53.73%	62.07%	323553	EF-hand domain;EF-hand domain;EF-hand domain;EF-hand domain;EF-hand domain;EF-hand domain;EF-hand domain;EF-hand domain;EF-Hand 1, calcium-binding site;EF-Hand 1, calcium-binding site;EF-hand domain;EF-hand domain;EF-hand domain;EF-hand domain pair	calcium ion binding;calcium ion binding;calcium ion binding;calcium ion binding;calcium ion binding	Molecular Function;Molecular Function;Molecular Function;Molecular Function;Molecular Function
Potra001185g10274.2	IF4E1_MAIZE Eukaryotic translation initiation factor 4E-1 OS=Zea mays PE=2 SV=1	20	1.6E-56	65.25%	gnl|BL_ORD_ID|189183sp|O81481|IF4E1_MAIZE Eukaryotic translation initiation factor 4E-1 OS=Zea mays PE=2 SV=1	1.6E-56	74.29%	64.22%	80.92%	183341	Translation Initiation factor eIF- 4e;Translation Initiation factor eIF- 4e-like;Translation Initiation factor eIF- 4e-like;Translation Initiation factor eIF- 4e-like;Translation Initiation factor eIF- 4e;Eukaryotic translation initiation factor 4E (eIF-4E), conserved site;Eukaryotic translation initiation factor 4E (eIF-4E), conserved site;Eukaryotic translation initiation factor 4E (eIF-4E), co…	translational initiation/translation initiation factor activity/RNA binding/cytoplasm;translational initiation/translation initiation factor activity/RNA binding/cytoplasm;RNA binding/translational initiation/cytoplasm/translation initiation factor activity	Biological Process/Molecular Function/Molecular Function/Cellular Component;Biological Process/Molecular Function/Molecular Function/Cellular Component;Molecular Function/Biological Process/Cellular Component/Molecular Function
Potra001241g10664.1	HMA7_ARATH Copper-transporting ATPase RAN1 OS=Arabidopsis thaliana GN=RAN1 PE=1 SV=1	20	0.0E0	56.30%	gnl|BL_ORD_ID|177530sp|Q9S7J8|HMA7_ARATH Copper-transporting ATPase RAN1 OS=Arabidopsis thaliana GN=RAN1 PE=1 SV=1	0.0E0	81.24%	101.20%	105.63%	1382.47	null;null;null;null;null;null;null;P-type ATPase;Heavy metal-associated domain, HMA;Heavy metal-associated domain, HMA;P-type ATPase, subfamily IB;Heavy metal-associated domain, copper ion-binding;Heavy metal-associated domain, copper ion-binding;Heavy metal-associated domain, copper ion-binding;Heavy metal-associated domain, copper ion-binding;Heavy metal-associated domain, copper ion-binding;He…	integral component of membrane;metal ion transport/metal ion binding;cation transport/cation-transporting ATPase activity/integral component of membrane;copper ion binding;metal ion transport/metal ion binding;metal ion transport/metal ion binding;metal ion transport/metal ion binding;metal ion transport/metal ion binding;metal ion transport/metal ion binding;metal ion transport/metal ion binding…	Cellular Component;Biological Process/Molecular Function;Biological Process/Molecular Function/Cellular Component;Molecular Function;Biological Process/Molecular Function;Biological Process/Molecular Function;Biological Process/Molecular Function;Biological Process/Molecular Function;Biological Process/Molecular Function;Biological Process/Molecular Function;Biological Process/Molecular Function;…
Potra002478g18746.4	ARC1A_ARATH Actin-related 2 3 complex subunit 1A OS=Arabidopsis thaliana GN=ARPC1A PE=2 SV=1	20	0.0E0	58.05%	gnl|BL_ORD_ID|20430sp|O80856|ARC1A_ARATH Actin-related protein 2/3 complex subunit 1A OS=Arabidopsis thaliana GN=ARPC1A PE=2 SV=1	0.0E0	90.70%	91.01%	98.85%	571622	WD40 repeat;WD40 repeat;WD40-like Beta Propeller;Anaphase-promoting complex subunit 4, WD40 domain;WD40/YVTN repeat-like-containing domain superfamily;Actin-related protein 2/3 complex subunit 1;Actin-related protein 2/3 complex subunit 1;Actin-related protein 2/3 complex subunit 1;WD40 repeat;WD40-repeat-containing domain;WD40 repeat;WD40-repeat-containing domain superfamily	protein binding;protein binding;protein binding;Arp2/3 complex-mediated actin nucleation/regulation of actin filament polymerization/actin cytoskeleton/Arp2/3 protein complex;Arp2/3 complex-mediated actin nucleation/regulation of actin filament polymerization/actin cytoskeleton/Arp2/3 protein complex;protein binding;protein binding;protein binding;protein binding	Molecular Function;Molecular Function;Molecular Function;Biological Process/Biological Process/Cellular Component/Cellular Component;Biological Process/Biological Process/Cellular Component/Cellular Component;Molecular Function;Molecular Function;Molecular Function;Molecular Function
Potra006837g25830.1	OPR3_SOLLC 12-oxophytodienoate reductase 3 OS=Solanum lycopersicum GN=OPR3 PE=1 SV=1	20	0.0E0	69.90%	gnl|BL_ORD_ID|286004sp|Q9FEW9|OPR3_SOLLC 12-oxophytodienoate reductase 3 OS=Solanum lycopersicum GN=OPR3 PE=1 SV=1	0.0E0	89.20%	81.82%	97.89%	541962	Aldolase-type TIM barrel;NADH:flavin oxidoreductase/NADH oxidase, N-terminal;NADH:flavin oxidoreductase/NADH oxidase, N-terminal;NADH:flavin oxidoreductase/NADH oxidase, N-terminal;NADH:flavin oxidoreductase/NADH oxidase, N-terminal;NADH:flavin oxidoreductase/NADH oxidase, N-terminal	catalytic activity;oxidation-reduction process/oxidoreductase activity/FMN binding	Molecular Function;Biological Process/Molecular Function/Molecular Function
Potra183594g28318.1	AROD6_ARATH Arogenate dehydratase prephenate dehydratase chloroplastic OS=Arabidopsis thaliana GN=ADT6 PE=1 SV=1	20	0.0E0	59.75%	gnl|BL_ORD_ID|26387sp|Q9SGD6|AROD6_ARATH Arogenate dehydratase/prephenate dehydratase 6, chloroplastic OS=Arabidopsis thaliana GN=ADT6 PE=1 SV=1	0.0E0	87.31%	93.46%	86.35%	603594	null;null;null;Prephenate dehydratase;Prephenate dehydratase;Prephenate dehydratase;Prephenate dehydratase, conserved site;Prephenate dehydratase, conserved site;Prephenate dehydratase;ACT domain;ACT domain;ACT domain;ACT domain;ACT domain	prephenate dehydratase activity/L-phenylalanine biosynthetic process;L-phenylalanine biosynthetic process/prephenate dehydratase activity;L-phenylalanine biosynthetic process/prephenate dehydratase activity;prephenate dehydratase activity/L-phenylalanine biosynthetic process	Molecular Function/Biological Process;Biological Process/Molecular Function;Biological Process/Molecular Function;Molecular Function/Biological Process
Potra007741g26016.1	ASTER_ARATH Asterix OS=Arabidopsis thaliana GN=At5g07960 PE=3 SV=1	3	1.3E-39	60.00%	gnl|BL_ORD_ID|30430sp|Q9SD88|ASTER_ARATH Protein Asterix OS=Arabidopsis thaliana GN=At5g07960 PE=3 SV=1	1.3E-39	74.04%	97.20%	98.11%	134035	Uncharacterised protein family UPF0139;Uncharacterised protein family UPF0139;Uncharacterised protein family UPF0139;Uncharacterised protein family UPF0139;Uncharacterised protein family UPF0139;Uncharacterised protein family UPF0139;Uncharacterised protein family UPF0139;Uncharacterised protein family UPF0139;Uncharacterised protein family UPF0139;Uncharacterised protein family UPF0139;Uncharact…
Potra001651g13544.3	R18A2_ARATH 60S ribosomal L18a-2 OS=Arabidopsis thaliana GN=RPL18AB PE=1 SV=2	20	2.5E-103	77.50%	gnl|BL_ORD_ID|336564sp|P51418|R18A2_ARATH 60S ribosomal protein L18a-2 OS=Arabidopsis thaliana GN=RPL18AB PE=1 SV=2	2.5E-103	99.33%	84.27%	99.34%	300442	null;Ribosomal protein 50S-L18Ae/60S-L20/60S-L18A;60S ribosomal protein L18a/ L20, eukaryotes;60S ribosomal protein L18a/ L20, eukaryotes;60S ribosomal protein L18a/ L20, eukaryotes;60S ribosomal protein L18a/ L20, eukaryotes;50S ribosomal protein L18Ae/60S ribosomal protein L20 and L18a;50S ribosomal protein L18Ae/60S ribosomal protein L20 and L18a	structural constituent of ribosome/ribosome/translation;translation/ribosome/structural constituent of ribosome	Molecular Function/Cellular Component/Biological Process;Biological Process/Cellular Component/Molecular Function
Potra000523g03544.5	PCAP1_ARATH Plasma membrane-associated cation-binding 1 OS=Arabidopsis thaliana GN=PCAP1 PE=1 SV=1	3	2.2E-40	68.00%	gnl|BL_ORD_ID|293959sp|Q96262|PCAP1_ARATH Plasma membrane-associated cation-binding protein 1 OS=Arabidopsis thaliana GN=PCAP1 PE=1 SV=1	2.2E-40	80.92%	58.22%	66.84%	142895	null;DREPP family;DREPP family;DREPP family;DREPP family	anchored component of plasma membrane/cellular response to stimulus;anchored component of plasma membrane/cellular response to stimulus	Cellular Component/Biological Process;Cellular Component/Biological Process
Potra001270g10977.1	ODO1_PETHY ODORANT1 OS=Petunia hybrida GN=ODO1 PE=2 SV=1	20	7.2E-99	81.20%	gnl|BL_ORD_ID|284509sp|Q50EX6|ODO1_PETHY Protein ODORANT1 OS=Petunia hybrida GN=ODO1 PE=2 SV=1	7.2E-99	68.37%	100.00%	108.49%	298516	SANT/Myb domain;SANT/Myb domain;SANT/Myb domain;SANT/Myb domain;SANT/Myb domain;SANT/Myb domain;SANT/Myb domain;Myb domain;Myb domain;SANT/Myb domain;SANT/Myb domain;Homeobox-like domain superfamily	DNA binding	Molecular Function
Potra000902g07316.1	IF1A_ONOVI Eukaryotic translation initiation factor 1A OS=Onobrychis viciifolia PE=2 SV=2	20	2.0E-63	77.35%	gnl|BL_ORD_ID|187194sp|P56331|IF1A_ONOVI Eukaryotic translation initiation factor 1A OS=Onobrychis viciifolia PE=2 SV=2	2.0E-63	99.14%	80.00%	79.45%	197593	Translation initiation factor 1A (eIF-1A);RNA-binding domain, S1, IF1 type;RNA-binding domain, S1, IF1 type;Translation initiation factor 1A (eIF-1A);Translation initiation factor 1A (eIF-1A);Translation initiation factor 1A (eIF-1A);Translation initiation factor 1A (eIF-1A);Translation initiation factor 1A (eIF-1A), conserved site;Translation initiation factor 1A (eIF-1A);RNA-binding domain, S1,…	translational initiation/translation initiation factor activity;RNA binding/translational initiation/translation initiation factor activity;translational initiation/translation initiation factor activity;translational initiation/translation initiation factor activity;translation initiation factor activity/translational initiation;translational initiation/translation initiation factor activity;RNA…	Biological Process/Molecular Function;Molecular Function/Biological Process/Molecular Function;Biological Process/Molecular Function;Biological Process/Molecular Function;Molecular Function/Biological Process;Biological Process/Molecular Function;Molecular Function/Biological Process/Molecular Function;Biological Process/Molecular Function;Biological Process/Molecular Function
Potra002205g16981.2	ADT3_ARATH ADP,ATP carrier mitochondrial OS=Arabidopsis thaliana GN=AAC3 PE=1 SV=1	20	0.0E0	84.00%	gnl|BL_ORD_ID|11185sp|O49447|ADT3_ARATH ADP,ATP carrier protein 3, mitochondrial OS=Arabidopsis thaliana GN=AAC3 PE=1 SV=1	0.0E0	90.24%	97.36%	96.85%	559681	Mitochondrial carrier protein;Adenine nucleotide translocator 1;Mitochondrial substrate/solute carrier;Mitochondrial carrier domain superfamily;Mitochondrial carrier domain superfamily;Mitochondrial carrier domain superfamily;Mitochondrial carrier domain superfamily;Mitochondrial carrier domain superfamily;Mitochondrial carrier domain superfamily;Mitochondrial carrier domain superfamily;Mitochond…	transmembrane transport;mitochondrial inner membrane/transmembrane transporter activity/transmembrane transport	Biological Process;Cellular Component/Molecular Function/Biological Process
Potra002161g16690.1	MAM33_SCHPO Mitochondrial acidic mam33 OS=Schizosaccharomyces pombe (strain 972 ATCC 24843) GN= PE=3 SV=1	4	9.7E-55	53.50%	gnl|BL_ORD_ID|536404sp|Q8W487|YB95_ARATH Uncharacterized protein At2g39795, mitochondrial OS=Arabidopsis thaliana GN=At2g39795 PE=1 SV=1	9.7E-55	62.60%	101.60%	103.25%	182.57	Mitochondrial glycoprotein;Mitochondrial glycoprotein superfamily;Mitochondrial glycoprotein;Mitochondrial glycoprotein;Mitochondrial glycoprotein;Mitochondrial glycoprotein superfamily	mitochondrial matrix;mitochondrial matrix;mitochondrial matrix;mitochondrial matrix	Cellular Component;Cellular Component;Cellular Component;Cellular Component
Potra000571g04228.3	COMT1_POPKI Caffeic acid 3-O-methyltransferase 1 OS=Populus kitakamiensis GN=HOMT1 PE=3 SV=1	20	2.0E-177	91.55%	gnl|BL_ORD_ID|73282sp|Q43046|COMT1_POPKI Caffeic acid 3-O-methyltransferase 1 OS=Populus kitakamiensis GN=HOMT1 PE=3 SV=1	2.0E-177	100.00%	66.85%	92.42%	500745	Winged helix-like DNA-binding domain superfamily;Plant methyltransferase dimerisation;Plant methyltransferase dimerisation;O-methyltransferase, family 2;O-methyltransferase, family 2;O-methyltransferase, family 2;O-methyltransferase COMT-type;S-adenosyl-L-methionine-dependent methyltransferase;Winged helix DNA-binding domain superfamily	protein dimerization activity;O-methyltransferase activity;methyltransferase activity	Molecular Function;Molecular Function;Molecular Function
Potra001571g13013.1	RP44A_ARATH Exosome complex exonuclease RRP44 homolog A OS=Arabidopsis thaliana GN=RRP44A PE=2 SV=2	20	0.0E0	56.60%	gnl|BL_ORD_ID|390278sp|Q9SHL7|RP44A_ARATH Exosome complex exonuclease RRP44 homolog A OS=Arabidopsis thaliana GN=RRP44A PE=2 SV=2	0.0E0	89.00%	100.32%	100.00%	1548.49	PIN domain;PIN domain;Exosome complex exonuclease RRP44, S1 domain;Exosome complex exonuclease RRP44, S1 domain;PIN domain;Rrp44-like cold shock domain;PIN-like domain superfamily;PIN-like domain superfamily;PIN-like domain superfamily;PIN-like domain superfamily;Ribonuclease II/R, conserved site;Ribonuclease II/R, conserved site;Nucleic acid-binding, OB-fold;Nucleic acid-binding, OB-fold;Nucleic…
Potra000195g00846.1	CNR8_MAIZE Cell number regulator 8 OS=Zea mays GN=CNR8 PE=2 SV=1	8	2.4E-73	44.38%	gnl|BL_ORD_ID|69215sp|B4FUS3|CNR8_MAIZE Cell number regulator 8 OS=Zea mays GN=CNR8 PE=2 SV=1	2.4E-73	75.51%	84.12%	78.40%	230335	PLAC8 motif-containing protein;PLAC8 motif-containing protein;PLAC8 motif-containing protein;PLAC8 motif-containing protein;PLAC8 motif-containing protein
Potra002131g16513.2	HHP2_ARATH Heptahelical transmembrane 2 OS=Arabidopsis thaliana GN=HHP2 PE=2 SV=1	20	1.9E-126	59.00%	gnl|BL_ORD_ID|172243sp|Q84N34|HHP2_ARATH Heptahelical transmembrane protein 2 OS=Arabidopsis thaliana GN=HHP2 PE=2 SV=1	1.9E-126	72.02%	100.84%	97.30%	375.17	AdipoR/Haemolysin-III-related;AdipoR/Haemolysin-III-related;AdipoR/Haemolysin-III-related;AdipoR/Haemolysin-III-related;AdipoR/Haemolysin-III-related;AdipoR/Haemolysin-III-related;AdipoR/Haemolysin-III-related;AdipoR/Haemolysin-III-related;AdipoR/Haemolysin-III-related;AdipoR/Haemolysin-III-related;AdipoR/Haemolysin-III-related;AdipoR/Haemolysin-III-related;AdipoR/Haemolysin-III-related;AdipoR/Ha…	integral component of membrane;integral component of membrane	Cellular Component;Cellular Component
Potra001395g11866.5	UEV1C_ARATH Ubiquitin-conjugating enzyme E2 variant 1C OS=Arabidopsis thaliana GN=UEV1C PE=1 SV=1	20	1.4E-55	70.30%	gnl|BL_ORD_ID|492683sp|Q9SJ44|UEV1C_ARATH Ubiquitin-conjugating enzyme E2 variant 1C OS=Arabidopsis thaliana GN=UEV1C PE=1 SV=1	1.4E-55	95.51%	61.38%	92.71%	175252	Ubiquitin-conjugating enzyme E2;Ubiquitin-conjugating enzyme/RWD-like;Ubiquitin-conjugating enzyme/RWD-like;Ubiquitin-conjugating enzyme/RWD-like;Ubiquitin-conjugating enzyme E2;Ubiquitin-conjugating enzyme/RWD-like
Potra003988g24020.1	PPSP2_ARATH Inorganic pyrophosphatase 2 OS=Arabidopsis thaliana GN=At1g17710 PE=2 SV=1	12	2.8E-126	55.92%	gnl|BL_ORD_ID|313052sp|Q9FZ62|PPSP2_ARATH Inorganic pyrophosphatase 2 OS=Arabidopsis thaliana GN=At1g17710 PE=2 SV=1	2.8E-126	85.82%	98.57%	97.52%	368237	null;Phosphatase PHOSPHO-type;Pyridoxal phosphate phosphatase-related;Phosphatase PHOSPHO-type;HAD superfamily;HAD superfamily;Phosphatase PHOSPHO-type;HAD-like superfamily	phosphatase activity;phosphatase activity;phosphatase activity;phosphatase activity	Molecular Function;Molecular Function;Molecular Function;Molecular Function
Potra001277g11038.2	RK35_ARATH 50S ribosomal chloroplastic OS=Arabidopsis thaliana GN=RPL35 PE=2 SV=1	20	8.6E-49	68.30%	gnl|BL_ORD_ID|354034sp|Q8VZ55|RK35_ARATH 50S ribosomal protein L35, chloroplastic OS=Arabidopsis thaliana GN=RPL35 PE=2 SV=1	8.6E-49	75.66%	104.83%	100.66%	160229	Ribosomal protein L35, non-mitochondrial;Ribosomal protein L35;Ribosomal protein L35, non-mitochondrial;Ribosomal protein L35;Ribosomal protein L35, conserved site;Ribosomal protein L35, non-mitochondrial;Ribosomal protein L35 superfamily	translation/ribosome/structural constituent of ribosome;ribosome/intracellular/translation/structural constituent of ribosome;translation/ribosome/structural constituent of ribosome;ribosome/intracellular/translation/structural constituent of ribosome;structural constituent of ribosome/translation/intracellular/ribosome;translation/ribosome/structural constituent of ribosome	Biological Process/Cellular Component/Molecular Function;Cellular Component/Cellular Component/Biological Process/Molecular Function;Biological Process/Cellular Component/Molecular Function;Cellular Component/Cellular Component/Biological Process/Molecular Function;Molecular Function/Biological Process/Cellular Component/Cellular Component;Biological Process/Cellular Component/Molecular Function
Potra002797g35352.1	TIM10_ARATH Mitochondrial import inner membrane translocase subunit TIM10 OS=Arabidopsis thaliana GN=TIM10 PE=1 SV=1	20	6.1E-43	66.55%	gnl|BL_ORD_ID|472307sp|Q9ZW33|TIM10_ARATH Mitochondrial import inner membrane translocase subunit TIM10 OS=Arabidopsis thaliana GN=TIM10 PE=1 SV=1	6.1E-43	92.41%	95.18%	64.75%	142124	Tim10-like;Tim10/FAM136A-like domain superfamily;Mitochondrial import inner membrane translocase subunit Tim10/12;Mitochondrial import inner membrane translocase subunit Tim10/12;Tim10/FAM136A-like domain superfamily	mitochondrial inner membrane protein insertion complex/protein import into mitochondrial inner membrane	Cellular Component/Biological Process
Potra001189g10293.1	PRU1_PRUAR Major allergen Pru ar 1 OS=Prunus armeniaca PE=1 SV=1	20	8.9E-36	66.65%	gnl|BL_ORD_ID|317319sp|O50001|PRU1_PRUAR Major allergen Pru ar 1 OS=Prunus armeniaca PE=1 SV=1	8.9E-36	73.45%	70.62%	71.52%	127487	Bet v I type allergen;START-like domain superfamily;Bet v I/Major latex protein;Bet v I/Major latex protein;Bet v I/Major latex protein;Bet v I/Major latex protein;Bet v I/Major latex protein;Bet v I/Major latex protein	response to biotic stimulus/defense response	Biological Process/Biological Process
Potra001453g12237.1	ADF_VITVI Actin-depolymerizing factor OS=Vitis vinifera PE=2 SV=1	20	6.9E-82	84.70%	gnl|BL_ORD_ID|10648sp|Q8SAG3|ADF_VITVI Actin-depolymerizing factor OS=Vitis vinifera PE=2 SV=1	6.9E-82	94.52%	102.10%	99.32%	244588	Actin-depolymerising factor homology domain;Actin-depolymerising factor homology domain;ADF-H/Gelsolin-like domain superfamily;ADF-H/Gelsolin-like domain superfamily;ADF/Cofilin;Actin-depolymerising factor homology domain;ADF/Cofilin;ADF/Cofilin	intracellular/actin binding;intracellular/actin binding;actin cytoskeleton/actin filament depolymerization;intracellular/actin binding;actin cytoskeleton/actin filament depolymerization	Cellular Component/Molecular Function;Cellular Component/Molecular Function;Cellular Component/Biological Process;Cellular Component/Molecular Function;Cellular Component/Biological Process
Potra001760g14315.2	MYB48_ARATH Transcription factor MYB48 OS=Arabidopsis thaliana GN=MYB48 PE=2 SV=1	5	8.6E-30	62.40%	gnl|BL_ORD_ID|258758sp|Q9LX82|MYB48_ARATH Transcription factor MYB48 OS=Arabidopsis thaliana GN=MYB48 PE=2 SV=1	8.6E-30	65.16%	60.55%	79.49%	115931	null;null;SANT/Myb domain;SANT/Myb domain;SANT/Myb domain;SANT/Myb domain;SANT/Myb domain;SANT/Myb domain;SANT/Myb domain;Myb-like domain;SANT/Myb domain;Homeobox-like domain superfamily;Homeobox-like domain superfamily	DNA binding	Molecular Function
Potra001815g14657.1	PBL5_ARATH Probable serine threonine- kinase PBL5 OS=Arabidopsis thaliana GN=PBL5 PE=2 SV=1	20	0.0E0	75.55%	gnl|BL_ORD_ID|293782sp|Q9LQQ8|PBL5_ARATH Probable serine/threonine-protein kinase PBL5 OS=Arabidopsis thaliana GN=PBL5 PE=2 SV=1	0.0E0	84.82%	87.23%	90.66%	587415	Protein kinase domain;Protein kinase domain;Protein kinase domain;Protein kinase domain;Protein kinase domain;Protein kinase domain;Protein kinase domain;Protein kinase domain;Serine/threonine-protein kinase, active site;Protein kinase, ATP binding site;Protein kinase domain;Protein kinase domain;Protein kinase-like domain superfamily	protein kinase activity/ATP binding/protein phosphorylation;protein kinase activity/ATP binding/protein phosphorylation;protein kinase activity/protein phosphorylation;ATP binding;protein kinase activity/ATP binding/protein phosphorylation	Molecular Function/Molecular Function/Biological Process;Molecular Function/Molecular Function/Biological Process;Molecular Function/Biological Process;Molecular Function;Molecular Function/Molecular Function/Biological Process
Potra000829g06642.1	MSRB2_ARATH Peptide methionine sulfoxide reductase chloroplastic OS=Arabidopsis thaliana GN=MSRB2 PE=1 SV=1	20	1.2E-82	75.65%	gnl|BL_ORD_ID|249513sp|Q9C5C8|MSRB2_ARATH Peptide methionine sulfoxide reductase B2, chloroplastic OS=Arabidopsis thaliana GN=MSRB2 PE=1 SV=1	1.2E-82	87.67%	72.28%	66.97%	251521	Peptide methionine sulphoxide reductase MrsB;Peptide methionine sulphoxide reductase MrsB;Peptide methionine sulphoxide reductase MrsB;Peptide methionine sulphoxide reductase MrsB;Peptide methionine sulfoxide reductase;Peptide methionine sulphoxide reductase MrsB;Mss4-like superfamily	peptide-methionine (R)-S-oxide reductase activity/oxidation-reduction process;peptide-methionine (R)-S-oxide reductase activity/oxidation-reduction process;response to oxidative stress/oxidoreductase activity, acting on a sulfur group of donors, disulfide as acceptor/protein repair;peptide-methionine (R)-S-oxide reductase activity/oxidation-reduction process	Molecular Function/Biological Process;Molecular Function/Biological Process;Biological Process/Molecular Function/Biological Process;Molecular Function/Biological Process
Potra163736g27118.1	NIP51_ARATH Probable aquaporin NIP5-1 OS=Arabidopsis thaliana GN=NIP5-1 PE=2 SV=1	20	5.9E-121	70.55%	gnl|BL_ORD_ID|269945sp|Q9SV84|NIP51_ARATH Probable aquaporin NIP5-1 OS=Arabidopsis thaliana GN=NIP5-1 PE=2 SV=1	5.9E-121	93.36%	69.41%	99.06%	352829	Major intrinsic protein;Major intrinsic protein;Aquaporin-like;Aquaporin transporter;Aquaporin transporter;Major intrinsic protein, conserved site;Major intrinsic protein, conserved site;Major intrinsic protein, conserved site;Major intrinsic protein, conserved site;Major intrinsic protein, conserved site;Major intrinsic protein, conserved site;Major intrinsic protein, conserved site;Major intrin…	transmembrane transport/membrane/channel activity;transmembrane transport/membrane/channel activity	Biological Process/Cellular Component/Molecular Function;Biological Process/Cellular Component/Molecular Function
Potra001020g08515.1	GGP5_ARATH Gamma-glutamyl peptidase 5 OS=Arabidopsis thaliana GN=GGP5 PE=2 SV=1	20	3.8E-78	55.45%	gnl|BL_ORD_ID|148907sp|O82225|GGP5_ARATH Gamma-glutamyl peptidase 5 OS=Arabidopsis thaliana GN=GGP5 PE=2 SV=1	3.8E-78	69.42%	96.41%	100.00%	242662	Class I glutamine amidotransferase-like;Glutamine amidotransferase;Glutamine amidotransferase;Glutamine amidotransferase;Glutamine amidotransferase;Glutamine amidotransferase;Class I glutamine amidotransferase-like
Potra000390g32431.1	---NA---										null;null
Potra186331g28432.1	TPPC4_DICDI Trafficking particle complex subunit 4 OS=Dictyostelium discoideum GN=trappc4 PE=3 SV=1	11	5.9E-43	65.18%	gnl|BL_ORD_ID|477142sp|Q54UU1|TPPC4_DICDI Trafficking protein particle complex subunit 4 OS=Dictyostelium discoideum GN=trappc4 PE=3 SV=1	5.9E-43	73.17%	91.11%	97.62%	144.05	Trafficking protein particle complex subunit;Trafficking protein particle complex subunit;Trafficking protein particle complex subunit;Trafficking protein particle complex subunit;Trafficking protein particle complex subunit;Longin-like domain superfamily	TRAPP complex/vesicle-mediated transport;TRAPP complex/vesicle-mediated transport;TRAPP complex/vesicle-mediated transport;vesicle-mediated transport	Cellular Component/Biological Process;Cellular Component/Biological Process;Cellular Component/Biological Process;Biological Process
Potra002542g19140.1	ASAT1_ARATH Acyl- --sterol O-acyltransferase 1 OS=Arabidopsis thaliana GN=ASAT1 PE=1 SV=1	15	3.0E-96	53.87%	gnl|BL_ORD_ID|28513sp|Q9SV07|ASAT1_ARATH Acyl-CoA--sterol O-acyltransferase 1 OS=Arabidopsis thaliana GN=ASAT1 PE=1 SV=1	3.0E-96	59.74%	111.59%	97.96%	298.13	Wax synthase domain;Wax synthase;Wax synthase;Wax synthase;Wax synthase;Wax synthase;Wax synthase;Wax synthase;Wax synthase;Wax synthase;Wax synthase;Wax synthase;Wax synthase;Wax synthase;Wax synthase;Wax synthase;Wax synthase;Wax synthase;Wax synthase;Wax synthase;Wax synthase;Wax synthase;Wax synthase;Wax synthase;Wax synthase;Wax synthase;Wax synthase;Wax synthase	O-acyltransferase activity	Molecular Function
Potra000440g02429.1	GDL31_ARATH GDSL esterase lipase At1g74460 OS=Arabidopsis thaliana GN=At1g74460 PE=2 SV=1	20	0.0E0	59.45%	gnl|BL_ORD_ID|148010sp|Q9CA68|GDL31_ARATH GDSL esterase/lipase At1g74460 OS=Arabidopsis thaliana GN=At1g74460 PE=2 SV=1	0.0E0	89.12%	90.44%	87.57%	548.51	SGNH hydrolase superfamily;GDSL lipase/esterase;GDSL lipase/esterase;GDSL lipase/esterase;GDSL lipase/esterase;GDSL lipase/esterase;GDSL lipase/esterase;GDSL lipase/esterase;GDSL lipase/esterase;GDSL lipase/esterase;GDSL lipase/esterase-like, plant;GDSL lipase/esterase-like, plant;SGNH hydrolase superfamily	hydrolase activity, acting on ester bonds	Molecular Function
Potra006755g25779.1	M2K9_ARATH Mitogen-activated kinase kinase 9 OS=Arabidopsis thaliana GN=MKK9 PE=1 SV=1	20	9.7E-130	59.75%	gnl|BL_ORD_ID|226180sp|Q9FX43|M2K9_ARATH Mitogen-activated protein kinase kinase 9 OS=Arabidopsis thaliana GN=MKK9 PE=1 SV=1	9.7E-130	76.60%	106.13%	101.86%	379793	Protein kinase domain;Protein kinase domain;Protein kinase domain;Protein kinase domain;Protein kinase domain;Protein kinase domain;Protein kinase domain;Serine/threonine-protein kinase, active site;Protein kinase, ATP binding site;Protein kinase domain;Protein kinase domain;Protein kinase-like domain superfamily	protein kinase activity/ATP binding/protein phosphorylation;protein kinase activity/ATP binding/protein phosphorylation;protein kinase activity/protein phosphorylation;ATP binding;protein kinase activity/ATP binding/protein phosphorylation	Molecular Function/Molecular Function/Biological Process;Molecular Function/Molecular Function/Biological Process;Molecular Function/Biological Process;Molecular Function;Molecular Function/Molecular Function/Biological Process
Potra001196g10345.1	ZIP1_ORYSJ Zinc transporter 1 OS=Oryza sativa japonica GN=ZIP1 PE=1 SV=1	20	2.5E-122	48.55%	gnl|BL_ORD_ID|553920sp|Q94DG6|ZIP1_ORYSJ Zinc transporter 1 OS=Oryza sativa subsp. japonica GN=ZIP1 PE=1 SV=1	2.5E-122	73.07%	91.76%	95.28%	363229	Zinc/iron permease;Zinc/iron permease;Zinc/iron permease;Zinc/iron permease;Zinc/iron permease;Zinc/iron permease;Zinc/iron permease;Zinc/iron permease;Zinc/iron permease;Zinc/iron permease;Zinc/iron permease;Zinc/iron permease;Zinc/iron permease;Zinc/iron permease;Zinc/iron permease;Zinc/iron permease;Zinc/iron permease;Zinc/iron permease;Zinc/iron permease;Zinc/iron permease;Zinc/iron permease;…	membrane/transmembrane transport/metal ion transport/metal ion transmembrane transporter activity	Cellular Component/Biological Process/Biological Process/Molecular Function
Potra003819g22977.4	LVR_LEIAQ Levodione reductase OS=Leifsonia aquatica GN=lvr PE=1 SV=1	20	1.6E-16	51.10%	gnl|BL_ORD_ID|225009sp|Q9LBG2|LVR_LEIAQ Levodione reductase OS=Leifsonia aquatica GN=lvr PE=1 SV=1	1.6E-16	50.54%	68.91%	68.91%	804925	Short-chain dehydrogenase/reductase SDR;Short-chain dehydrogenase/reductase SDR;Short-chain dehydrogenase/reductase SDR;Short-chain dehydrogenase/reductase SDR;Short-chain dehydrogenase/reductase SDR;NAD(P)-binding domain superfamily
Potra000879g07095.1	RMR2_ARATH Receptor homology transmembrane domain- and RING domain-containing 2 OS=Arabidopsis thaliana GN=RMR2 PE=2 SV=1	20	1.1E-150	56.25%	gnl|BL_ORD_ID|385397sp|Q8VZ14|RMR2_ARATH Receptor homology region, transmembrane domain- and RING domain-containing protein 2 OS=Arabidopsis thaliana GN=RMR2 PE=2 SV=1	1.1E-150	78.55%	92.63%	91.61%	443736	Zinc finger, RING-type;Zinc finger, RING-type;PA domain;Zinc finger, RING/FYVE/PHD-type;Zinc finger, RING/FYVE/PHD-type;Zinc finger, RING/FYVE/PHD-type;Zinc finger, RING/FYVE/PHD-type;Zinc finger, RING/FYVE/PHD-type;Zinc finger, RING/FYVE/PHD-type;Zinc finger, RING/FYVE/PHD-type;Zinc finger, RING/FYVE/PHD-type;Zinc finger, RING/FYVE/PHD-type;Zinc finger, RING/FYVE/PHD-type;Zinc finger, RING/FYVE/…
Potra000632g04825.1	HIS2_ARATH Histidine biosynthesis bifunctional chloroplastic OS=Arabidopsis thaliana GN=HISN2 PE=1 SV=1	20	2.7E-132	55.80%	gnl|BL_ORD_ID|173160sp|O82768|HIS2_ARATH Histidine biosynthesis bifunctional protein hisIE, chloroplastic OS=Arabidopsis thaliana GN=HISN2 PE=1 SV=1	2.7E-132	84.92%	89.68%	88.11%	383645	null;Phosphoribosyl-AMP cyclohydrolase domain;Phosphoribosyl-ATP pyrophosphohydrolase-like;Phosphoribosyl-ATP pyrophosphohydrolase;Phosphoribosyl-ATP pyrophosphohydrolase;Phosphoribosyl-ATP pyrophosphohydrolase;Phosphoribosyl-AMP cyclohydrolase domain;Phosphoribosyl-ATP pyrophosphohydrolase;Phosphoribosyl-ATP pyrophosphohydrolase;Phosphoribosyl-ATP pyrophosphohydrolase	histidine biosynthetic process/phosphoribosyl-AMP cyclohydrolase activity;histidine biosynthetic process/phosphoribosyl-ATP diphosphatase activity;histidine biosynthetic process/phosphoribosyl-AMP cyclohydrolase activity;histidine biosynthetic process/phosphoribosyl-ATP diphosphatase activity	Biological Process/Molecular Function;Biological Process/Molecular Function;Biological Process/Molecular Function;Biological Process/Molecular Function
Potra004011g24189.1	PRFB1_ARATH Peptide chain release factor chloroplastic OS=Arabidopsis thaliana GN=PRFB1 PE=2 SV=1	20	0.0E0	68.05%	gnl|BL_ORD_ID|313820sp|Q9LVY0|PRFB1_ARATH Peptide chain release factor PrfB1, chloroplastic OS=Arabidopsis thaliana GN=PRFB1 PE=2 SV=1	0.0E0	90.07%	88.38%	87.04%	672544	null;Peptide chain release factor;Peptide chain release factor;Peptide chain release factor;Peptide chain release factor class I/class II;Peptide chain release factor 2;Peptide chain release factor 2;Peptide chain release factor 2;Peptide chain release factor 2;Peptide chain release factor class I/class II;Peptide chain release factor class I/class II;Peptide chain release factor class I/class II…	translational termination;translational termination;translational termination/translation release factor activity;translation release factor activity, codon specific/cytoplasm/translational termination;translational termination/translation release factor activity;translation release factor activity, codon specific/cytoplasm/translational termination	Biological Process;Biological Process;Biological Process/Molecular Function;Molecular Function/Cellular Component/Biological Process;Biological Process/Molecular Function;Molecular Function/Cellular Component/Biological Process
Potra001915g15196.1	VAD1_ARATH VASCULAR ASSOCIATED DEATH chloroplastic OS=Arabidopsis thaliana GN=VAD1 PE=1 SV=1	1	5.7E-36	82.00%	gnl|BL_ORD_ID|500481sp|F4HVW5|VAD1_ARATH Protein VASCULAR ASSOCIATED DEATH 1, chloroplastic OS=Arabidopsis thaliana GN=VAD1 PE=1 SV=1	5.7E-36	82.28%	13.21%	96.34%	131724	VASt domain;VASt domain;VASt domain;VASt domain
Potra166498g27221.1	CYB5D_ARATH Cytochrome B5 isoform D OS=Arabidopsis thaliana GN=CYTB5-D PE=1 SV=1	20	6.1E-31	60.15%	gnl|BL_ORD_ID|83298sp|Q9ZWT2|CYB5D_ARATH Cytochrome B5 isoform D OS=Arabidopsis thaliana GN=CYTB5-D PE=1 SV=1	6.1E-31	57.86%	100.00%	100.00%	114005	Cytochrome b5-like heme/steroid binding domain;Cytochrome b5-like heme/steroid binding domain;Cytochrome b5-like heme/steroid binding domain;Cytochrome b5-like heme/steroid binding domain superfamily;Cytochrome b5-like heme/steroid binding domain superfamily;Cytochrome b5-like heme/steroid binding domain superfamily;Cytochrome b5, heme-binding site;Cytochrome b5, heme-binding site;Cytochrome b5, …	heme binding	Molecular Function
Potra002345g17906.1	AMERL_MOUSE AMMECR1 OS=Mus musculus GN=Ammecr1l PE=1 SV=1	20	7.2E-114	56.60%	gnl|BL_ORD_ID|15233sp|Q9ZVJ2|AMERL_ARATH Uncharacterized protein At2g38710 OS=Arabidopsis thaliana GN=At2g38710 PE=2 SV=1	7.2E-114	86.79%	99.07%	67.52%	335495	AMMECR1;AMMECR1 domain;AMMECR1, N-terminal;AMMECR1;AMMECR1;AMMECR1 domain;AMMECR1 domain superfamily
Potra004131g24565.1	PR2E2_ORYSJ Peroxiredoxin-2E- chloroplastic OS=Oryza sativa japonica GN=PRXIIE-2 PE=1 SV=1	20	2.6E-91	66.60%	gnl|BL_ORD_ID|313489sp|Q7F8S5|PR2E2_ORYSJ Peroxiredoxin-2E-2, chloroplastic OS=Oryza sativa subsp. japonica GN=PRXIIE-2 PE=1 SV=1	2.6E-91	91.67%	74.67%	76.71%	274633	null;Redoxin;Redoxin;Redoxin;Redoxin;Redoxin;Redoxin;Redoxin;Redoxin;Thioredoxin domain;Thioredoxin domain;Thioredoxin domain;Thioredoxin-like superfamily	oxidoreductase activity;cell redox homeostasis	Molecular Function;Biological Process
Potra002276g17453.2	---NA---										null;null;null;null;null;null;null;null
Potra001722g14018.1	DUS3L_ARATH tRNA-dihydrouridine(47) synthase	20	0.0E0	68.55%	gnl|BL_ORD_ID|107773sp|Q9T0J6|DUS3L_ARATH tRNA-dihydrouridine(47) synthase [NAD(P)(+)]-like OS=Arabidopsis thaliana GN=At4g38890 PE=1 SV=2	0.0E0	77.47%	98.26%	96.72%	889412	null;Zinc finger, CCCH-type superfamily;Aldolase-type TIM barrel;tRNA-dihydrouridine synthase;tRNA-dihydrouridine synthase;tRNA-dihydrouridine synthase;tRNA-dihydrouridine synthase;tRNA-dihydrouridine synthase, conserved site;Zinc finger, CCCH-type;Zinc finger, CCCH-type;DUS-like, FMN-binding domain;DUS-like, FMN-binding domain	metal ion binding;catalytic activity;flavin adenine dinucleotide binding/tRNA dihydrouridine synthase activity/tRNA processing/oxidation-reduction process;flavin adenine dinucleotide binding/tRNA dihydrouridine synthase activity/tRNA processing/oxidation-reduction process;tRNA processing/oxidation-reduction process/flavin adenine dinucleotide binding/tRNA dihydrouridine synthase activity;metal io…	Molecular Function;Molecular Function;Molecular Function/Molecular Function/Biological Process/Biological Process;Molecular Function/Molecular Function/Biological Process/Biological Process;Biological Process/Biological Process/Molecular Function/Molecular Function;Molecular Function;Molecular Function
Potra000396g01847.1	NAC72_ARATH NAC domain-containing 72 OS=Arabidopsis thaliana GN=NAC072 PE=2 SV=1	20	1.3E-126	73.75%	gnl|BL_ORD_ID|260047sp|Q93VY3|NAC72_ARATH NAC domain-containing protein 72 OS=Arabidopsis thaliana GN=NAC072 PE=2 SV=1	1.3E-126	69.48%	115.82%	100.00%	372474	NAC domain;NAC domain;NAC domain;NAC domain;NAC domain superfamily	DNA binding/regulation of transcription, DNA-templated;DNA binding/regulation of transcription, DNA-templated;regulation of transcription, DNA-templated/DNA binding	Molecular Function/Biological Process;Molecular Function/Biological Process;Biological Process/Molecular Function
Potra001722g14017.1	RF2B_ORYSJ Transcription factor RF2b OS=Oryza sativa japonica GN=RF2b PE=1 SV=2	10	4.4E-33	70.20%	gnl|BL_ORD_ID|346375sp|Q6S4P4|RF2B_ORYSJ Transcription factor RF2b OS=Oryza sativa subsp. japonica GN=RF2b PE=1 SV=2	4.4E-33	84.35%	34.95%	19.23%	133.65	null;Basic-leucine zipper domain;Basic-leucine zipper domain;Basic-leucine zipper domain;Transcription factor, Skn-1-like, DNA-binding domain superfamily;Transcription factor, Skn-1-like, DNA-binding domain superfamily;Transcription factor, Skn-1-like, DNA-binding domain superfamily;Transcription factor, Skn-1-like, DNA-binding domain superfamily;Transcription factor, Skn-1-like, DNA-binding doma…	transcription factor activity, sequence-specific DNA binding/regulation of transcription, DNA-templated;transcription factor activity, sequence-specific DNA binding/regulation of transcription, DNA-templated;regulation of transcription, DNA-templated/DNA binding;transcription factor activity, sequence-specific DNA binding/regulation of transcription, DNA-templated	Molecular Function/Biological Process;Molecular Function/Biological Process;Biological Process/Molecular Function;Molecular Function/Biological Process
Potra198660g29338.1	LERK3_ORYSJ G-type lectin S-receptor-like serine threonine- kinase LECRK3 OS=Oryza sativa japonica GN=LECRK3 PE=3 SV=2	20	2.2E-125	62.85%	gnl|BL_ORD_ID|213120sp|Q0JEU6|LERK3_ORYSJ G-type lectin S-receptor-like serine/threonine-protein kinase LECRK3 OS=Oryza sativa subsp. japonica GN=LECRK3 PE=3 SV=2	2.2E-125	68.30%	50.18%	101.33%	388267	Protein kinase domain;Protein kinase domain;Protein kinase domain;Protein kinase domain;Protein kinase domain;Protein kinase domain;Protein kinase domain;Protein kinase domain;Protein kinase, ATP binding site;Serine/threonine-protein kinase, active site;Serine/threonine-protein kinase, active site;Serine/threonine-protein kinase, active site;Serine/threonine-protein kinase, active site;Protein ki…	protein phosphorylation/protein kinase activity/ATP binding;protein phosphorylation/protein kinase activity/ATP binding;ATP binding;protein kinase activity/protein phosphorylation;protein phosphorylation/protein kinase activity/ATP binding	Biological Process/Molecular Function/Molecular Function;Biological Process/Molecular Function/Molecular Function;Molecular Function;Molecular Function/Biological Process;Biological Process/Molecular Function/Molecular Function
Potra001572g13022.2	ACR10_ARATH ACT domain-containing ACR10 OS=Arabidopsis thaliana GN=ACR10 PE=2 SV=1	5	0.0E0	55.40%	gnl|BL_ORD_ID|8401sp|Q9SJM1|ACR10_ARATH ACT domain-containing protein ACR10 OS=Arabidopsis thaliana GN=ACR10 PE=2 SV=1	0.0E0	77.54%	100.98%	100.49%	528.48	null;null;null;null;null;null
Potra155375g35590.1	C87A3_ORYSJ Cytochrome P450 87A3 OS=Oryza sativa japonica GN=CYP87A3 PE=2 SV=3	20	7.8E-45	60.05%	gnl|BL_ORD_ID|48601sp|Q7XU38|C87A3_ORYSJ Cytochrome P450 87A3 OS=Oryza sativa subsp. japonica GN=CYP87A3 PE=2 SV=3	7.8E-45	75.00%	25.68%	99.25%	158303	Cytochrome P450, E-class, group IV;Cytochrome P450 superfamily;Cytochrome P450;Cytochrome P450;Cytochrome P450;Cytochrome P450, conserved site;Cytochrome P450 superfamily	iron ion binding/oxidoreductase activity, acting on paired donors, with incorporation or reduction of molecular oxygen/monooxygenase activity/heme binding/oxidation-reduction process;oxidation-reduction process/oxidoreductase activity, acting on paired donors, with incorporation or reduction of molecular oxygen/heme binding/iron ion binding;oxidation-reduction process/heme binding/oxidoreductase …	Molecular Function/Molecular Function/Molecular Function/Molecular Function/Biological Process;Biological Process/Molecular Function/Molecular Function/Molecular Function;Biological Process/Molecular Function/Molecular Function/Molecular Function;Biological Process/Molecular Function;Biological Process/Molecular Function/Molecular Function/Molecular Function
Potra002974g20429.3	SYM_ORYSJ Probable methionine--tRNA ligase OS=Oryza sativa japonica GN=Os06g0508700 PE=2 SV=2	20	0.0E0	69.95%	gnl|BL_ORD_ID|456209sp|Q9ZTS1|SYM_ORYSJ Probable methionine--tRNA ligase OS=Oryza sativa subsp. japonica GN=Os06g0508700 PE=2 SV=2	0.0E0	92.39%	72.16%	92.63%	1016.91	Methioninyl-tRNA synthetase core domain;Methioninyl-tRNA synthetase core domain;Rossmann-like alpha/beta/alpha sandwich fold;Rossmann-like alpha/beta/alpha sandwich fold;Methionyl-tRNA synthetase, Zn-domain;Methionyl-tRNA synthetase;Methionyl/Leucyl tRNA synthetase;Rossmann-like alpha/beta/alpha sandwich fold;Rossmann-like alpha/beta/alpha sandwich fold;Rossmann-like alpha/beta/alpha sandwich fol…	methionine-tRNA ligase activity/methionyl-tRNA aminoacylation;methionyl-tRNA aminoacylation/ATP binding/methionine-tRNA ligase activity/cytoplasm/nucleotide binding;aminoacyl-tRNA ligase activity/nucleotide binding/tRNA aminoacylation for protein translation/ATP binding;tRNA aminoacylation for protein translation/nucleotide binding/aminoacyl-tRNA ligase activity/ATP binding;methionine-tRNA ligase…	Molecular Function/Biological Process;Biological Process/Molecular Function/Molecular Function/Cellular Component/Molecular Function;Molecular Function/Molecular Function/Biological Process/Molecular Function;Biological Process/Molecular Function/Molecular Function/Molecular Function;Molecular Function;Molecular Function/Biological Process;Molecular Function/Molecular Function/Molecular Function/…
Potra000455g02609.1	CML42_ARATH Calcium-binding CML42 OS=Arabidopsis thaliana GN=CML42 PE=1 SV=1	20	3.1E-62	58.70%	gnl|BL_ORD_ID|68314sp|Q9SVG9|CML42_ARATH Calcium-binding protein CML42 OS=Arabidopsis thaliana GN=CML42 PE=1 SV=1	3.1E-62	77.58%	86.39%	60.66%	201.06	EF-hand domain;EF-hand domain;EF-hand domain;EF-hand domain;EF-hand domain;EF-hand domain;EF-hand domain;EF-hand domain;EF-Hand 1, calcium-binding site;EF-Hand 1, calcium-binding site;EF-Hand 1, calcium-binding site;EF-hand domain;EF-hand domain;EF-hand domain;EF-hand domain;EF-hand domain pair	calcium ion binding;calcium ion binding;calcium ion binding;calcium ion binding;calcium ion binding;calcium ion binding;calcium ion binding	Molecular Function;Molecular Function;Molecular Function;Molecular Function;Molecular Function;Molecular Function;Molecular Function
Potra002604g19543.4	NEK6_ARATH Serine threonine- kinase Nek6 OS=Arabidopsis thaliana GN=NEK6 PE=3 SV=1	20	3.8E-158	77.25%	gnl|BL_ORD_ID|267197sp|Q9LT35|NEK6_ARATH Serine/threonine-protein kinase Nek6 OS=Arabidopsis thaliana GN=NEK6 PE=3 SV=1	3.8E-158	87.04%	72.36%	45.13%	469544	Protein kinase domain;Protein kinase domain;Protein kinase domain;Protein kinase domain;Protein kinase domain;Protein kinase domain;Protein kinase domain;Protein kinase domain;Protein kinase domain;Serine/threonine-protein kinase, active site;Protein kinase, ATP binding site;Protein kinase domain;Protein kinase domain;Protein kinase-like domain superfamily	protein phosphorylation/ATP binding/protein kinase activity;protein phosphorylation/ATP binding/protein kinase activity;protein phosphorylation/protein kinase activity;ATP binding;protein phosphorylation/ATP binding/protein kinase activity	Biological Process/Molecular Function/Molecular Function;Biological Process/Molecular Function/Molecular Function;Biological Process/Molecular Function;Molecular Function;Biological Process/Molecular Function/Molecular Function
Potra000964g07925.2	DRG2_ARATH Developmentally-regulated G- 2 OS=Arabidopsis thaliana GN=DRG2 PE=2 SV=1	20	4.2E-178	73.40%	gnl|BL_ORD_ID|106177sp|Q9CAI1|DRG2_ARATH Developmentally-regulated G-protein 2 OS=Arabidopsis thaliana GN=DRG2 PE=2 SV=1	4.2E-178	92.77%	79.70%	99.38%	506138	GTP binding domain;GTP binding domain;Beta-grasp domain superfamily;GTP binding protein, second domain;GTP binding protein, second domain;TGS;TGS;GTP1/OBG, conserved site;OBG-type guanine nucleotide-binding (G) domain;OBG-type guanine nucleotide-binding (G) domain;OBG-type guanine nucleotide-binding (G) domain;P-loop containing nucleoside triphosphate hydrolase;TGS-like	GTP binding;GTP binding;GTP binding;GTP binding	Molecular Function;Molecular Function;Molecular Function;Molecular Function
Potra005475g25409.1	YIPF7_HUMAN YIPF7 OS=Homo sapiens GN=YIPF7 PE=2 SV=2	20	2.0E-31	55.55%	gnl|BL_ORD_ID|545160sp|Q8N8F6|YIPF7_HUMAN Protein YIPF7 OS=Homo sapiens GN=YIPF7 PE=2 SV=2	2.0E-31	60.67%	63.57%	70.92%	122479	Yip1 domain;Yip1 domain;Yip1 domain;Yip1 domain;Yip1 domain;Yip1 domain;Yip1 domain;Yip1 domain;Yip1 domain;Yip1 domain;Yip1 domain;Yip1 domain;Yip1 domain;Yip1 domain;Yip1 domain;Yip1 domain;Yip1 domain;Yip1 domain	membrane	Cellular Component
Potra002465g18672.1	KDM5C_MOUSE Lysine-specific demethylase 5C OS=Mus musculus GN=Kdm5c PE=1 SV=4	20	1.0E-111	51.40%	gnl|BL_ORD_ID|203517sp|P41230|KDM5C_MOUSE Lysine-specific demethylase 5C OS=Mus musculus GN=Kdm5c PE=1 SV=4	1.0E-111	51.60%	52.12%	43.62%	395971	null;ARID DNA-binding domain;Zinc finger, PHD-type;JmjN domain;JmjC domain;JmjC domain;ARID DNA-binding domain;Zinc finger, C5HC2-type;Zinc finger, RING/FYVE/PHD-type;Zinc finger, RING/FYVE/PHD-type;Lysine-specific demethylase-like domain;JmjN domain;Zinc finger, RING/FYVE/PHD-type;Zinc finger, PHD-finger;JmjC domain;ARID DNA-binding domain superfamily;ARID DNA-binding domain superfamily;ARID DNA…	DNA binding;DNA binding;DNA binding;DNA binding;DNA binding	Molecular Function;Molecular Function;Molecular Function;Molecular Function;Molecular Function
Potra003141g20835.2	UFD1_RAT Ubiquitin recognition factor in ER-associated degradation 1 OS=Rattus norvegicus GN=Ufd1 PE=1 SV=1	8	4.7E-71	67.25%	gnl|BL_ORD_ID|492739sp|Q9ES53|UFD1_RAT Ubiquitin recognition factor in ER-associated degradation protein 1 OS=Rattus norvegicus GN=Ufd1 PE=1 SV=1	4.7E-71	68.49%	71.34%	70.42%	229.18	Ubiquitin fusion degradation protein Ufd1-like;Ubiquitin fusion degradation protein Ufd1-like;Ubiquitin fusion degradation protein Ufd1-like;Ubiquitin fusion degradation protein Ufd1-like;Ubiquitin fusion degradation protein Ufd1-like;Ubiquitin fusion degradation protein Ufd1-like	ubiquitin-dependent protein catabolic process;ubiquitin-dependent protein catabolic process	Biological Process;Biological Process
Potra000874g07030.1	HIP23_ARATH Heavy metal-associated isoprenylated plant 23 OS=Arabidopsis thaliana GN=HIPP23 PE=1 SV=1	20	6.5E-60	64.05%	gnl|BL_ORD_ID|172454sp|O65657|HIP23_ARATH Heavy metal-associated isoprenylated plant protein 23 OS=Arabidopsis thaliana GN=HIPP23 PE=1 SV=1	6.5E-60	83.54%	100.00%	103.27%	189504	Heavy metal-associated domain, HMA;Heavy metal-associated domain, HMA;Heavy metal-associated domain, HMA;Heavy metal-associated domain, HMA;Heavy metal-associated domain, HMA;Heavy metal-associated domain, HMA;Heavy metal-associated domain superfamily	metal ion binding/metal ion transport;metal ion binding/metal ion transport;metal ion binding/metal ion transport;metal ion transport/metal ion binding	Molecular Function/Biological Process;Molecular Function/Biological Process;Molecular Function/Biological Process;Biological Process/Molecular Function
Potra194552g31515.1	---NA---
Potra003419g21609.3	GALAK_ARATH Galacturonokinase OS=Arabidopsis thaliana GN=GALAK PE=1 SV=1	20	8.5E-151	47.35%	gnl|BL_ORD_ID|142445sp|Q8VYG2|GALAK_ARATH Galacturonokinase OS=Arabidopsis thaliana GN=GALAK PE=1 SV=1	8.5E-151	81.03%	82.08%	98.31%	439113	null;Galactokinase;Mevalonate/galactokinase;GHMP kinase, C-terminal domain superfamily;Galactokinase galactose-binding domain;GHMP kinase N-terminal domain;Ribosomal protein S5 domain 2-type fold, subgroup;Ribosomal protein S5 domain 2-type fold, subgroup;Ribosomal protein S5 domain 2-type fold, subgroup;Ribosomal protein S5 domain 2-type fold;GHMP kinase, C-terminal domain superfamily	ATP binding/galactose metabolic process/galactokinase activity/carbohydrate phosphorylation;cytoplasm/ATP binding/kinase activity/phosphotransferase activity, alcohol group as acceptor/metabolic process;galactose binding;ATP binding	Molecular Function/Biological Process/Molecular Function/Biological Process;Cellular Component/Molecular Function/Molecular Function/Molecular Function/Biological Process;Molecular Function;Molecular Function
Potra000239g00949.2	---NA---										null
Potra003524g21895.1	ENCD_ASPFU 2-oxoglutarate-Fe(II) type oxidoreductase OS=Neosartorya fumigata (strain ATCC MYA-4609 Af293 CBS 101355 FGSC A1100) GN=encD PE=1 SV=2	20	2.4E-37	48.10%	gnl|BL_ORD_ID|117329sp|Q4W946|ENCD_ASPFU 2-oxoglutarate-Fe(II) type oxidoreductase OS=Neosartorya fumigata (strain ATCC MYA-4609 / Af293 / CBS 101355 / FGSC A1100) GN=encD PE=1 SV=2	2.4E-37	48.71%	91.99%	99.68%	141354	null;Oxoglutarate/iron-dependent dioxygenase;Non-haem dioxygenase N-terminal domain;Isopenicillin N synthase-like;Isopenicillin N synthase-like;Isopenicillin N synthase-like;Oxoglutarate/iron-dependent dioxygenase;Oxoglutarate/iron-dependent dioxygenase	oxidation-reduction process/oxidoreductase activity;oxidation-reduction process/oxidoreductase activity	Biological Process/Molecular Function;Biological Process/Molecular Function
Potra000867g06993.4	LIP5_ARATH HOMOLOG OF MAMMALIAN LYST-INTERACTING PROTEIN 5 OS=Arabidopsis thaliana GN=LIP5 PE=1 SV=1	6	3.5E-58	58.00%	gnl|BL_ORD_ID|217105sp|Q9SZ15|LIP5_ARATH Protein HOMOLOG OF MAMMALIAN LYST-INTERACTING PROTEIN 5 OS=Arabidopsis thaliana GN=LIP5 PE=1 SV=1	3.5E-58	59.38%	84.80%	100.56%	200.29	null;Vacuolar protein sorting-associate protein Vta1/Callose synthase, N-terminal;Vacuolar protein sorting-associate protein Vta1/Callose synthase, N-terminal;Vacuolar protein sorting-associate protein Vta1/Callose synthase, N-terminal;Vacuolar protein sorting-associate protein Vta1/Callose synthase, N-terminal;Vacuolar protein sorting-associate protein Vta1/Callose synthase, N-terminal
Potra002376g18100.1	RGAP7_ARATH Rho GTPase-activating 7 OS=Arabidopsis thaliana GN=ROPGAP7 PE=2 SV=1	20	0.0E0	52.55%	gnl|BL_ORD_ID|347349sp|Q8RWQ4|RGAP7_ARATH Rho GTPase-activating protein 7 OS=Arabidopsis thaliana GN=ROPGAP7 PE=2 SV=1	0.0E0	81.89%	100.92%	100.11%	1075.85	null;null;null;null;Pleckstrin homology domain;Rho GTPase-activating protein domain;Ternary complex factor MIP1, leucine-zipper;Ternary complex factor MIP1, leucine-zipper;Rho GTPase-activating protein domain;Pleckstrin homology domain;PH-like domain superfamily;Rho GTPase activation protein;Rho GTPase activation protein;Rho GTPase activation protein;Rho GTPase activation protein;Rho GTPase activ…	signal transduction;signal transduction;signal transduction;signal transduction;signal transduction	Biological Process;Biological Process;Biological Process;Biological Process;Biological Process
Potra001448g12195.8	PPOCM_SPIOL Protoporphyrinogen chloroplastic mitochondrial OS=Spinacia oleracea GN=POX2 PE=1 SV=1	15	0.0E0	49.93%	gnl|BL_ORD_ID|312778sp|Q94IG7|PPOCM_SPIOL Protoporphyrinogen oxidase, chloroplastic/mitochondrial OS=Spinacia oleracea GN=POX2 PE=1 SV=1	0.0E0	84.62%	73.45%	91.76%	586.26	Protoporphyrinogen oxidase;FAD/NAD(P)-binding domain superfamily;Amine oxidase;Amine oxidase;Amine oxidase;Amine oxidase;Amine oxidase;Amine oxidase;Amine oxidase;Amine oxidase;Amine oxidase;Amine oxidase;Amine oxidase;Amine oxidase;FAD/NAD(P)-binding domain superfamily	oxygen-dependent protoporphyrinogen oxidase activity/porphyrin-containing compound biosynthetic process/oxidation-reduction process;oxidation-reduction process/oxidoreductase activity	Molecular Function/Biological Process/Biological Process;Biological Process/Molecular Function
Potra001342g11525.1	FB253_ARATH F-box At5g07610 OS=Arabidopsis thaliana GN=At5g07610 PE=2 SV=1	17	4.8E-41	40.82%	gnl|BL_ORD_ID|128895sp|Q9FLS0|FB253_ARATH F-box protein At5g07610 OS=Arabidopsis thaliana GN=At5g07610 PE=2 SV=1	4.8E-41	48.40%	89.05%	91.89%	155606	F-box domain;F-box domain;F-box domain;F-box associated interaction domain;F-box associated interaction domain;F-box associated interaction domain;F-box-like domain superfamily	protein binding;protein binding;protein binding	Molecular Function;Molecular Function;Molecular Function
Potra000501g03238.4	ZFP1_ORYSJ Probable E3 ubiquitin- ligase ZFP1 OS=Oryza sativa japonica GN=ZFP1 PE=1 SV=1	20	9.3E-38	55.40%	gnl|BL_ORD_ID|553654sp|Q5QLR5|ZFP1_ORYSJ Probable E3 ubiquitin-protein ligase ZFP1 OS=Oryza sativa subsp. japonica GN=ZFP1 PE=1 SV=1	9.3E-38	43.24%	107.46%	108.29%	149443	Zinc finger, RING-type;Zinc finger, RING-type;Zinc finger, RING/FYVE/PHD-type;Zinc finger, RING/FYVE/PHD-type;Zinc finger, RING/FYVE/PHD-type;Zinc finger, RING-type;Zinc finger, RING-type
Potra001061g09103.4	3HBH_POLNA 3-hydroxybenzoate 6-hydroxylase OS=Polaromonas naphthalenivorans (strain CJ2) GN=nagX PE=1 SV=1	15	9.7E-11	52.27%	gnl|BL_ORD_ID|1167sp|Q3S4B7|3HBH_POLNA 3-hydroxybenzoate 6-hydroxylase OS=Polaromonas naphthalenivorans (strain CJ2) GN=nagX PE=1 SV=1	9.7E-11	59.26%	20.25%	50.00%	627734	FAD-binding domain;FAD/NAD(P)-binding domain superfamily;FAD/NAD(P)-binding domain superfamily;FAD/NAD(P)-binding domain superfamily;FAD/NAD(P)-binding domain superfamily;FAD/NAD(P)-binding domain superfamily	FAD binding	Molecular Function
Potra000420g02172.2	VATC_ARATH V-type proton ATPase subunit C OS=Arabidopsis thaliana GN=VHA-C PE=1 SV=1	20	0.0E0	61.60%	gnl|BL_ORD_ID|501103sp|Q9SDS7|VATC_ARATH V-type proton ATPase subunit C OS=Arabidopsis thaliana GN=VHA-C PE=1 SV=1	0.0E0	93.07%	100.00%	99.47%	645195	null;null;null;ATPase, V1 complex, subunit C;ATPase, V1 complex, subunit C;ATPase, V1 complex, subunit C;ATPase, V1 complex, subunit C;Vacuolar ATP synthase subunit C superfamily	hydrogen ion transmembrane transporter activity/ATP hydrolysis coupled proton transport/proton-transporting V-type ATPase, V1 domain;hydrogen ion transmembrane transporter activity/ATP hydrolysis coupled proton transport/proton-transporting V-type ATPase, V1 domain;hydrogen ion transmembrane transporter activity/ATP hydrolysis coupled proton transport/proton-transporting V-type ATPase, V1 domain;…	Molecular Function/Biological Process/Cellular Component;Molecular Function/Biological Process/Cellular Component;Molecular Function/Biological Process/Cellular Component;Cellular Component/Biological Process/Molecular Function
Potra001075g09292.1	SAP5_ARATH Zinc finger A20 and AN1 domain-containing stress-associated 5 OS=Arabidopsis thaliana GN=SAP5 PE=2 SV=1	20	8.9E-41	66.85%	gnl|BL_ORD_ID|425552sp|Q9LHJ8|SAP5_ARATH Zinc finger A20 and AN1 domain-containing stress-associated protein 5 OS=Arabidopsis thaliana GN=SAP5 PE=2 SV=1	8.9E-41	61.76%	106.25%	111.11%	140198	Zinc finger, AN1-type;Zinc finger, AN1-type;AN1-like Zinc finger;AN1-like Zinc finger;AN1-like Zinc finger;AN1-like Zinc finger;Zinc finger, AN1-type;AN1-like Zinc finger	zinc ion binding;zinc ion binding;zinc ion binding	Molecular Function;Molecular Function;Molecular Function
Potra000186g00752.1	HIP39_ARATH Heavy metal-associated isoprenylated plant 39 OS=Arabidopsis thaliana GN=HIPP39 PE=2 SV=1	1	1.3E-7	71.00%	gnl|BL_ORD_ID|172474sp|O03982|HIP39_ARATH Heavy metal-associated isoprenylated plant protein 39 OS=Arabidopsis thaliana GN=HIPP39 PE=2 SV=1	1.3E-7	71.83%	40.11%	63.96%	50447	null;null;null;null;null;Heavy metal-associated domain superfamily	metal ion transport/metal ion binding	Biological Process/Molecular Function
Potra003731g22611.3	NRX2_ORYSJ Probable nucleoredoxin 2 OS=Oryza sativa japonica GN=Os01g0794400 PE=2 SV=1	16	2.1E-97	55.25%	gnl|BL_ORD_ID|274773sp|Q0JIL1|NRX2_ORYSJ Probable nucleoredoxin 2 OS=Oryza sativa subsp. japonica GN=Os01g0794400 PE=2 SV=1	2.1E-97	70.07%	77.16%	97.75%	299671	Thioredoxin-like fold;Thioredoxin-like fold;Thioredoxin-like fold;Thioredoxin-like fold;DC1;DC1;DC1;DC1;Thioredoxin domain;Thioredoxin-like superfamily;Thioredoxin-like superfamily	cell redox homeostasis	Biological Process
Potra003202g20992.1	M2K5_ARATH Mitogen-activated kinase kinase 5 OS=Arabidopsis thaliana GN=MKK5 PE=1 SV=2	20	1.9E-165	61.05%	gnl|BL_ORD_ID|226176sp|Q8RXG3|M2K5_ARATH Mitogen-activated protein kinase kinase 5 OS=Arabidopsis thaliana GN=MKK5 PE=1 SV=2	1.9E-165	89.93%	77.01%	74.65%	473781	Protein kinase domain;Protein kinase domain;Protein kinase domain;Protein kinase domain;Protein kinase domain;Protein kinase domain;Protein kinase domain;Protein kinase domain;Protein kinase domain;Serine/threonine-protein kinase, active site;Protein kinase, ATP binding site;Protein kinase domain;Protein kinase domain;Protein kinase-like domain superfamily	protein kinase activity/protein phosphorylation/ATP binding;protein kinase activity/protein phosphorylation/ATP binding;protein kinase activity/protein phosphorylation;ATP binding;protein kinase activity/protein phosphorylation/ATP binding	Molecular Function/Biological Process/Molecular Function;Molecular Function/Biological Process/Molecular Function;Molecular Function/Biological Process;Molecular Function;Molecular Function/Biological Process/Molecular Function
Potra000880g07114.1	HPRT_ENTFA Hypoxanthine-guanine phosphoribosyltransferase OS=Enterococcus faecalis (strain ATCC 700802 V583) GN=hpt PE=3 SV=1	20	1.6E-43	62.85%	gnl|BL_ORD_ID|179410sp|Q839B2|HPRT_ENTFA Hypoxanthine-guanine phosphoribosyltransferase OS=Enterococcus faecalis (strain ATCC 700802 / V583) GN=hpt PE=3 SV=1	1.6E-43	63.39%	101.10%	84.33%	150599	null;Phosphoribosyltransferase domain;Hypoxanthine phosphoribosyl transferase;Hypoxanthine phosphoribosyl transferase;Hypoxanthine phosphoribosyl transferase;Phosphoribosyltransferase domain;Phosphoribosyltransferase-like	nucleoside metabolic process;hypoxanthine phosphoribosyltransferase activity/purine ribonucleoside salvage/cytoplasm;nucleoside metabolic process	Biological Process;Molecular Function/Biological Process/Cellular Component;Biological Process
Potra002282g17490.1	AZOB_XENAZ NAD(P)H azoreductase OS=Xenophilus azovorans GN=azoB PE=1 SV=2	20	1.2E-112	49.25%	gnl|BL_ORD_ID|538607sp|P48279|YCF39_CYAPA Uncharacterized protein ycf39 OS=Cyanophora paradoxa GN=ycf39 PE=3 SV=1	1.2E-112	69.16%	100.00%	80.25%	339732	NmrA-like domain;NmrA-like domain;NmrA-like domain;NmrA-like domain;NmrA-like domain;NAD(P)-binding domain superfamily
Potra000669g05186.6	VILI2_ARATH Villin-2 OS=Arabidopsis thaliana GN=VLN2 PE=1 SV=2	20	0.0E0	63.00%	gnl|BL_ORD_ID|503688sp|O81644|VILI2_ARATH Villin-2 OS=Arabidopsis thaliana GN=VLN2 PE=1 SV=2	0.0E0	83.88%	96.00%	99.89%	1256.51	Villin/Gelsolin;Villin/Gelsolin;Villin headpiece;ADF-H/Gelsolin-like domain superfamily;ADF-H/Gelsolin-like domain superfamily;ADF-H/Gelsolin-like domain superfamily;Villin headpiece;ADF-H/Gelsolin-like domain superfamily;Villin headpiece domain superfamily;Gelsolin-like domain;Gelsolin-like domain;Villin-2/3/4/5, plant;Villin/Gelsolin;Villin headpiece;Villin headpiece;Villin headpiece;Villin hea…	actin filament binding;actin filament binding;cytoskeleton organization/actin binding;cytoskeleton organization/actin binding;actin binding/cytoskeleton organization;actin filament binding/actin filament bundle assembly;actin filament binding;cytoskeleton organization/actin binding;actin binding/cytoskeleton organization	Molecular Function;Molecular Function;Biological Process/Molecular Function;Biological Process/Molecular Function;Molecular Function/Biological Process;Molecular Function/Biological Process;Molecular Function;Biological Process/Molecular Function;Molecular Function/Biological Process
Potra000996g08274.1	SYKC_ARATH Lysine--tRNA cytoplasmic OS=Arabidopsis thaliana GN=At3g11710 PE=1 SV=1	20	0.0E0	70.85%	gnl|BL_ORD_ID|454628sp|Q9ZPI1|SYKC_ARATH Lysine--tRNA ligase, cytoplasmic OS=Arabidopsis thaliana GN=At3g11710 PE=1 SV=1	0.0E0	89.19%	76.84%	91.27%	832787	Lysyl-tRNA synthetase, class II, C-terminal;Bacterial/eukaryotic lysine-tRNA ligase, class II;Bacterial/eukaryotic lysine-tRNA ligase, class II;Bacterial/eukaryotic lysine-tRNA ligase, class II;Lysine-tRNA ligase, class II;Aminoacyl-tRNA synthetase, class II (D/K/N);OB-fold nucleic acid binding domain, AA-tRNA synthetase-type;OB-fold nucleic acid binding domain, AA-tRNA synthetase-type;OB-fold nu…	lysine-tRNA ligase activity/cytoplasm/nucleotide binding/lysyl-tRNA aminoacylation/ATP binding;ATP binding/lysine-tRNA ligase activity/lysyl-tRNA aminoacylation;lysyl-tRNA aminoacylation/lysine-tRNA ligase activity/ATP binding;nucleotide binding/aminoacyl-tRNA ligase activity/tRNA aminoacylation for protein translation/ATP binding;nucleic acid binding;lysyl-tRNA aminoacylation/lysine-tRNA ligase …	Molecular Function/Cellular Component/Molecular Function/Biological Process/Molecular Function;Molecular Function/Molecular Function/Biological Process;Biological Process/Molecular Function/Molecular Function;Molecular Function/Molecular Function/Biological Process/Molecular Function;Molecular Function;Biological Process/Molecular Function/Molecular Function;Molecular Function/Cellular Component/…
Potra000598g04545.1	HMA4_ORYSJ Copper-transporting ATPase HMA4 OS=Oryza sativa japonica GN=HMA4 PE=1 SV=1	20	0.0E0	60.55%	gnl|BL_ORD_ID|177526sp|Q6H7M3|HMA4_ORYSJ Copper-transporting ATPase HMA4 OS=Oryza sativa subsp. japonica GN=HMA4 PE=1 SV=1	0.0E0	82.60%	99.28%	99.59%	1353.96	null;null;null;HAD superfamily;HAD superfamily;HAD superfamily;P-type ATPase, cytoplasmic domain N;P-type ATPase, subfamily IB;Heavy metal-associated domain, copper ion-binding;Heavy metal-associated domain, copper ion-binding;P-type ATPase;P-type ATPase;Heavy metal-associated domain, HMA;Heavy metal-associated domain, HMA;Heavy metal-associated domain, HMA;Heavy metal-associated domain, HMA;P-ty…	nucleotide binding;integral component of membrane/cation transport/cation-transporting ATPase activity;copper ion binding;integral component of membrane;metal ion binding/metal ion transport;metal ion transport/metal ion binding;metal ion binding/metal ion transport;metal ion binding/metal ion transport;metal ion binding/metal ion transport;metal ion binding/metal ion transport;metal ion binding/…	Molecular Function;Cellular Component/Biological Process/Molecular Function;Molecular Function;Cellular Component;Molecular Function/Biological Process;Biological Process/Molecular Function;Molecular Function/Biological Process;Molecular Function/Biological Process;Molecular Function/Biological Process;Molecular Function/Biological Process;Molecular Function/Biological Process;Molecular Function/…
Potra006259g25629.1	TIM13_ORYSJ Mitochondrial import inner membrane translocase subunit Tim13 OS=Oryza sativa japonica GN=TIM13 PE=3 SV=2	20	6.9E-23	67.95%	gnl|BL_ORD_ID|472350sp|Q9XGY5|TIM13_ORYSJ Mitochondrial import inner membrane translocase subunit Tim13 OS=Oryza sativa subsp. japonica GN=TIM13 PE=3 SV=2	6.9E-23	88.57%	83.33%	77.78%	893521	null;Tim10-like;Tim10/FAM136A-like domain superfamily;Tim10/FAM136A-like domain superfamily;Tim10/FAM136A-like domain superfamily;Tim10/FAM136A-like domain superfamily;Tim10/FAM136A-like domain superfamily
Potra002042g15971.1	---NA---										Romo1/Mgr2;Romo1/Mgr2;Romo1/Mgr2;Romo1/Mgr2;Romo1/Mgr2;Romo1/Mgr2;Romo1/Mgr2;Romo1/Mgr2;Romo1/Mgr2;Romo1/Mgr2
Potra003976g23924.4	MENG_TROWT Demethylmenaquinone methyltransferase OS=Tropheryma whipplei (strain Twist) GN=menG PE=3 SV=1	20	2.0E-5	53.30%	gnl|BL_ORD_ID|233731sp|P67064|MENG_TROWT Demethylmenaquinone methyltransferase OS=Tropheryma whipplei (strain Twist) GN=menG PE=3 SV=1	2.0E-5	52.38%	35.15%	30.32%	48521	null;null;null;null;null;S-adenosyl-L-methionine-dependent methyltransferase
Potra002386g18170.6	ATX10_DICDI Ataxin-10 homolog OS=Dictyostelium discoideum GN=atxn10 PE=3 SV=1	14	2.5E-16	61.86%	gnl|BL_ORD_ID|39400sp|Q55EI6|ATX10_DICDI Ataxin-10 homolog OS=Dictyostelium discoideum GN=atxn10 PE=3 SV=1	2.5E-16	68.42%	15.60%	19.08%	855001	Armadillo-like helical;Armadillo-like helical;Ataxin-10 domain;Ataxin-10 domain;Armadillo-type fold	binding	Molecular Function
Potra002063g16086.1	CSE_ARATH Caffeoylshikimate esterase OS=Arabidopsis thaliana GN=CSE PE=1 SV=1	9	1.1E-36	45.33%	gnl|BL_ORD_ID|79000sp|Q9C942|CSE_ARATH Caffeoylshikimate esterase OS=Arabidopsis thaliana GN=CSE PE=1 SV=1	1.1E-36	55.81%	64.76%	91.49%	137117	Alpha/Beta hydrolase fold;Serine aminopeptidase, S33;Serine aminopeptidase, S33;Serine aminopeptidase, S33;Alpha/Beta hydrolase fold
Potra000413g02044.2	---NA---										Protein of unknown function DUF1499;Protein of unknown function DUF1499;Protein of unknown function DUF1499
Potra001289g11120.1	C3H17_ARATH Zinc finger CCCH domain-containing 17 OS=Arabidopsis thaliana GN=At2g02160 PE=1 SV=1	4	4.6E-65	43.50%	gnl|BL_ORD_ID|48032sp|Q9ZUM0|C3H17_ARATH Zinc finger CCCH domain-containing protein 17 OS=Arabidopsis thaliana GN=At2g02160 PE=1 SV=1	4.6E-65	52.56%	75.93%	76.28%	233032	Zinc finger, CCCH-type;Zinc finger, CCCH-type superfamily;Zinc finger, CCCH-type;Zinc finger, CCCH-type;Zinc finger, CCCH-type;Zinc finger, CCCH-type;Zinc finger, CCCH-type;Zinc finger, CCCH-type;Zinc finger, CCCH-type;Zinc finger, CCCH-type;Zinc finger, CCCH-type;Zinc finger, CCCH-type superfamily	metal ion binding;metal ion binding;metal ion binding;metal ion binding;metal ion binding;metal ion binding	Molecular Function;Molecular Function;Molecular Function;Molecular Function;Molecular Function;Molecular Function
Potra000902g07313.3	RNZ2_ARATH tRNase Z chloroplastic OS=Arabidopsis thaliana GN=TRZ2 PE=2 SV=1	10	1.9E-89	56.60%	gnl|BL_ORD_ID|389499sp|Q8L633|RNZ2_ARATH tRNase Z TRZ2, chloroplastic OS=Arabidopsis thaliana GN=TRZ2 PE=2 SV=1	1.9E-89	87.12%	46.05%	53.44%	277715	Metallo-beta-lactamase;Metallo-hydrolase/oxidoreductase superfamily;Metallo-hydrolase/oxidoreductase superfamily;Metallo-hydrolase/oxidoreductase superfamily;Metallo-hydrolase/oxidoreductase superfamily;Metallo-hydrolase/oxidoreductase superfamily;Metallo-hydrolase/oxidoreductase superfamily;Metallo-hydrolase/oxidoreductase superfamily;Metallo-hydrolase/oxidoreductase superfamily
Potra001101g30557.1	---NA---
Potra000653g05031.4	BRPF3_HUMAN Bromodomain and PHD finger-containing 3 OS=Homo sapiens GN=BRPF3 PE=1 SV=2	20	4.5E-19	61.85%	gnl|BL_ORD_ID|46550sp|Q9ULD4|BRPF3_HUMAN Bromodomain and PHD finger-containing protein 3 OS=Homo sapiens GN=BRPF3 PE=1 SV=2	4.5E-19	63.89%	8.96%	21.69%	947449	Bromodomain;Bromodomain;Bromodomain;Bromodomain-like superfamily;Bromodomain-like superfamily;Bromodomain-like superfamily;Bromodomain-like superfamily;Bromodomain-like superfamily;Bromodomain, conserved site;Bromodomain;Bromodomain;Bromodomain-like superfamily	protein binding;protein binding;protein binding;protein binding;protein binding;protein binding	Molecular Function;Molecular Function;Molecular Function;Molecular Function;Molecular Function;Molecular Function
Potra000494g03153.1	AOC_ORYSJ Allene oxide chloroplastic OS=Oryza sativa japonica GN=AOC PE=1 SV=1	6	1.5E-93	81.00%	gnl|BL_ORD_ID|17598sp|Q75KD7|AOC_ORYSJ Allene oxide cyclase, chloroplastic OS=Oryza sativa subsp. japonica GN=AOC PE=1 SV=1	1.5E-93	87.79%	71.67%	66.41%	282337	Allene oxide cyclase;Allene oxide cyclase/dirigent protein;Allene oxide cyclase;Allene oxide cyclase;Allene oxide cyclase;Allene oxide cyclase/dirigent protein	chloroplast/isomerase activity;isomerase activity;chloroplast/isomerase activity;chloroplast/isomerase activity;isomerase activity	Cellular Component/Molecular Function;Molecular Function;Cellular Component/Molecular Function;Cellular Component/Molecular Function;Molecular Function
Potra003943g23678.4	WIT1_ARATH WPP domain-interacting tail-anchored 1 OS=Arabidopsis thaliana GN=WIT1 PE=1 SV=2	2	7.6E-158	65.00%	gnl|BL_ORD_ID|508610sp|Q8L7E5|WIT1_ARATH WPP domain-interacting tail-anchored protein 1 OS=Arabidopsis thaliana GN=WIT1 PE=1 SV=2	7.6E-158	66.72%	86.34%	100.83%	476478	null;null;null;null;null;null;null;null;null;null;null;null
Potra002690g31992.1	---NA---										null;null;null
Potra003370g21474.2	TSN1_ARATH Ribonuclease TUDOR 1 OS=Arabidopsis thaliana GN=TSN1 PE=1 SV=1	18	0.0E0	53.83%	gnl|BL_ORD_ID|486275sp|Q8VZG7|TSN1_ARATH Ribonuclease TUDOR 1 OS=Arabidopsis thaliana GN=TSN1 PE=1 SV=1	0.0E0	83.42%	100.40%	100.91%	1378.62	null;Tudor domain;Staphylococcal nuclease (SNase-like), OB-fold;SNase-like, OB-fold/extended TUDOR domain superfamily;SNase-like, OB-fold/extended TUDOR domain superfamily;SNase-like, OB-fold/extended TUDOR domain superfamily;RNA-induced silencing complex, nuclease component Tudor-SN;Tudor domain;Staphylococcal nuclease (SNase-like), OB-fold;SNase-like, OB-fold/extended TUDOR domain superfamily;S…	gene silencing by RNA/RISC complex	Biological Process/Cellular Component
Potra003045g20613.5	DML_EUBBA 2,3-dimethylmalate lyase OS=Eubacterium barkeri GN=Dml PE=1 SV=1	20	5.6E-64	59.05%	gnl|BL_ORD_ID|100218sp|Q0QLE4|DML_EUBBA 2,3-dimethylmalate lyase OS=Eubacterium barkeri GN=Dml PE=1 SV=1	5.6E-64	64.32%	83.39%	69.86%	211.46	null;null;null;null;null;null;Pyruvate/Phosphoenolpyruvate kinase-like domain superfamily	catalytic activity	Molecular Function
Potra001042g08822.3	TLOV1_ARATH TWIN LOV 1 OS=Arabidopsis thaliana GN=TLP1 PE=1 SV=2	20	1.3E-136	66.35%	gnl|BL_ORD_ID|473069sp|O64511|TLOV1_ARATH Protein TWIN LOV 1 OS=Arabidopsis thaliana GN=TLP1 PE=1 SV=2	1.3E-136	77.91%	83.96%	92.29%	402134	PAC motif;PAS domain;PAS domain;PAS domain;PAS domain;PAS domain;PAS domain;PAS domain;PAS-associated, C-terminal;PAS domain;PAS domain;PAS domain;PAS domain superfamily;PAS domain superfamily	phosphorelay sensor kinase activity/phosphorelay signal transduction system	Molecular Function/Biological Process
Potra000397g01852.6	BSL1_ARATH Serine threonine- phosphatase BSL1 OS=Arabidopsis thaliana GN=BSL1 PE=1 SV=2	20	0.0E0	69.90%	gnl|BL_ORD_ID|46755sp|Q8L7U5|BSL1_ARATH Serine/threonine-protein phosphatase BSL1 OS=Arabidopsis thaliana GN=BSL1 PE=1 SV=2	0.0E0	88.16%	88.20%	98.48%	1210.67	Serine/threonine-specific protein phosphatase/bis(5-nucleosyl)-tetraphosphatase;Serine/threonine-specific protein phosphatase/bis(5-nucleosyl)-tetraphosphatase;Kelch-type beta propeller;Kelch-type beta propeller;Galactose oxidase, beta-propeller;Metallo-dependent phosphatase-like;Serine-threonine protein phosphatase, N-terminal;Serine-threonine protein phosphatase, N-terminal;Calcineurin-like pho…	hydrolase activity;hydrolase activity;protein binding;hydrolase activity;phosphoprotein phosphatase activity/brassinosteroid mediated signaling pathway;hydrolase activity;protein binding	Molecular Function;Molecular Function;Molecular Function;Molecular Function;Molecular Function/Biological Process;Molecular Function;Molecular Function
Potra001562g12918.4	Y3627_ARATH VHS domain-containing At3g16270 OS=Arabidopsis thaliana GN=At3g16270 PE=1 SV=1	4	0.0E0	54.00%	gnl|BL_ORD_ID|526806sp|Q9C5H4|Y3627_ARATH VHS domain-containing protein At3g16270 OS=Arabidopsis thaliana GN=At3g16270 PE=1 SV=1	0.0E0	71.47%	102.61%	102.91%	742651	VHS domain;ENTH/VHS;Armadillo-like helical;ENTH domain;ENTH domain;ENTH domain;VHS domain;ENTH/VHS	intracellular protein transport;intracellular protein transport	Biological Process;Biological Process
Potra003966g23811.2	NILP2_ARATH Nitrilase 2 OS=Arabidopsis thaliana GN=NLP2 PE=2 SV=1	20	5.2E-161	59.00%	gnl|BL_ORD_ID|269859sp|Q94JV5|NILP2_ARATH Nitrilase-like protein 2 OS=Arabidopsis thaliana GN=NLP2 PE=2 SV=1	5.2E-161	88.64%	88.93%	82.98%	459529	Carbon-nitrogen hydrolase;Carbon-nitrogen hydrolase superfamily;Carbon-nitrogen hydrolase superfamily;Carbon-nitrogen hydrolase superfamily;Carbon-nitrogen hydrolase;Carbon-nitrogen hydrolase;Carbon-nitrogen hydrolase superfamily	hydrolase activity, acting on carbon-nitrogen (but not peptide) bonds/nitrogen compound metabolic process;hydrolase activity, acting on carbon-nitrogen (but not peptide) bonds/nitrogen compound metabolic process	Molecular Function/Biological Process;Molecular Function/Biological Process
Potra001533g12723.3	AI5L2_ARATH ABSCISIC ACID-INSENSITIVE 5 2 OS=Arabidopsis thaliana GN=DPBF3 PE=1 SV=1	17	4.9E-78	58.53%	gnl|BL_ORD_ID|12503sp|Q9LES3|AI5L2_ARATH ABSCISIC ACID-INSENSITIVE 5-like protein 2 OS=Arabidopsis thaliana GN=DPBF3 PE=1 SV=1	4.9E-78	64.31%	104.71%	96.28%	247284	null;Basic-leucine zipper domain;Basic-leucine zipper domain;Basic-leucine zipper domain;Basic-leucine zipper domain;Basic-leucine zipper domain;Basic-leucine zipper domain;Basic-leucine zipper domain;Basic-leucine zipper domain;Basic-leucine zipper domain	transcription factor activity, sequence-specific DNA binding/regulation of transcription, DNA-templated;transcription factor activity, sequence-specific DNA binding/regulation of transcription, DNA-templated;transcription factor activity, sequence-specific DNA binding/regulation of transcription, DNA-templated;transcription factor activity, sequence-specific DNA binding/regulation of transcriptio…	Molecular Function/Biological Process;Molecular Function/Biological Process;Molecular Function/Biological Process;Molecular Function/Biological Process
Potra195559g29051.2	USPAL_ARATH Universal stress A OS=Arabidopsis thaliana GN=At3g01520 PE=1 SV=2	20	6.1E-11	54.10%	gnl|BL_ORD_ID|498266sp|Q8LGG8|USPAL_ARATH Universal stress protein A-like protein OS=Arabidopsis thaliana GN=At3g01520 PE=1 SV=2	6.1E-11	47.97%	84.57%	70.48%	62003	Universal stress protein A;Rossmann-like alpha/beta/alpha sandwich fold;UspA;UspA;UspA;UspA;UspA	response to stress	Biological Process
Potra000893g07238.1	ZGPAT_DROAN Zinc finger CCCH-type with G patch domain-containing OS=Drosophila ananassae GN=GF15731 PE=3 SV=1	20	1.6E-11	66.85%	gnl|BL_ORD_ID|553806sp|B3MPC0|ZGPAT_DROAN Zinc finger CCCH-type with G patch domain-containing protein OS=Drosophila ananassae GN=GF15731 PE=3 SV=1	1.6E-11	75.93%	10.57%	7.33%	712478	G-patch domain;R3H domain;G-patch domain;R3H domain superfamily;R3H domain superfamily;R3H domain superfamily;R3H domain superfamily;R3H domain superfamily;R3H domain superfamily;R3H domain superfamily;R3H domain superfamily;G-patch domain;G-patch domain;Protein SQS1, R3H domain	nucleic acid binding;nucleic acid binding;nucleic acid binding;nucleic acid binding;nucleic acid binding;nucleic acid binding;nucleic acid binding	Molecular Function;Molecular Function;Molecular Function;Molecular Function;Molecular Function;Molecular Function;Molecular Function
Potra000858g06955.6	HEAT1_HUMAN HEAT repeat-containing 1 OS=Homo sapiens GN=HEATR1 PE=1 SV=3	20	0.0E0	49.40%	gnl|BL_ORD_ID|168788sp|Q9C8Z4|HEAT1_ARATH Uncharacterized protein At3g06530 OS=Arabidopsis thaliana GN=At3g06530 PE=1 SV=3	0.0E0	72.49%	31.27%	44.49%	707212	U3 small nucleolar RNA-associated protein 10;Armadillo-like helical;Armadillo-like helical;Armadillo-like helical;Armadillo-like helical;Armadillo-like helical;Armadillo-like helical;Armadillo-like helical;Armadillo-type fold	binding	Molecular Function
Potra001054g09020.3	SERC3_PONAB Serine incorporator 3 OS=Pongo abelii GN=SERINC3 PE=2 SV=1	20	1.7E-23	51.35%	gnl|BL_ORD_ID|431716sp|Q5R533|SERC3_PONAB Serine incorporator 3 OS=Pongo abelii GN=SERINC3 PE=2 SV=1	1.7E-23	53.05%	55.39%	78.68%	103.99	Serine incorporator/TMS membrane protein;Serine incorporator/TMS membrane protein;Serine incorporator/TMS membrane protein;Serine incorporator/TMS membrane protein;Serine incorporator/TMS membrane protein;Serine incorporator/TMS membrane protein;Serine incorporator/TMS membrane protein;Serine incorporator/TMS membrane protein;Serine incorporator/TMS membrane protein;Serine incorporator/TMS membra…	membrane;membrane	Cellular Component;Cellular Component
Potra003817g22974.8	SRPRA_MOUSE Signal recognition particle receptor subunit alpha OS=Mus musculus GN=Srpra PE=1 SV=1	20	3.7E-58	60.45%	gnl|BL_ORD_ID|442177sp|Q9DBG7|SRPRA_MOUSE Signal recognition particle receptor subunit alpha OS=Mus musculus GN=Srpra PE=1 SV=1	3.7E-58	61.84%	47.80%	57.90%	209.92	Signal recognition particle, SRP54 subunit, GTPase domain;Signal recognition particle, SRP54 subunit, helical bundle;Signal recognition particle, SRP54 subunit, helical bundle;Signal recognition particle, SRP54 subunit, helical bundle;Signal recognition particle, SRP54 subunit, GTPase domain;Signal recognition particle, SRP54 subunit, GTPase domain;Signal recognition particle, SRP54 subunit, GTPa…	SRP-dependent cotranslational protein targeting to membrane/GTP binding;GTP binding/SRP-dependent cotranslational protein targeting to membrane;GTP binding/SRP-dependent cotranslational protein targeting to membrane;SRP-dependent cotranslational protein targeting to membrane/GTP binding;signal recognition particle binding/intracellular protein transport/GTPase activity/GTP binding/signal recognit…	Biological Process/Molecular Function;Molecular Function/Biological Process;Molecular Function/Biological Process;Biological Process/Molecular Function;Molecular Function/Biological Process/Molecular Function/Molecular Function/Cellular Component;Biological Process
Potra189096g28658.3	RFA3B_ARATH Replication A 14 kDa subunit B OS=Arabidopsis thaliana GN=RPA3B PE=1 SV=1	3	3.0E-40	73.00%	gnl|BL_ORD_ID|346922sp|Q6NLG7|RFA3B_ARATH Replication protein A 14 kDa subunit B OS=Arabidopsis thaliana GN=RPA3B PE=1 SV=1	3.0E-40	76.42%	100.00%	99.07%	135576	null;Replication factor A protein 3;Replication factor A protein 3;Replication factor A protein 3;Replication factor A protein 3;Nucleic acid-binding, OB-fold	DNA repair/DNA binding/DNA replication/nucleus/DNA recombination	Biological Process/Molecular Function/Biological Process/Cellular Component/Biological Process
Potra000526g03605.1	PFPB_RICCO Pyrophosphate--fructose 6-phosphate 1-phosphotransferase subunit beta OS=Ricinus communis GN=PFP-BETA PE=3 SV=1	20	0.0E0	62.95%	gnl|BL_ORD_ID|300645sp|Q41141|PFPB_RICCO Pyrophosphate--fructose 6-phosphate 1-phosphotransferase subunit beta OS=Ricinus communis GN=PFP-BETA PE=3 SV=1	0.0E0	93.97%	99.09%	97.33%	979934	ATP-dependent 6-phosphofructokinase;ATP-dependent 6-phosphofructokinase;Pyrophosphate-dependent phosphofructokinase PfpB;Phosphofructokinase domain;Pyrophosphate-dependent phosphofructokinase PfpB;Pyrophosphate-dependent phosphofructokinase PfpB;Pyrophosphate-dependent phosphofructokinase PfpB;Pyrophosphate-dependent phosphofructokinase PfpB;Pyrophosphate-dependent phosphofructokinase PfpB;Pyroph…	fructose 6-phosphate metabolic process/glycolytic process/6-phosphofructokinase activity;ATP binding/glycolytic process/diphosphate-fructose-6-phosphate 1-phosphotransferase activity;glycolytic process/6-phosphofructokinase activity;ATP binding/glycolytic process/diphosphate-fructose-6-phosphate 1-phosphotransferase activity;ATP binding/glycolytic process/diphosphate-fructose-6-phosphate 1-phosph…	Biological Process/Biological Process/Molecular Function;Molecular Function/Biological Process/Molecular Function;Biological Process/Molecular Function;Molecular Function/Biological Process/Molecular Function;Molecular Function/Biological Process/Molecular Function;Molecular Function/Biological Process
Potra002589g19472.2	AB2E_ARATH ABC transporter E family member 2 OS=Arabidopsis thaliana GN=ABCE2 PE=2 SV=1	20	0.0E0	63.05%	gnl|BL_ORD_ID|3919sp|Q8LPJ4|AB2E_ARATH ABC transporter E family member 2 OS=Arabidopsis thaliana GN=ABCE2 PE=2 SV=1	0.0E0	96.53%	100.00%	99.83%	1158.28	RLI1;AAA+ ATPase domain;AAA+ ATPase domain;4Fe-4S ferredoxin-type, iron-sulphur binding domain;RNase L inhibitor RLI, possible metal-binding domain;RNase L inhibitor RLI, possible metal-binding domain;RNase L inhibitor RLI, possible metal-binding domain;RNase L inhibitor RLI, possible metal-binding domain;ABC transporter-like;RLI1;RLI1;ABC transporter, conserved site;ABC transporter, conserved si…	ATPase activity/ATP binding;ATP binding/ATPase activity;ATP binding/ATPase activity;ATPase activity/ATP binding;ATPase activity/ATP binding	Molecular Function/Molecular Function;Molecular Function/Molecular Function;Molecular Function/Molecular Function;Molecular Function/Molecular Function;Molecular Function/Molecular Function
Potra001486g12403.3	EFTS_CYAP7 Elongation factor Ts OS=Cyanothece (strain PCC 7424) GN=tsf PE=3 SV=1	20	4.5E-85	81.50%	gnl|BL_ORD_ID|114133sp|B7K735|EFTS_CYAP7 Elongation factor Ts OS=Cyanothece sp. (strain PCC 7424) GN=tsf PE=3 SV=1	4.5E-85	83.42%	69.58%	18.32%	282722	RNA-binding domain, S1;Elongation factor Ts, dimerisation domain superfamily;S1 domain;S1 domain;Translation elongation factor EFTs/EF1B;Translation elongation factor EFTs/EF1B;Translation elongation factor EFTs/EF1B, dimerisation;Translation elongation factor EFTs/EF1B, dimerisation;Translation elongation factor EFTs/EF1B, dimerisation;Translation elongation factor EFTs/EF1B, dimerisation;Transl…	nucleic acid binding;translational elongation/translation elongation factor activity/intracellular;translation elongation factor activity/translational elongation;translational elongation/translation elongation factor activity/intracellular;translational elongation/translation elongation factor activity/intracellular;translational elongation/translation elongation factor activity/intracellular;in…	Molecular Function;Biological Process/Molecular Function/Cellular Component;Molecular Function/Biological Process;Biological Process/Molecular Function/Cellular Component;Biological Process/Molecular Function/Cellular Component;Biological Process/Molecular Function/Cellular Component;Cellular Component/Biological Process/Molecular Function;Cellular Component/Biological Process/Molecular Function;…
Potra004072g24438.2	SYSM_ARATH Serine--tRNA chloroplastic mitochondrial OS=Arabidopsis thaliana GN=OVA7 PE=2 SV=1	20	0.0E0	64.05%	gnl|BL_ORD_ID|458562sp|Q8RWT8|SYSM_ARATH Serine--tRNA ligase, chloroplastic/mitochondrial OS=Arabidopsis thaliana GN=OVA7 PE=2 SV=1	0.0E0	86.41%	100.19%	98.28%	796964	null;null;Serine-tRNA ligase, type1;Serine-tRNA ligase, type1;Serine-tRNA ligase, type1;Serine-tRNA ligase, type1;Aminoacyl-tRNA synthetase, class II (G/ P/ S/T);Serine-tRNA synthetase, type1, N-terminal;Serine-tRNA synthetase, type1, N-terminal;Serine-tRNA ligase, type1;Serine-tRNA ligase, type1;Aminoacyl-tRNA synthetase, class II;Serine-tRNA ligase catalytic core domain;Class I and II aminoacyl…	nucleotide binding/seryl-tRNA aminoacylation/serine-tRNA ligase activity/cytoplasm/ATP binding;nucleotide binding/seryl-tRNA aminoacylation/serine-tRNA ligase activity/cytoplasm/ATP binding;nucleotide binding/seryl-tRNA aminoacylation/serine-tRNA ligase activity/cytoplasm/ATP binding;tRNA aminoacylation for protein translation/aminoacyl-tRNA ligase activity/ATP binding/nucleotide binding;nucleoti…	Molecular Function/Biological Process/Molecular Function/Cellular Component/Molecular Function;Molecular Function/Biological Process/Molecular Function/Cellular Component/Molecular Function;Molecular Function/Biological Process/Molecular Function/Cellular Component/Molecular Function;Biological Process/Molecular Function/Molecular Function/Molecular Function;Molecular Function/Biological Process/…
Potra000525g03592.3	AAPC_CENCI glucose-6-phosphate 1-epimerase OS=Cenchrus ciliaris PE=2 SV=1	4	2.7E-29	50.50%	gnl|BL_ORD_ID|3561sp|Q40784|AAPC_CENCI Putative glucose-6-phosphate 1-epimerase OS=Cenchrus ciliaris PE=2 SV=1	2.7E-29	57.50%	48.63%	73.06%	116701	Aldose 1-/Glucose-6-phosphate 1-epimerase;Glycoside hydrolase-type carbohydrate-binding;Glycoside hydrolase-type carbohydrate-binding;Glycoside hydrolase-type carbohydrate-binding;Galactose mutarotase-like domain superfamily	isomerase activity/carbohydrate metabolic process;carbohydrate binding;catalytic activity/carbohydrate metabolic process/carbohydrate binding	Molecular Function/Biological Process;Molecular Function;Molecular Function/Biological Process/Molecular Function
Potra003233g21083.6	ARI7_ARATH Probable E3 ubiquitin- ligase ARI7 OS=Arabidopsis thaliana GN=ARI7 PE=2 SV=1	20	0.0E0	60.30%	gnl|BL_ORD_ID|23095sp|Q84RR0|ARI7_ARATH Probable E3 ubiquitin-protein ligase ARI7 OS=Arabidopsis thaliana GN=ARI7 PE=2 SV=1	0.0E0	89.13%	83.45%	92.50%	810061	Zinc finger, RING-type;IBR domain;Zinc finger, RING/FYVE/PHD-type;IBR domain;IBR domain;IBR domain;IBR domain;E3 ubiquitin ligase RBR family;Zinc finger, RING-type, conserved site;Zinc finger, RING-type;Zinc finger, RING-type;Zinc finger, RING-type;Zinc finger, RING-type;Zinc finger, RING-type	protein ubiquitination/ubiquitin-protein transferase activity	Biological Process/Molecular Function
Potra003215g21026.1	AB5F_ARATH ABC transporter F family member 5 OS=Arabidopsis thaliana GN=ABCF5 PE=2 SV=1	20	0.0E0	57.50%	gnl|BL_ORD_ID|3974sp|Q9LV93|AB5F_ARATH ABC transporter F family member 5 OS=Arabidopsis thaliana GN=ABCF5 PE=2 SV=1	0.0E0	88.32%	92.77%	91.58%	935636	null;AAA+ ATPase domain;ABC-transporter extension domain;ABC-transporter extension domain;ABC transporter-like;ABC transporter-like;ABC transporter-like;ABC transporter-like;ABC transporter, conserved site;ABC transporter, conserved site;ABC transporter-like;ABC transporter-like;ABC transporter-like;ABC transporter-like;P-loop containing nucleoside triphosphate hydrolase;P-loop containing nucleos…	ATPase activity/ATP binding;ATPase activity/ATP binding;ATPase activity/ATP binding;ATPase activity/ATP binding;ATPase activity/ATP binding	Molecular Function/Molecular Function;Molecular Function/Molecular Function;Molecular Function/Molecular Function;Molecular Function/Molecular Function;Molecular Function/Molecular Function
Potra003189g20946.2	ARSA_CHLTE arsenical pump-driving ATPase OS=Chlorobium tepidum (strain ATCC 49652 DSM 12025 NBRC 103806 TLS) GN=CT1945 PE=3 SV=2	3	9.2E-156	57.67%	gnl|BL_ORD_ID|518093sp|Q6DYE4|Y1609_ARATH Uncharacterized protein At1g26090, chloroplastic OS=Arabidopsis thaliana GN=At1g26090 PE=2 SV=1	9.2E-156	74.63%	88.35%	88.74%	456833	null;Anion-transporting ATPase-like domain;Anion-transporting ATPase-like domain;Anion-transporting ATPase-like domain;P-loop containing nucleoside triphosphate hydrolase
Potra003732g22619.1	SERA1_ARATH D-3-phosphoglycerate dehydrogenase chloroplastic OS=Arabidopsis thaliana GN=PGDH1 PE=1 SV=1	20	0.0E0	62.60%	gnl|BL_ORD_ID|431641sp|O49485|SERA1_ARATH D-3-phosphoglycerate dehydrogenase 1, chloroplastic OS=Arabidopsis thaliana GN=PGDH1 PE=1 SV=1	0.0E0	89.69%	96.52%	97.16%	880167	S-adenosyl-L-homocysteine hydrolase, NAD binding domain;S-adenosyl-L-homocysteine hydrolase, NAD binding domain;ACT domain;ACT domain;Allosteric substrate binding domain superfamily;D-3-phosphoglycerate dehydrogenase;D-isomer specific 2-hydroxyacid dehydrogenase, catalytic domain;D-isomer specific 2-hydroxyacid dehydrogenase, catalytic domain;D-isomer specific 2-hydroxyacid dehydrogenase, NAD-bin…	L-serine biosynthetic process/phosphoglycerate dehydrogenase activity;oxidation-reduction process/oxidoreductase activity, acting on the CH-OH group of donors, NAD or NADP as acceptor/NAD binding/metabolic process;NAD binding/oxidation-reduction process	Biological Process/Molecular Function;Biological Process/Molecular Function/Molecular Function/Biological Process;Molecular Function/Biological Process
Potra002286g17515.2	CCL11_ARATH Cyclin-L1-1 OS=Arabidopsis thaliana GN=CYCL1-1 PE=1 SV=2	20	2.6E-161	61.70%	gnl|BL_ORD_ID|55355sp|Q8RWV3|CCL11_ARATH Cyclin-L1-1 OS=Arabidopsis thaliana GN=CYCL1-1 PE=1 SV=2	2.6E-161	82.49%	81.01%	75.56%	469159	Cyclin-like;Cyclin-like superfamily;Cyclin-like superfamily;Cyclin-like superfamily;Cyclin, N-terminal;Cyclin, N-terminal;Cyclin, N-terminal;Cyclin, N-terminal;Cyclin-like;Cyclin-like;Cyclin-like superfamily;Cyclin-like superfamily
Potra000379g01673.5	SMC3_ARATH Structural maintenance of chromosomes 3 OS=Arabidopsis thaliana GN=SMC3 PE=2 SV=1	20	0.0E0	52.60%	gnl|BL_ORD_ID|436153sp|Q56YN8|SMC3_ARATH Structural maintenance of chromosomes protein 3 OS=Arabidopsis thaliana GN=SMC3 PE=2 SV=1	0.0E0	83.43%	57.14%	98.71%	928317	null;null;null;null;SMCs flexible hinge;SMCs flexible hinge;SMCs flexible hinge;SMCs flexible hinge;SMCs flexible hinge;SMCs flexible hinge superfamily	chromosome organization/ATP binding/protein binding/chromosome;chromosome organization/ATP binding/protein binding/chromosome;ATP binding/chromosome/protein binding/chromosome organization	Biological Process/Molecular Function/Molecular Function/Cellular Component;Biological Process/Molecular Function/Molecular Function/Cellular Component;Molecular Function/Cellular Component/Molecular Function/Biological Process
Potra000609g04640.4	CCD11_ARATH Cyclin-D1-1 OS=Arabidopsis thaliana GN=CYCD1-1 PE=1 SV=3	16	7.5E-41	60.06%	gnl|BL_ORD_ID|54966sp|P42751|CCD11_ARATH Cyclin-D1-1 OS=Arabidopsis thaliana GN=CYCD1-1 PE=1 SV=3	7.5E-41	64.53%	59.88%	100.50%	147132	Cyclin, C-terminal domain;Cyclin, C-terminal domain;Cyclin-like superfamily;Cyclin-like superfamily;Cyclin-like superfamily;Cyclin-like superfamily;Cyclin-like superfamily	nucleus;nucleus	Cellular Component;Cellular Component
Potra002026g15866.7	PTA14_ARATH PLASTID TRANSCRIPTIONALLY ACTIVE 14 OS=Arabidopsis thaliana GN=PTAC14 PE=1 SV=1	2	0.0E0	68.00%	gnl|BL_ORD_ID|323638sp|Q84JF5|PTA14_ARATH Protein PLASTID TRANSCRIPTIONALLY ACTIVE 14 OS=Arabidopsis thaliana GN=PTAC14 PE=1 SV=1	0.0E0	90.57%	72.46%	91.15%	572007	null;SET domain;Rubisco LSMT, substrate-binding domain superfamily;Rubisco LSMT, substrate-binding domain superfamily;Rubisco LSMT, substrate-binding domain superfamily;SET domain;Rubisco LSMT, substrate-binding domain superfamily;Rubisco LSMT, substrate-binding domain superfamily	protein binding;protein binding	Molecular Function;Molecular Function
Potra002301g17567.1	NUDT9_ARATH Nudix hydrolase 9 OS=Arabidopsis thaliana GN=NUDT9 PE=2 SV=1	5	1.2E-142	57.40%	gnl|BL_ORD_ID|278895sp|Q8VYR2|NUDT9_ARATH Nudix hydrolase 9 OS=Arabidopsis thaliana GN=NUDT9 PE=2 SV=1	1.2E-142	81.16%	93.89%	99.32%	411764	null;null;NUDIX hydrolase domain;NUDIX hydrolase domain;NUDIX hydrolase-like domain superfamily	hydrolase activity;hydrolase activity	Molecular Function;Molecular Function
Potra000805g06394.3	TI204_ARATH TIC 20- chloroplastic OS=Arabidopsis thaliana GN=TIC20-IV PE=2 SV=1	3	9.8E-93	60.67%	gnl|BL_ORD_ID|471008sp|Q9ZQZ9|TI204_ARATH Protein TIC 20-IV, chloroplastic OS=Arabidopsis thaliana GN=TIC20-IV PE=2 SV=1	9.8E-93	71.25%	84.51%	85.11%	282722	Chloroplast protein import component Tic20;Chloroplast protein import component Tic20;Chloroplast protein import component Tic20;Chloroplast protein import component Tic20;Chloroplast protein import component Tic20;Chloroplast protein import component Tic20;Chloroplast protein import component Tic20;Chloroplast protein import component Tic20;Chloroplast protein import component Tic20;Chloroplast …
Potra000521g03521.5	CAA43_BURSP 2-haloacrylate reductase OS=Burkholderia GN=caa43 PE=1 SV=1	20	2.5E-73	50.75%	gnl|BL_ORD_ID|48944sp|Q59I44|CAA43_BURSP 2-haloacrylate reductase OS=Burkholderia sp. GN=caa43 PE=1 SV=1	2.5E-73	62.73%	81.38%	100.74%	234187	Polyketide synthase, enoylreductase domain;Polyketide synthase, enoylreductase domain;Polyketide synthase, enoylreductase domain;Polyketide synthase, enoylreductase domain;Alcohol dehydrogenase, C-terminal;Alcohol dehydrogenase, C-terminal;Alcohol dehydrogenase, C-terminal;NAD(P)-binding domain superfamily;GroES-like superfamily	oxidoreductase activity;oxidation-reduction process	Molecular Function;Biological Process
Potra003658g22335.2	CML48_ARATH Probable calcium-binding CML48 OS=Arabidopsis thaliana GN=CML48 PE=2 SV=2	20	4.8E-73	56.45%	gnl|BL_ORD_ID|68320sp|Q9ZQH1|CML48_ARATH Probable calcium-binding protein CML48 OS=Arabidopsis thaliana GN=CML48 PE=2 SV=2	4.8E-73	78.89%	78.95%	74.07%	229.18	EF-hand domain;EF-hand domain;EF-hand domain;EF-hand domain;EF-hand domain;EF-hand domain;EF-hand domain;EF-hand domain;EF-hand domain;EF-Hand 1, calcium-binding site;EF-Hand 1, calcium-binding site;EF-hand domain;EF-hand domain;EF-hand domain;EF-hand domain;EF-hand domain;EF-hand domain pair	calcium ion binding;calcium ion binding;calcium ion binding;calcium ion binding;calcium ion binding;calcium ion binding	Molecular Function;Molecular Function;Molecular Function;Molecular Function;Molecular Function;Molecular Function
Potra001773g14422.1	Y5986_ARATH Uncharacterized protein At5g39865 OS=Arabidopsis thaliana GN=At5g39865 PE=2 SV=1	1	2.8E-5	58.00%	gnl|BL_ORD_ID|531424sp|Q9FLE8|Y5986_ARATH Uncharacterized protein At5g39865 OS=Arabidopsis thaliana GN=At5g39865 PE=2 SV=1	2.8E-5	58.70%	11.79%	16.85%	48521	null;null;null
Potra001465g12301.1	VA0D2_ARATH V-type proton ATPase subunit d2 OS=Arabidopsis thaliana GN=VHA-d2 PE=2 SV=1	20	0.0E0	75.15%	gnl|BL_ORD_ID|500338sp|Q9LHA4|VA0D2_ARATH V-type proton ATPase subunit d2 OS=Arabidopsis thaliana GN=VHA-d2 PE=2 SV=1	0.0E0	98.01%	100.00%	99.72%	691419	ATPase, V0 complex, c/d subunit;V-type ATPase subunit c;ATPase, V0 complex, subunit d;ATPase, V0 complex, subunit d;ATPase, V0 complex, subunit d;V-type ATP synthase subunit C-like	ATP hydrolysis coupled proton transport/hydrogen ion transmembrane transporter activity/proton-transporting V-type ATPase, V0 domain;ATP hydrolysis coupled proton transport/hydrogen ion transmembrane transporter activity/proton-transporting V-type ATPase, V0 domain	Biological Process/Molecular Function/Cellular Component;Biological Process/Molecular Function/Cellular Component
Potra001657g13609.1	MENG_LACJO Demethylmenaquinone methyltransferase OS=Lactobacillus johnsonii (strain CNCM I-12250 La1 NCC 533) GN=menG PE=3 SV=1	20	1.8E-8	48.40%	gnl|BL_ORD_ID|233659sp|Q74LY0|MENG_LACJO Demethylmenaquinone methyltransferase OS=Lactobacillus johnsonii (strain CNCM I-12250 / La1 / NCC 533) GN=menG PE=3 SV=1	1.8E-8	53.39%	48.36%	35.87%	58151	null;Methyltransferase type 11;Methyltransferase type 11;Methyltransferase type 11;Methyltransferase type 11;Methyltransferase type 11;Methyltransferase type 11;Methyltransferase type 11;Methyltransferase type 11;S-adenosyl-L-methionine-dependent methyltransferase;S-adenosyl-L-methionine-dependent methyltransferase;S-adenosyl-L-methionine-dependent methyltransferase	methyltransferase activity/metabolic process	Molecular Function/Biological Process
Potra002204g16972.1	CYSKL_SCHPO Cysteine synthase 2 OS=Schizosaccharomyces pombe (strain 972 ATCC 24843) GN=cys12 PE=3 SV=1	20	1.8E-108	52.10%	gnl|BL_ORD_ID|87355sp|P87131|CYSKL_SCHPO Cysteine synthase 2 OS=Schizosaccharomyces pombe (strain 972 / ATCC 24843) GN=cys12 PE=3 SV=1	1.8E-108	63.33%	103.54%	96.24%	332413	null;Pyridoxal-phosphate dependent enzyme;Pyridoxal-phosphate dependent enzyme;Pyridoxal-phosphate dependent enzyme;Pyridoxal-phosphate dependent enzyme;Cysteine synthase/cystathionine beta-synthase, pyridoxal-phosphate attachment site;Cysteine synthase/cystathionine beta-synthase, pyridoxal-phosphate attachment site;Cysteine synthase/cystathionine beta-synthase, pyridoxal-phosphate attachment si…	cysteine biosynthetic process from serine	Biological Process
Potra001447g12183.2	HIR4_ARATH Hypersensitive-induced response 4 OS=Arabidopsis thaliana GN=HIR4 PE=1 SV=1	15	1.0E-142	69.60%	gnl|BL_ORD_ID|172590sp|Q9FHM7|HIR4_ARATH Hypersensitive-induced response protein 4 OS=Arabidopsis thaliana GN=HIR4 PE=1 SV=1	1.0E-142	94.59%	76.03%	87.75%	409068	Band 7 domain;Band 7 domain;Band 7 domain;Band 7 domain;Band 7/SPFH domain superfamily
Potra001685g13799.1	RHA1A_ARATH Probable E3 ubiquitin- ligase RHA1A OS=Arabidopsis thaliana GN=RHA1A PE=2 SV=1	20	1.2E-19	57.15%	gnl|BL_ORD_ID|347806sp|Q9SUS4|RHA1A_ARATH Probable E3 ubiquitin-protein ligase RHA1A OS=Arabidopsis thaliana GN=RHA1A PE=2 SV=1	1.2E-19	62.89%	61.01%	87.39%	835741	Zinc finger, RING-type;Zinc finger, RING-CH-type;Zinc finger, RING-type;Zinc finger, RING/FYVE/PHD-type;Zinc finger, RING/FYVE/PHD-type;Zinc finger, RING/FYVE/PHD-type;Zinc finger, RING-type;Zinc finger, RING-type	zinc ion binding	Molecular Function
Potra002304g17574.2	NEP1_CAEEL Ribosomal RNA small subunit methyltransferase nep-1 OS=Caenorhabditis elegans GN= PE=3 SV=1	20	3.3E-63	55.15%	gnl|BL_ORD_ID|267306sp|Q9XX15|NEP1_CAEEL Ribosomal RNA small subunit methyltransferase nep-1 OS=Caenorhabditis elegans GN=Y39A1A.14 PE=3 SV=1	3.3E-63	66.67%	92.21%	75.27%	205297	null;null;Ribosomal biogenesis, methyltransferase, EMG1/NEP1;Ribosomal biogenesis, methyltransferase, EMG1/NEP1;Ribosomal biogenesis, methyltransferase, EMG1/NEP1;Alpha/beta knot methyltransferases	methyltransferase activity;methyltransferase activity	Molecular Function;Molecular Function
Potra001741g14189.1	TRM6_DICDI tRNA (adenine(58)-N(1))-methyltransferase non-catalytic subunit trm6 OS=Dictyostelium discoideum GN=trmt6 PE=3 SV=1	16	4.9E-59	45.25%	gnl|BL_ORD_ID|478860sp|Q54UB1|TRM6_DICDI tRNA (adenine(58)-N(1))-methyltransferase non-catalytic subunit trm6 OS=Dictyostelium discoideum GN=trmt6 PE=3 SV=1	4.9E-59	53.72%	82.53%	96.85%	207608	tRNA (adenine(58)-N(1))-methyltransferase non-catalytic subunit TRM6;tRNA (adenine(58)-N(1))-methyltransferase non-catalytic subunit TRM6;tRNA (adenine(58)-N(1))-methyltransferase non-catalytic subunit TRM6;tRNA (adenine(58)-N(1))-methyltransferase non-catalytic subunit TRM6;tRNA (adenine(58)-N(1))-methyltransferase non-catalytic subunit TRM6	tRNA (m1A) methyltransferase complex/tRNA methylation;tRNA (m1A) methyltransferase complex/tRNA methylation;tRNA (m1A) methyltransferase complex/tRNA methylation	Cellular Component/Biological Process;Cellular Component/Biological Process;Cellular Component/Biological Process
Potra002156g16670.1	RING4_ARATH E3 ubiquitin- ligase At4g11680 OS=Arabidopsis thaliana GN=At4g11680 PE=2 SV=1	20	3.6E-26	53.40%	gnl|BL_ORD_ID|351802sp|Q93Z92|RING4_ARATH E3 ubiquitin-protein ligase At4g11680 OS=Arabidopsis thaliana GN=At4g11680 PE=2 SV=1	3.6E-26	46.72%	70.26%	79.65%	111309	Zinc finger, RING-type;Zinc finger, RING-type;Zinc finger, RING/FYVE/PHD-type;Zinc finger, RING/FYVE/PHD-type;Zinc finger, RING/FYVE/PHD-type;Zinc finger, RING/FYVE/PHD-type;Zinc finger, RING/FYVE/PHD-type;Zinc finger, RING/FYVE/PHD-type;Zinc finger, RING/FYVE/PHD-type;Zinc finger, RING/FYVE/PHD-type;Zinc finger, RING/FYVE/PHD-type;Zinc finger, RING/FYVE/PHD-type;Zinc finger, RING/FYVE/PHD-type;Z…
Potra002322g17733.1	PP1R8_HUMAN Nuclear inhibitor of phosphatase 1 OS=Homo sapiens GN=PPP1R8 PE=1 SV=2	12	3.8E-22	52.42%	gnl|BL_ORD_ID|311031sp|Q12972|PP1R8_HUMAN Nuclear inhibitor of protein phosphatase 1 OS=Homo sapiens GN=PPP1R8 PE=1 SV=2	3.8E-22	62.20%	36.18%	29.26%	100138	Forkhead-associated (FHA) domain;Forkhead-associated (FHA) domain;Forkhead-associated (FHA) domain;Forkhead-associated (FHA) domain;Forkhead-associated (FHA) domain;Forkhead-associated (FHA) domain;Forkhead-associated (FHA) domain;Forkhead-associated (FHA) domain;Forkhead-associated (FHA) domain;Forkhead-associated (FHA) domain;Forkhead-associated (FHA) domain;SMAD/FHA domain superfamily	protein binding;protein binding;protein binding;protein binding;protein binding	Molecular Function;Molecular Function;Molecular Function;Molecular Function;Molecular Function
Potra000619g04708.1	APTH1_CRYNJ Acyl- thioesterase 1 OS=Cryptococcus neoformans neoformans serotype D (strain JEC21 ATCC MYA-565) GN=CNF02430 PE=3 SV=1	20	9.9E-16	50.65%	gnl|BL_ORD_ID|19215sp|P0CL94|APTH1_CRYNJ Acyl-protein thioesterase 1 OS=Cryptococcus neoformans var. neoformans serotype D (strain JEC21 / ATCC MYA-565) GN=CNF02430 PE=3 SV=1	9.9E-16	44.78%	96.64%	110.58%	766406	Alpha/Beta hydrolase fold;Phospholipase/carboxylesterase/thioesterase;Alpha/Beta hydrolase fold;Alpha/Beta hydrolase fold;Alpha/Beta hydrolase fold;Alpha/Beta hydrolase fold;Alpha/Beta hydrolase fold	hydrolase activity	Molecular Function
Potra001115g09800.6	AROD1_ARATH Arogenate dehydratase prephenate dehydratase chloroplastic OS=Arabidopsis thaliana GN=ADT1 PE=1 SV=1	20	7.3E-158	60.45%	gnl|BL_ORD_ID|26382sp|Q9SA96|AROD1_ARATH Arogenate dehydratase/prephenate dehydratase 1, chloroplastic OS=Arabidopsis thaliana GN=ADT1 PE=1 SV=1	7.3E-158	87.73%	70.66%	98.58%	452595	Prephenate dehydratase;Prephenate dehydratase;Prephenate dehydratase;Prephenate dehydratase;Bifunctional P-protein, chorismate mutase/prephenate dehydratase;Bifunctional P-protein, chorismate mutase/prephenate dehydratase;Bifunctional P-protein, chorismate mutase/prephenate dehydratase;Prephenate dehydratase, conserved site;Prephenate dehydratase, conserved site;Prephenate dehydratase;ACT domain;…	prephenate dehydratase activity/L-phenylalanine biosynthetic process;cytoplasm/chorismate mutase activity/prephenate dehydratase activity/L-phenylalanine biosynthetic process;L-phenylalanine biosynthetic process/prephenate dehydratase activity;L-phenylalanine biosynthetic process/prephenate dehydratase activity;prephenate dehydratase activity/L-phenylalanine biosynthetic process	Molecular Function/Biological Process;Cellular Component/Molecular Function/Molecular Function/Biological Process;Biological Process/Molecular Function;Biological Process/Molecular Function;Molecular Function/Biological Process
Potra198289g29301.2	C14C2_ORYSJ Cytochrome P450 714C2 OS=Oryza sativa japonica GN=CYP714C2 PE=2 SV=1	20	2.4E-137	53.10%	gnl|BL_ORD_ID|47758sp|Q2QYH7|C14C2_ORYSJ Cytochrome P450 714C2 OS=Oryza sativa subsp. japonica GN=CYP714C2 PE=2 SV=1	2.4E-137	62.94%	97.70%	104.51%	413305	Cytochrome P450, E-class, group I;Cytochrome P450;Cytochrome P450 superfamily;Cytochrome P450;Cytochrome P450;Cytochrome P450;Cytochrome P450, conserved site;Cytochrome P450, conserved site;Cytochrome P450, conserved site;Cytochrome P450, conserved site;Cytochrome P450, conserved site;Cytochrome P450, conserved site;Cytochrome P450 superfamily;Cytochrome P450 superfamily	iron ion binding/oxidoreductase activity, acting on paired donors, with incorporation or reduction of molecular oxygen/oxidation-reduction process/heme binding;iron ion binding/oxidation-reduction process/heme binding/oxidoreductase activity, acting on paired donors, with incorporation or reduction of molecular oxygen;oxidation-reduction process/heme binding/iron ion binding/oxidoreductase activi…	Molecular Function/Molecular Function/Biological Process/Molecular Function;Molecular Function/Biological Process/Molecular Function/Molecular Function;Biological Process/Molecular Function/Molecular Function/Molecular Function;Molecular Function/Biological Process/Molecular Function/Molecular Function;Biological Process/Molecular Function;Biological Process/Molecular Function/Molecular Function/…
Potra002507g18931.2	UTR2_ARATH UDP-galactose UDP-glucose transporter 2 OS=Arabidopsis thaliana GN=UTR2 PE=2 SV=1	20	8.4E-156	55.40%	gnl|BL_ORD_ID|498617sp|Q29Q28|UTR2_ARATH UDP-galactose/UDP-glucose transporter 2 OS=Arabidopsis thaliana GN=UTR2 PE=2 SV=1	8.4E-156	94.64%	75.65%	93.21%	445662	UAA transporter;UAA transporter;UAA transporter;UAA transporter;UAA transporter;UAA transporter;UAA transporter;UAA transporter;UAA transporter;UAA transporter;UAA transporter;UAA transporter;UAA transporter;UAA transporter;UAA transporter;UAA transporter;UAA transporter;UAA transporter;UAA transporter;UAA transporter;UAA transporter;UAA transporter;UAA transporter;UAA transporter;UAA transporter…	transmembrane transport	Biological Process
Potra001095g30535.1	UEV1A_ARATH Ubiquitin-conjugating enzyme E2 variant 1A OS=Arabidopsis thaliana GN=UEV1A PE=1 SV=1	20	8.8E-86	78.30%	gnl|BL_ORD_ID|492681sp|Q93YP0|UEV1A_ARATH Ubiquitin-conjugating enzyme E2 variant 1A OS=Arabidopsis thaliana GN=UEV1A PE=1 SV=1	8.8E-86	92.62%	94.30%	90.85%	255758	null;Ubiquitin-conjugating enzyme/RWD-like;Ubiquitin-conjugating enzyme E2;Ubiquitin-conjugating enzyme E2;Ubiquitin-conjugating enzyme E2;Ubiquitin-conjugating enzyme E2;Ubiquitin-conjugating enzyme/RWD-like
Potra000508g03321.1	---NA---										null;null;null;null;null;null
Potra000727g05689.2	CP21D_ARATH Peptidyl-prolyl cis-trans isomerase CYP21-4 OS=Arabidopsis thaliana GN=CYP21-4 PE=2 SV=1	20	1.2E-103	51.00%	gnl|BL_ORD_ID|75906sp|Q9C835|CP21D_ARATH Peptidyl-prolyl cis-trans isomerase CYP21-4 OS=Arabidopsis thaliana GN=CYP21-4 PE=2 SV=1	1.2E-103	80.51%	100.00%	100.43%	306.99	Cyclophilin-type peptidyl-prolyl cis-trans isomerase domain;Cyclophilin-like domain superfamily;Cyclophilin-type peptidyl-prolyl cis-trans isomerase;Cyclophilin-type peptidyl-prolyl cis-trans isomerase domain;Cyclophilin-type peptidyl-prolyl cis-trans isomerase domain;Cyclophilin-type peptidyl-prolyl cis-trans isomerase;Cyclophilin-type peptidyl-prolyl cis-trans isomerase;Cyclophilin-type peptidy…	peptidyl-prolyl cis-trans isomerase activity/protein peptidyl-prolyl isomerization;peptidyl-prolyl cis-trans isomerase activity;peptidyl-prolyl cis-trans isomerase activity/protein peptidyl-prolyl isomerization;peptidyl-prolyl cis-trans isomerase activity;peptidyl-prolyl cis-trans isomerase activity/protein peptidyl-prolyl isomerization	Molecular Function/Biological Process;Molecular Function;Molecular Function/Biological Process;Molecular Function;Molecular Function/Biological Process
Potra001842g14793.2	UBC35_ARATH Ubiquitin-conjugating enzyme E2 35 OS=Arabidopsis thaliana GN=UBC35 PE=1 SV=1	20	8.2E-108	82.95%	gnl|BL_ORD_ID|490384sp|Q94A97|UBC35_ARATH Ubiquitin-conjugating enzyme E2 35 OS=Arabidopsis thaliana GN=UBC35 PE=1 SV=1	8.2E-108	100.00%	100.00%	99.35%	311227	null;Ubiquitin-conjugating enzyme E2;Ubiquitin-conjugating enzyme/RWD-like;Ubiquitin-conjugating enzyme/RWD-like;Ubiquitin-conjugating enzyme/RWD-like;Ubiquitin-conjugating enzyme, active site;Ubiquitin-conjugating enzyme E2;Ubiquitin-conjugating enzyme E2;Ubiquitin-conjugating enzyme/RWD-like
Potra003963g23794.2	---NA---										null;null;null;null;null;null;null;null
Potra000945g07741.1	TET8_ARATH Tetraspanin-8 OS=Arabidopsis thaliana GN=TET8 PE=2 SV=1	14	5.2E-109	63.07%	gnl|BL_ORD_ID|466783sp|Q8S8Q6|TET8_ARATH Tetraspanin-8 OS=Arabidopsis thaliana GN=TET8 PE=2 SV=1	5.2E-109	81.25%	99.63%	99.27%	323553	Tetraspanin;Tetraspanin/Peripherin;Tetraspanin/Peripherin;Tetraspanin/Peripherin;Tetraspanin, conserved site;Tetraspanin, conserved site;Tetraspanin, conserved site;Tetraspanin, conserved site;Tetraspanin, conserved site;Tetraspanin, conserved site;Tetraspanin, conserved site;Tetraspanin, conserved site;Tetraspanin, conserved site;Tetraspanin, conserved site;Tetraspanin, conserved site;Tetraspani…	integral component of membrane;integral component of membrane;integral component of membrane	Cellular Component;Cellular Component;Cellular Component
Potra003209g21004.1	---NA---										RIN4, pathogenic type III effector avirulence factor Avr cleavage site;RIN4, pathogenic type III effector avirulence factor Avr cleavage site;RIN4, pathogenic type III effector avirulence factor Avr cleavage site;RIN4, pathogenic type III effector avirulence factor Avr cleavage site
Potra001859g31369.1	---NA---										null;null;null;null;null
Potra161134g26903.4	CSPL8_ARATH CASP 4A3 OS=Arabidopsis thaliana GN=At2g36330 PE=2 SV=1	9	3.1E-16	77.78%	gnl|BL_ORD_ID|79844sp|Q84WP5|CSPL8_ARATH CASP-like protein 4A3 OS=Arabidopsis thaliana GN=At2g36330 PE=2 SV=1	3.1E-16	91.30%	16.25%	38.66%	758702	null;null;null;null;null;null
Potra000616g04687.4	PDAT1_ARATH Phospholipid:diacylglycerol acyltransferase 1 OS=Arabidopsis thaliana GN=PDAT1 PE=2 SV=1	15	0.0E0	49.60%	gnl|BL_ORD_ID|295311sp|Q9FNA9|PDAT1_ARATH Phospholipid:diacylglycerol acyltransferase 1 OS=Arabidopsis thaliana GN=PDAT1 PE=2 SV=1	0.0E0	86.77%	78.84%	97.60%	848581	Lecithin:cholesterol/phospholipid:diacylglycerol acyltransferase;Alpha/Beta hydrolase fold;Alpha/Beta hydrolase fold;Alpha/Beta hydrolase fold;Alpha/Beta hydrolase fold;Alpha/Beta hydrolase fold;Alpha/Beta hydrolase fold;Alpha/Beta hydrolase fold;Alpha/Beta hydrolase fold;Alpha/Beta hydrolase fold;Alpha/Beta hydrolase fold;Alpha/Beta hydrolase fold;Alpha/Beta hydrolase fold;Alpha/Beta hydrolase f…	O-acyltransferase activity/lipid metabolic process	Molecular Function/Biological Process
Potra009325g35375.1	HARC1_ARATH HIGH ARSENIC CONTENT mitochondrial OS=Arabidopsis thaliana GN=HAC1 PE=1 SV=1	20	1.1E-63	54.35%	gnl|BL_ORD_ID|166716sp|Q8RUD6|HARC1_ARATH Protein HIGH ARSENIC CONTENT 1, mitochondrial OS=Arabidopsis thaliana GN=HAC1 PE=1 SV=1	1.1E-63	85.16%	75.74%	94.81%	198749	Rhodanese-like domain;Rhodanese-like domain superfamily;Rhodanese-like domain;Rhodanese-like domain;Rhodanese-like domain;Rhodanese-like domain;Rhodanese-like domain;Rhodanese-like domain superfamily
Potra001653g13563.2	---NA---										null;null;null;null;null;EF-hand domain;EF-hand domain;EF-hand domain pair	calcium ion binding;calcium ion binding	Molecular Function;Molecular Function
Potra003929g23574.1	GSHB_SOLLC Glutathione chloroplastic OS=Solanum lycopersicum GN=GSH2 PE=2 SV=1	12	0.0E0	65.50%	gnl|BL_ORD_ID|162577sp|O22494|GSHB_SOLLC Glutathione synthetase, chloroplastic OS=Solanum lycopersicum GN=GSH2 PE=2 SV=1	0.0E0	87.20%	90.11%	86.01%	777704	Glutathione synthase, C-terminal, eukaryotic;Glutathione synthase, alpha-helical, eukaryotic;Glutathione synthase, substrate-binding domain superfamily;Glutathione synthase;Glutathione synthase, N-terminal, eukaryotic;Glutathione synthase, substrate-binding domain;Glutathione synthase;Glutathione synthase;Glutathione synthase;Glutathione synthase;Glutathione synthase;Glutathione synthase;Glutathi…	ligase activity/ATP binding/glutathione biosynthetic process/glutathione synthase activity;ATP binding/glutathione synthase activity/glutathione biosynthetic process;glutathione synthase activity/glutathione biosynthetic process/ATP binding;ATP binding/glutathione synthase activity;ATP binding/glutathione biosynthetic process/glutathione synthase activity;glutathione synthase activity/glutathione…	Molecular Function/Molecular Function/Biological Process/Molecular Function;Molecular Function/Molecular Function/Biological Process;Molecular Function/Biological Process/Molecular Function;Molecular Function/Molecular Function;Molecular Function/Biological Process/Molecular Function;Molecular Function/Biological Process/Molecular Function;Molecular Function/Biological Process/Molecular Function;…
Potra000660g05092.1	---NA---										Protein of unknown function DUF1645, plant;Protein of unknown function DUF1645, plant;Protein of unknown function DUF1645, plant;Protein of unknown function DUF1645, plant;Protein of unknown function DUF1645, plant;Protein of unknown function DUF1645, plant;Protein of unknown function DUF1645, plant
Potra002224g17093.1	WDHD1_XENLA WD repeat and HMG-box DNA-binding 1 OS=Xenopus laevis GN=wdhd1 PE=1 SV=1	20	5.6E-71	48.80%	gnl|BL_ORD_ID|507698sp|O13046|WDHD1_XENLA WD repeat and HMG-box DNA-binding protein 1 OS=Xenopus laevis GN=wdhd1 PE=1 SV=1	5.6E-71	48.62%	60.96%	70.03%	260381	WD40 repeat;WD40 repeat;WD40 repeat;WD40/YVTN repeat-like-containing domain superfamily;Minichromosome loss protein Mcl1, middle region;Minichromosome loss protein Mcl1, middle region;Minichromosome loss protein Mcl1, middle region;Minichromosome loss protein Mcl1, middle region;WD40 repeat, conserved site;WD40 repeat;WD40 repeat;WD40 repeat;WD40-repeat-containing domain;WD40-repeat-containing do…	protein binding;protein binding;protein binding;protein binding;protein binding;protein binding;protein binding;protein binding	Molecular Function;Molecular Function;Molecular Function;Molecular Function;Molecular Function;Molecular Function;Molecular Function;Molecular Function
Potra000175g00659.1	PPA18_ARATH Purple acid phosphatase 18 OS=Arabidopsis thaliana GN=PAP18 PE=2 SV=1	20	0.0E0	53.70%	gnl|BL_ORD_ID|311498sp|Q9LJU7|PPA18_ARATH Purple acid phosphatase 18 OS=Arabidopsis thaliana GN=PAP18 PE=2 SV=1	0.0E0	77.75%	108.01%	98.95%	679863	Purple acid phosphatase-like, N-terminal;Calcineurin-like phosphoesterase domain, ApaH type;Purple acid phosphatase, N-terminal;Iron/zinc purple acid phosphatase-like C-terminal domain;Metallo-dependent phosphatase-like;Metallo-dependent phosphatase-like;Metallo-dependent phosphatase-like;Metallo-dependent phosphatase-like;Metallo-dependent phosphatase-like;Metallo-dependent phosphatase-like;Meta…	acid phosphatase activity/metal ion binding;hydrolase activity;acid phosphatase activity/metal ion binding;acid phosphatase activity/metal ion binding	Molecular Function/Molecular Function;Molecular Function;Molecular Function/Molecular Function;Molecular Function/Molecular Function
Potra001540g12775.1	TAT2_ARATH Probable aminotransferase TAT2 OS=Arabidopsis thaliana GN=At5g53970 PE=2 SV=1	20	0.0E0	61.90%	gnl|BL_ORD_ID|463381sp|Q9FN30|TAT2_ARATH Probable aminotransferase TAT2 OS=Arabidopsis thaliana GN=At5g53970 PE=2 SV=1	0.0E0	78.15%	101.69%	100.48%	527324	Pyridoxal phosphate-dependent transferase, subdomain 2;Aminotransferase, class I/classII;Pyridoxal phosphate-dependent transferase, major region, subdomain 1;Tyrosine/nicotianamine aminotransferase;Tyrosine/nicotianamine aminotransferase;Tyrosine/nicotianamine aminotransferase;Tyrosine/nicotianamine aminotransferase;Tyrosine/nicotianamine aminotransferase;Pyridoxal phosphate-dependent transferase	catalytic activity;pyridoxal phosphate binding/biosynthetic process;catalytic activity;transaminase activity/pyridoxal phosphate binding/cellular amino acid metabolic process;transaminase activity/pyridoxal phosphate binding/cellular amino acid metabolic process	Molecular Function;Molecular Function/Biological Process;Molecular Function;Molecular Function/Molecular Function/Biological Process;Molecular Function/Molecular Function/Biological Process
Potra004720g34481.1	PYRH_MAGMM Uridylate kinase OS=Magnetococcus marinus (strain ATCC BAA-1437 JCM 17883 MC-1) GN=pyrH PE=3 SV=1	20	4.1E-19	71.05%	gnl|BL_ORD_ID|333696sp|A0L8Q7|PYRH_MAGMM Uridylate kinase OS=Magnetococcus marinus (strain ATCC BAA-1437 / JCM 17883 / MC-1) GN=pyrH PE=3 SV=1	4.1E-19	77.97%	24.48%	80.82%	820333	Acetylglutamate kinase-like superfamily;Aspartate/glutamate/uridylate kinase;Aspartate/glutamate/uridylate kinase;Aspartate/glutamate/uridylate kinase;Acetylglutamate kinase-like superfamily
Potra000520g03497.1	SYCC2_ARATH Cysteine--tRNA ligase cytoplasmic OS=Arabidopsis thaliana GN=At5g38830 PE=2 SV=1	20	0.0E0	65.70%	gnl|BL_ORD_ID|448897sp|B3LFA4|SYCC2_ARATH Cysteine--tRNA ligase 2, cytoplasmic OS=Arabidopsis thaliana GN=At5g38830 PE=2 SV=1	0.0E0	81.50%	99.41%	95.31%	699508	Cysteinyl-tRNA synthetase/mycothiol ligase;Rossmann-like alpha/beta/alpha sandwich fold;Rossmann-like alpha/beta/alpha sandwich fold;Cysteine-tRNA ligase;tRNA synthetases class I, catalytic domain;Cysteinyl-tRNA synthetase/mycothiol ligase;Cysteinyl-tRNA synthetase/mycothiol ligase;Cysteine-tRNA ligase;tRNA synthetases class I, catalytic domain;tRNA synthetases class I, catalytic domain;Aminoacyl…	cysteine-tRNA ligase activity/cysteinyl-tRNA aminoacylation/ATP binding;cysteine-tRNA ligase activity/cysteinyl-tRNA aminoacylation/ATP binding;tRNA aminoacylation for protein translation/nucleotide binding/aminoacyl-tRNA ligase activity/ATP binding	Molecular Function/Biological Process/Molecular Function;Molecular Function/Biological Process/Molecular Function;Biological Process/Molecular Function/Molecular Function/Molecular Function
Potra004210g36918.1	SUF4_ARATH SUPPRESSOR OF FRI 4 OS=Arabidopsis thaliana GN=SUF4 PE=1 SV=1	9	7.0E-60	70.44%	gnl|BL_ORD_ID|446471sp|Q9C5G0|SUF4_ARATH Protein SUPPRESSOR OF FRI 4 OS=Arabidopsis thaliana GN=SUF4 PE=1 SV=1	7.0E-60	93.00%	27.25%	92.59%	193741	Zinc finger C2H2-type;Zinc finger C2H2-type;At2g23090-like;At2g23090-like;At2g23090-like;Zinc finger C2H2-type;Zinc finger C2H2-type;Zinc finger, BED-type;Zinc finger C2H2 superfamily	nucleic acid binding;nucleic acid binding;nucleic acid binding;DNA binding	Molecular Function;Molecular Function;Molecular Function;Molecular Function
Potra002142g16589.1	HXK1_ARATH Hexokinase-1 OS=Arabidopsis thaliana GN=HXK1 PE=1 SV=2	20	0.0E0	77.70%	gnl|BL_ORD_ID|185062sp|Q42525|HXK1_ARATH Hexokinase-1 OS=Arabidopsis thaliana GN=HXK1 PE=1 SV=2	0.0E0	89.57%	94.76%	94.19%	762296	null;null;Hexokinase, C-terminal;Hexokinase, N-terminal;Hexokinase, N-terminal;Hexokinase, N-terminal;Hexokinase;Hexokinase;Hexokinase;Hexokinase;Hexokinase;Hexokinase;Hexokinase;Hexokinase;Hexokinase;Hexokinase;Hexokinase;Hexokinase;Hexokinase	carbohydrate metabolic process/ATP binding/phosphotransferase activity, alcohol group as acceptor;ATP binding/carbohydrate metabolic process/phosphotransferase activity, alcohol group as acceptor;cellular glucose homeostasis/carbohydrate phosphorylation/glucose binding/ATP binding/carbohydrate metabolic process/hexokinase activity;cellular glucose homeostasis/carbohydrate phosphorylation/glucose …	Biological Process/Molecular Function/Molecular Function;Molecular Function/Biological Process/Molecular Function;Biological Process/Biological Process/Molecular Function/Molecular Function/Biological Process/Molecular Function;Biological Process/Biological Process/Molecular Function/Molecular Function/Biological Process/Molecular Function
Potra001277g11038.1	RK35_ARATH 50S ribosomal chloroplastic OS=Arabidopsis thaliana GN=RPL35 PE=2 SV=1	20	8.6E-49	68.30%	gnl|BL_ORD_ID|354034sp|Q8VZ55|RK35_ARATH 50S ribosomal protein L35, chloroplastic OS=Arabidopsis thaliana GN=RPL35 PE=2 SV=1	8.6E-49	75.66%	104.83%	100.66%	160229	Ribosomal protein L35, non-mitochondrial;Ribosomal protein L35, non-mitochondrial;Ribosomal protein L35;Ribosomal protein L35;Ribosomal protein L35, conserved site;Ribosomal protein L35, non-mitochondrial;Ribosomal protein L35 superfamily	ribosome/translation/structural constituent of ribosome;ribosome/translation/structural constituent of ribosome;structural constituent of ribosome/ribosome/intracellular/translation;structural constituent of ribosome/ribosome/intracellular/translation;intracellular/structural constituent of ribosome/translation/ribosome;ribosome/translation/structural constituent of ribosome	Cellular Component/Biological Process/Molecular Function;Cellular Component/Biological Process/Molecular Function;Molecular Function/Cellular Component/Cellular Component/Biological Process;Molecular Function/Cellular Component/Cellular Component/Biological Process;Cellular Component/Molecular Function/Biological Process/Cellular Component;Cellular Component/Biological Process/Molecular Function
Potra002339g17873.1	ACO1_ARATH Aconitate hydratase 1 OS=Arabidopsis thaliana GN=ACO1 PE=1 SV=2	20	0.0E0	80.10%	gnl|BL_ORD_ID|7053sp|Q42560|ACO1_ARATH Aconitate hydratase 1 OS=Arabidopsis thaliana GN=ACO1 PE=1 SV=2	0.0E0	95.07%	54.23%	97.01%	921383	Aconitase/3-isopropylmalate dehydratase large subunit, alpha/beta/alpha domain;Aconitase/3-isopropylmalate dehydratase, swivel;Aconitase/3-isopropylmalate dehydratase large subunit, alpha/beta/alpha domain;Aconitase/3-isopropylmalate dehydratase large subunit, alpha/beta/alpha, subdomain 1/3;Aconitase A/isopropylmalate dehydratase small subunit, swivel domain;Aconitase A/isopropylmalate dehydrata…	metabolic process;metabolic process;metabolic process;metabolic process;metabolic process	Biological Process;Biological Process;Biological Process;Biological Process;Biological Process
Potra001117g09830.1	VINSY_RAUSE Vinorine synthase OS=Rauvolfia serpentina GN=ACT PE=1 SV=2	20	2.3E-72	45.15%	gnl|BL_ORD_ID|503732sp|Q70PR7|VINSY_RAUSE Vinorine synthase OS=Rauvolfia serpentina GN=ACT PE=1 SV=2	2.3E-72	51.64%	101.19%	98.38%	240.35	Transferase;Transferase;Transferase;Transferase;Transferase	transferase activity, transferring acyl groups other than amino-acyl groups	Molecular Function
Potra010153g26506.3	VIP5_ARATH RTF1 homolog OS=Arabidopsis thaliana GN=VIP5 PE=1 SV=1	8	0.0E0	52.13%	gnl|BL_ORD_ID|503779sp|Q9C950|VIP5_ARATH Protein RTF1 homolog OS=Arabidopsis thaliana GN=VIP5 PE=1 SV=1	0.0E0	74.25%	103.27%	99.55%	690649	null;Plus-3 domain;Plus-3 domain;Plus-3 domain;Plus-3 domain;RNA polymerase-associated protein Rtf1;RNA polymerase-associated protein Rtf1;Plus-3 domain;Plus3-like superfamily	DNA binding;DNA binding;Cdc73/Paf1 complex/histone modification/transcription elongation from RNA polymerase II promoter;DNA binding;DNA binding	Molecular Function;Molecular Function;Cellular Component/Biological Process/Biological Process;Molecular Function;Molecular Function
Potra001964g15502.1	RPR1B_MOUSE Regulation of nuclear pre-mRNA domain-containing 1B OS=Mus musculus GN=Rprd1b PE=1 SV=2	13	5.0E-21	57.38%	gnl|BL_ORD_ID|395637sp|Q9CSU0|RPR1B_MOUSE Regulation of nuclear pre-mRNA domain-containing protein 1B OS=Mus musculus GN=Rprd1b PE=1 SV=2	5.0E-21	45.45%	74.23%	18.14%	100523	null;null;null;CID domain;SAP domain;RNA polymerase II-binding domain;ENTH/VHS;Acin1, RNSP1-SAP18 binding (RSB) motif;SAP domain superfamily;SAP domain;SAP domain;SAP domain;SAP domain;SAP domain;SAP domain;SAP domain;SAP domain;SAP domain;SAP domain;CID domain;SAP domain;SAP domain;Acinus, RNA recognition motif;RNA-binding domain superfamily;SAP domain superfamily;ENTH/VHS	nucleic acid binding	Molecular Function
Potra003984g23989.2	NFD4_ARATH NUCLEAR FUSION DEFECTIVE 4 OS=Arabidopsis thaliana GN=NFD4 PE=3 SV=1	1	4.0E-18	51.00%	gnl|BL_ORD_ID|267814sp|F4I9E1|NFD4_ARATH Protein NUCLEAR FUSION DEFECTIVE 4 OS=Arabidopsis thaliana GN=NFD4 PE=3 SV=1	4.0E-18	51.61%	26.63%	26.23%	916633	null;Nodulin-like;Nodulin-like;Nodulin-like;Nodulin-like;Nodulin-like;Nodulin-like;Nodulin-like;Nodulin-like;Nodulin-like;Nodulin-like;Nodulin-like;Nodulin-like;Nodulin-like;Nodulin-like;Nodulin-like;Nodulin-like;Nodulin-like;Nodulin-like;Nodulin-like;Nodulin-like;Nodulin-like;Nodulin-like;Nodulin-like;Nodulin-like;Nodulin-like;Nodulin-like;Nodulin-like;Nodulin-like;Nodulin-like;Nodulin-like;Nodu…
Potra003719g22554.2	DEAHB_ARATH ATP-dependent RNA helicase chloroplastic OS=Arabidopsis thaliana GN=At4g01020 PE=3 SV=1	20	5.2E-13	41.95%	gnl|BL_ORD_ID|94542sp|P0CE10|DEAHB_ARATH ATP-dependent RNA helicase DEAH11, chloroplastic OS=Arabidopsis thaliana GN=At4g01020 PE=3 SV=1	5.2E-13	42.65%	11.42%	34.63%	762554	IBR domain;IBR domain;IBR domain;Ribonuclease H superfamily;IBR domain;Zinc finger, RING/FYVE/PHD-type;Zinc finger, RING/FYVE/PHD-type;Zinc finger, RING/FYVE/PHD-type;E3 ubiquitin ligase RBR family;E3 ubiquitin ligase RBR family;Zinc finger, RING-type, conserved site;Zinc finger, RING-type;Zinc finger, RING-type;Zinc finger, RING-type;Ribonuclease H-like superfamily	nucleic acid binding;ubiquitin-protein transferase activity/protein ubiquitination	Molecular Function;Molecular Function/Biological Process
Potra001733g14101.2	THOC1_ARATH THO complex subunit 1 OS=Arabidopsis thaliana GN=THO1 PE=1 SV=1	4	0.0E0	56.50%	gnl|BL_ORD_ID|470637sp|Q93VM9|THOC1_ARATH THO complex subunit 1 OS=Arabidopsis thaliana GN=THO1 PE=1 SV=1	0.0E0	86.26%	100.83%	99.18%	915.99	null;THO complex, subunit THOC1;THO complex, subunit THOC1;THO complex, subunit THOC1;THO complex, subunit THOC1;THO complex, subunit THOC1
Potra002806g20016.1	C3H3_ARATH Zinc finger CCCH domain-containing 3 OS=Arabidopsis thaliana GN=At1g04990 PE=2 SV=1	20	2.8E-111	55.35%	gnl|BL_ORD_ID|48079sp|Q94AD9|C3H3_ARATH Zinc finger CCCH domain-containing protein 3 OS=Arabidopsis thaliana GN=At1g04990 PE=2 SV=1	2.8E-111	63.91%	89.85%	80.13%	341273	Zinc finger, CCCH-type;Zinc finger, CCCH-type;Zinc finger, CCCH-type superfamily;Zinc finger, CCCH-type superfamily;Zinc finger, CCCH-type superfamily;Zinc finger, CCCH-type superfamily;Zinc finger, CCCH-type superfamily;Zinc finger, CCCH-type;Zinc finger, CCCH-type;Zinc finger, CCCH-type;Zinc finger, CCCH-type;Zinc finger, CCCH-type;Zinc finger, CCCH-type superfamily;Zinc finger, CCCH-type super…	metal ion binding;metal ion binding;metal ion binding;metal ion binding;metal ion binding;metal ion binding;metal ion binding;metal ion binding;metal ion binding;metal ion binding;metal ion binding;metal ion binding;metal ion binding;metal ion binding	Molecular Function;Molecular Function;Molecular Function;Molecular Function;Molecular Function;Molecular Function;Molecular Function;Molecular Function;Molecular Function;Molecular Function;Molecular Function;Molecular Function;Molecular Function;Molecular Function
Potra000959g07876.2	TRRAP_HUMAN Transformation transcription domain-associated OS=Homo sapiens GN=TRRAP PE=1 SV=3	20	0.0E0	44.90%	gnl|BL_ORD_ID|483489sp|Q9Y4A5|TRRAP_HUMAN Transformation/transcription domain-associated protein OS=Homo sapiens GN=TRRAP PE=1 SV=3	0.0E0	47.86%	89.01%	88.26%	1112.83	null;null;Phosphatidylinositol 3-/4-kinase, catalytic domain;FATC domain;Armadillo-like helical;FATC domain;FATC domain;Phosphatidylinositol 3-/4-kinase, catalytic domain superfamily;Armadillo-like helical;PIK-related kinase, FAT;Tetratricopeptide-like helical domain superfamily;Phosphatidylinositol 3-/4-kinase, catalytic domain;Phosphatidylinositol 3-/4-kinase, catalytic domain;Phosphatidylinosi…	kinase activity;protein binding;protein binding;kinase activity;protein binding;protein binding;kinase activity;histone acetyltransferase complex/nucleus/histone acetylation;protein binding;kinase activity;binding;binding;binding	Molecular Function;Molecular Function;Molecular Function;Molecular Function;Molecular Function;Molecular Function;Molecular Function;Cellular Component/Cellular Component/Biological Process;Molecular Function;Molecular Function;Molecular Function;Molecular Function;Molecular Function
Potra000538g03772.6	EML3_ARATH EMSY-LIKE 3 OS=Arabidopsis thaliana GN=EML3 PE=1 SV=1	4	2.0E-125	64.50%	gnl|BL_ORD_ID|117195sp|F4K2F0|EML3_ARATH Protein EMSY-LIKE 3 OS=Arabidopsis thaliana GN=EML3 PE=1 SV=1	2.0E-125	69.02%	100.00%	92.76%	376326	null;ENT domain;ENT domain;ENT domain;ENT domain;ENT domain;ENT domain;Protein EMSY-LIKE, plant;Protein EMSY-LIKE, plant;Protein EMSY-LIKE, plant;Protein EMSY-LIKE, plant;Protein EMSY-LIKE, plant;ENT domain;ENT domain;ENT domain-like superfamily;ENT domain-like superfamily	defense response to fungus	Biological Process
Potra000903g07334.1	ASPG2_ARATH ASPARTIC PROTEASE IN GUARD CELL 2 OS=Arabidopsis thaliana GN=ASPG2 PE=2 SV=1	20	0.0E0	50.65%	gnl|BL_ORD_ID|29267sp|Q9LHE3|ASPG2_ARATH Protein ASPARTIC PROTEASE IN GUARD CELL 2 OS=Arabidopsis thaliana GN=ASPG2 PE=2 SV=1	0.0E0	81.36%	97.02%	90.30%	573933	Xylanase inhibitor, N-terminal;Aspartic peptidase domain superfamily;Xylanase inhibitor, C-terminal;Aspartic peptidase domain superfamily;Aspartic peptidase domain superfamily;Aspartic peptidase domain superfamily;Aspartic peptidase A1 family;Aspartic peptidase A1 family;Aspartic peptidase A1 family;Aspartic peptidase A1 family;Aspartic peptidase A1 family;Aspartic peptidase A1 family;Peptidase f…	aspartic-type endopeptidase activity/proteolysis	Molecular Function/Biological Process
Potra000655g05043.2	PMGT2_TETNG O-linked-mannose beta-1,4-N-acetylglucosaminyltransferase 2 OS=Tetraodon nigroviridis GN=pomgnt2 PE=2 SV=1	2	3.4E-5	54.50%	gnl|BL_ORD_ID|308038sp|Q5NDE3|PMGT2_TETNG Protein O-linked-mannose beta-1,4-N-acetylglucosaminyltransferase 2 OS=Tetraodon nigroviridis GN=pomgnt2 PE=2 SV=1	3.4E-5	52.10%	20.55%	22.54%	50447	Glycosyltransferase 61;Glycosyltransferase 61;Glycosyltransferase 61;Glycosyltransferase 61;Glycosyltransferase 61;Glycosyltransferase 61;Glycosyltransferase 61	transferase activity, transferring glycosyl groups;transferase activity, transferring glycosyl groups	Molecular Function;Molecular Function
Potra000804g06384.1	---NA---										Zinc finger, RING/FYVE/PHD-type;Protein of unknown function DUF1644;Protein of unknown function DUF1644;Protein of unknown function DUF1644;Protein of unknown function DUF1644
Potra001155g10035.1	3HID1_ARATH Probable 3-hydroxyisobutyrate dehydrogenase-like mitochondrial OS=Arabidopsis thaliana GN=At4g29120 PE=1 SV=1	20	1.1E-164	56.70%	gnl|BL_ORD_ID|1169sp|Q9SZE1|3HID1_ARATH Probable 3-hydroxyisobutyrate dehydrogenase-like 1, mitochondrial OS=Arabidopsis thaliana GN=At4g29120 PE=1 SV=1	1.1E-164	89.74%	93.41%	85.71%	471.47	3-hydroxyisobutyrate dehydrogenase, NAD-binding domain;6-phosphogluconate dehydrogenase, domain 2;6-phosphogluconate dehydrogenase, NADP-binding;6-phosphogluconate dehydrogenase, NADP-binding;6-phosphogluconate dehydrogenase, NADP-binding;6-phosphogluconate dehydrogenase, NADP-binding;6-phosphogluconate dehydrogenase, NADP-binding;6-phosphogluconate dehydrogenase, NADP-binding;6-phosphogluconate …	NAD binding;oxidoreductase activity/oxidation-reduction process;phosphogluconate dehydrogenase (decarboxylating) activity/oxidation-reduction process;oxidation-reduction process	Molecular Function;Molecular Function/Biological Process;Molecular Function/Biological Process;Biological Process
Potra003558g22018.2	RBP1C_ARATH Ran-binding 1 homolog c OS=Arabidopsis thaliana GN=RANBP1C PE=2 SV=1	20	1.3E-87	68.75%	gnl|BL_ORD_ID|340201sp|P92985|RBP1C_ARATH Ran-binding protein 1 homolog c OS=Arabidopsis thaliana GN=RANBP1C PE=2 SV=1	1.3E-87	90.06%	73.52%	73.85%	265003	Ran binding domain;Ran binding domain;PH-like domain superfamily;PH-like domain superfamily;PH-like domain superfamily;PH-like domain superfamily;PH-like domain superfamily;Ran binding domain;Ran binding domain;PH-like domain superfamily	intracellular transport;intracellular transport;intracellular transport	Biological Process;Biological Process;Biological Process
Potra001408g11948.8	---NA---										Non-haem dioxygenase N-terminal domain;Isopenicillin N synthase-like;Isopenicillin N synthase-like;Isopenicillin N synthase-like;Isopenicillin N synthase-like
Potra004566g25074.1	P2A15_ARATH F-box PP2-A15 OS=Arabidopsis thaliana GN=PP2A15 PE=2 SV=1	20	4.8E-166	54.30%	gnl|BL_ORD_ID|288666sp|Q9LF92|P2A15_ARATH F-box protein PP2-A15 OS=Arabidopsis thaliana GN=PP2A15 PE=2 SV=1	4.8E-166	88.61%	93.67%	99.29%	469929	F-box domain;F-box domain;Phloem protein 2-like;Phloem protein 2-like;Phloem protein 2-like;F-box domain;F-box-like domain superfamily	protein binding;protein binding;protein binding	Molecular Function;Molecular Function;Molecular Function
Potra161548g30990.1	OEP7_ARATH Outer envelope membrane 7 OS=Arabidopsis thaliana GN=OEP7 PE=1 SV=1	2	1.3E-14	69.50%	gnl|BL_ORD_ID|284798sp|Q9SVC4|OEP7_ARATH Outer envelope membrane protein 7 OS=Arabidopsis thaliana GN=OEP7 PE=1 SV=1	1.3E-14	76.92%	81.25%	66.67%	670106	null;null;null;null;null;null;null;null;null
Potra188156g28569.3	CKS1_ARATH Cyclin-dependent kinases regulatory subunit 1 OS=Arabidopsis thaliana GN=CKS1 PE=1 SV=1	20	2.9E-53	84.35%	gnl|BL_ORD_ID|64948sp|O23249|CKS1_ARATH Cyclin-dependent kinases regulatory subunit 1 OS=Arabidopsis thaliana GN=CKS1 PE=1 SV=1	2.9E-53	98.77%	93.10%	95.29%	167162	Cyclin-dependent kinase, regulatory subunit;Cyclin-dependent kinase, regulatory subunit;Cyclin-dependent kinase, regulatory subunit;Cyclin-dependent kinase, regulatory subunit superfamily;Cyclin-dependent kinase, regulatory subunit superfamily;Cyclin-dependent kinase, regulatory subunit superfamily;Cyclin-dependent kinase, regulatory subunit;Cyclin-dependent kinase, regulatory subunit superfamily	cell cycle/cyclin-dependent protein serine/threonine kinase regulator activity;cell cycle/cyclin-dependent protein serine/threonine kinase regulator activity;cell cycle/cyclin-dependent protein serine/threonine kinase regulator activity;cyclin-dependent protein serine/threonine kinase regulator activity/cell cycle;cell cycle/cyclin-dependent protein serine/threonine kinase regulator activity;cycl…	Biological Process/Molecular Function;Biological Process/Molecular Function;Biological Process/Molecular Function;Molecular Function/Biological Process;Biological Process/Molecular Function;Molecular Function/Biological Process
Potra001204g10407.5	MAON_SOLTU NAD-dependent malic enzyme 59 kDa mitochondrial OS=Solanum tuberosum PE=1 SV=1	20	0.0E0	68.00%	gnl|BL_ORD_ID|227683sp|P37225|MAON_SOLTU NAD-dependent malic enzyme 59 kDa isoform, mitochondrial OS=Solanum tuberosum PE=1 SV=1	0.0E0	90.77%	75.71%	96.81%	689493	Malic oxidoreductase;Malic enzyme, N-terminal domain;Malic enzyme, NAD-binding;Malic enzyme, N-terminal domain superfamily;Malic oxidoreductase;Malic enzyme, NAD-binding;Malic enzyme, N-terminal domain;Malic enzyme, N-terminal domain;Malic enzyme, N-terminal domain;Malic enzyme, N-terminal domain;Malic enzyme, conserved site;Malic enzyme, conserved site;Malic enzyme, conserved site;Malic enzyme, …	malate dehydrogenase (decarboxylating) (NAD+) activity/malic enzyme activity;malate dehydrogenase (decarboxylating) (NAD+) activity/oxidation-reduction process;NAD binding;oxidation-reduction process/malate dehydrogenase (decarboxylating) (NAD+) activity;malate dehydrogenase (decarboxylating) (NAD+) activity/malic enzyme activity;NAD binding;malate dehydrogenase (decarboxylating) (NAD+) activity/…	Molecular Function/Molecular Function;Molecular Function/Biological Process;Molecular Function;Biological Process/Molecular Function;Molecular Function/Molecular Function;Molecular Function;Molecular Function/Biological Process;Biological Process/Molecular Function
Potra000664g05126.1	HS17C_ARATH kDa class I heat shock 3 OS=Arabidopsis thaliana GN= PE=2 SV=2	20	5.4E-29	68.30%	gnl|BL_ORD_ID|180225sp|P13853|HS17C_ARATH 17.6 kDa class I heat shock protein 3 OS=Arabidopsis thaliana GN=HSP17.6C PE=2 SV=2	5.4E-29	60.71%	89.17%	96.55%	109383	HSP20-like chaperone;Alpha crystallin/Hsp20 domain;Alpha crystallin/Hsp20 domain;Small heat shock protein HSP20;Alpha crystallin/Hsp20 domain;HSP20-like chaperone
Potra001813g14648.5	LNK2_ARATH LNK2 OS=Arabidopsis thaliana GN=LNK2 PE=1 SV=1	3	1.2E-79	55.33%	gnl|BL_ORD_ID|219002sp|F4JCX9|LNK2_ARATH Protein LNK2 OS=Arabidopsis thaliana GN=LNK2 PE=1 SV=1	1.2E-79	49.61%	96.98%	98.77%	272322	null;null;null;null;null
Potra003453g21712.1	2ABB_ARATH Serine threonine phosphatase 2A 55 kDa regulatory subunit B beta isoform OS=Arabidopsis thaliana GN=PP2AB2 PE=1 SV=1	20	0.0E0	69.90%	gnl|BL_ORD_ID|777sp|Q39247|2ABB_ARATH Serine/threonine protein phosphatase 2A 55 kDa regulatory subunit B beta isoform OS=Arabidopsis thaliana GN=PP2AB2 PE=1 SV=1	0.0E0	90.76%	99.40%	95.40%	823928	Protein phosphatase 2A regulatory subunit PR55;WD40 repeat;Protein phosphatase 2A regulatory subunit PR55;WD40/YVTN repeat-like-containing domain superfamily;WD40 repeat;WD40 repeat;WD40 repeat;Protein phosphatase 2A regulatory subunit PR55;Protein phosphatase 2A regulatory subunit PR55, conserved site;Protein phosphatase 2A regulatory subunit PR55, conserved site;WD40 repeat, conserved site;WD40…	protein phosphatase type 2A complex/protein phosphatase regulator activity;protein binding;protein phosphatase type 2A complex/protein phosphatase regulator activity;protein binding;protein binding;protein phosphatase type 2A complex/protein phosphatase regulator activity;protein binding	Cellular Component/Molecular Function;Molecular Function;Cellular Component/Molecular Function;Molecular Function;Molecular Function;Cellular Component/Molecular Function;Molecular Function
Potra000436g02370.1	---NA---										null
Potra001504g12541.2	KU80_ARATH ATP-dependent DNA helicase 2 subunit KU80 OS=Arabidopsis thaliana GN=KU80 PE=1 SV=1	15	0.0E0	46.00%	gnl|BL_ORD_ID|209169sp|Q9FQ09|KU80_ARATH ATP-dependent DNA helicase 2 subunit KU80 OS=Arabidopsis thaliana GN=KU80 PE=1 SV=1	0.0E0	77.39%	93.68%	91.26%	753821	Ku70/Ku80 beta-barrel domain;Ku70/Ku80 beta-barrel domain;Ku70/Ku80 beta-barrel domain;SPOC-like, C-terminal domain superfamily;von Willebrand factor A-like domain superfamily;Ku70/Ku80 C-terminal arm;Ku80;Ku80;Ku70/Ku80, N-terminal alpha/beta;Ku, C-terminal;Ku, C-terminal;Ku80;Ku80;von Willebrand factor A-like domain superfamily;Ku, C-terminal domain superfamily;SPOC-like, C-terminal domain supe…	DNA binding/double-strand break repair via nonhomologous end joining;DNA binding/double-strand break repair via nonhomologous end joining;double-strand break repair via nonhomologous end joining/DNA binding/ATP-dependent DNA helicase activity;DNA binding/telomere maintenance/DNA recombination/double-strand break repair via nonhomologous end joining/nucleus/telomeric DNA binding/Ku70:Ku80 complex/…	Molecular Function/Biological Process;Molecular Function/Biological Process;Biological Process/Molecular Function/Molecular Function;Molecular Function/Biological Process/Biological Process/Biological Process/Cellular Component/Molecular Function/Cellular Component/Molecular Function;Molecular Function;Molecular Function/Biological Process/Biological Process/Biological Process/Cellular Component/…
Potra009156g26299.1	CDF2_ARATH Cyclic dof factor 2 OS=Arabidopsis thaliana GN=CDF2 PE=1 SV=2	20	2.1E-104	71.85%	gnl|BL_ORD_ID|57477sp|Q93ZL5|CDF2_ARATH Cyclic dof factor 2 OS=Arabidopsis thaliana GN=CDF2 PE=1 SV=2	2.1E-104	55.22%	117.29%	102.88%	327791	Zinc finger, Dof-type;Zinc finger, Dof-type;Zinc finger, Dof-type;Zinc finger, Dof-type;Zinc finger, Dof-type;Zinc finger, Dof-type;Zinc finger, Dof-type;Zinc finger, Dof-type;Zinc finger, Dof-type;Zinc finger, Dof-type	regulation of transcription, DNA-templated/DNA binding;regulation of transcription, DNA-templated/DNA binding;regulation of transcription, DNA-templated/DNA binding;regulation of transcription, DNA-templated/DNA binding	Biological Process/Molecular Function;Biological Process/Molecular Function;Biological Process/Molecular Function;Biological Process/Molecular Function
Potra000128g00419.1	AAPC_CENCI glucose-6-phosphate 1-epimerase OS=Cenchrus ciliaris PE=2 SV=1	5	8.4E-140	52.20%	gnl|BL_ORD_ID|3561sp|Q40784|AAPC_CENCI Putative glucose-6-phosphate 1-epimerase OS=Cenchrus ciliaris PE=2 SV=1	8.4E-140	77.59%	90.88%	97.39%	405601	Aldose 1-/Glucose-6-phosphate 1-epimerase;Glucose-6-phosphate 1-epimerase;Glycoside hydrolase-type carbohydrate-binding;Glycoside hydrolase-type carbohydrate-binding;Glycoside hydrolase-type carbohydrate-binding;Glucose-6-phosphate 1-epimerase;Galactose mutarotase-like domain superfamily	carbohydrate metabolic process/isomerase activity;carbohydrate binding;carbohydrate binding/carbohydrate metabolic process/catalytic activity	Biological Process/Molecular Function;Molecular Function;Molecular Function/Biological Process/Molecular Function
Potra173268g27640.4	PSD2_ARATH Phosphatidylserine decarboxylase proenzyme 2 OS=Arabidopsis thaliana GN=PSD2 PE=2 SV=1	2	1.2E-25	66.00%	gnl|BL_ORD_ID|321756sp|F4KAK5|PSD2_ARATH Phosphatidylserine decarboxylase proenzyme 2 OS=Arabidopsis thaliana GN=PSD2 PE=2 SV=1	1.2E-25	66.96%	17.64%	86.82%	105531	null;null;null
Potra189842g28721.1	OML2_ORYSJ MEI2-like 2 OS=Oryza sativa japonica GN=ML2 PE=2 SV=1	20	0.0E0	59.25%	gnl|BL_ORD_ID|285246sp|Q6ZI17|OML2_ORYSJ Protein MEI2-like 2 OS=Oryza sativa subsp. japonica GN=ML2 PE=2 SV=1	0.0E0	72.06%	95.40%	91.93%	874774	RNA recognition motif domain;RNA recognition motif domain;RNA recognition motif domain;RNA recognition motif domain;Mei2/Mei2-like, C-terminal RNA recognition motif;Mei2/Mei2-like, C-terminal RNA recognition motif;Mei2/Mei2-like, C-terminal RNA recognition motif;Mei2/Mei2-like, C-terminal RNA recognition motif;Mei2/Mei2-like, C-terminal RNA recognition motif;Mei2/Mei2-like, C-terminal RNA recogni…	nucleic acid binding;nucleic acid binding;nucleic acid binding;nucleic acid binding;nucleic acid binding;nucleic acid binding	Molecular Function;Molecular Function;Molecular Function;Molecular Function;Molecular Function;Molecular Function
Potra004877g25201.2	HIR1_ARATH Hypersensitive-induced response 1 OS=Arabidopsis thaliana GN=HIR1 PE=1 SV=1	16	3.5E-173	71.38%	gnl|BL_ORD_ID|172537sp|Q9FM19|HIR1_ARATH Hypersensitive-induced response protein 1 OS=Arabidopsis thaliana GN=HIR1 PE=1 SV=1	3.5E-173	96.82%	98.95%	98.95%	487649	null;null;Band 7 domain;Band 7 domain;Band 7 domain;Band 7 domain;Band 7 domain;Band 7/SPFH domain superfamily
Potra000971g08013.1	ETFQO_ARATH Electron transfer flavo -ubiquinone mitochondrial OS=Arabidopsis thaliana GN=ETFQO PE=2 SV=1	20	0.0E0	63.70%	gnl|BL_ORD_ID|122502sp|O22854|ETFQO_ARATH Electron transfer flavoprotein-ubiquinone oxidoreductase, mitochondrial OS=Arabidopsis thaliana GN=ETFQO PE=2 SV=1	0.0E0	89.95%	86.41%	87.80%	949503	null;FAD/NAD(P)-binding domain superfamily;FAD/NAD(P)-binding domain superfamily;FAD/NAD(P)-binding domain superfamily;FAD/NAD(P)-binding domain superfamily;FAD/NAD(P)-binding domain superfamily;FAD/NAD(P)-binding domain superfamily;FAD/NAD(P)-binding domain superfamily
Potra001263g10912.2	CLPC_PEA Chaperone chloroplastic OS=Pisum sativum PE=2 SV=1	20	0.0E0	86.00%	gnl|BL_ORD_ID|65984sp|P35100|CLPC_PEA Chaperone protein ClpC, chloroplastic OS=Pisum sativum PE=2 SV=1	0.0E0	93.95%	100.33%	99.78%	1530.0	null;null;ClpA/B family;Clp ATPase, C-terminal;AAA+ ATPase domain;Clp, N-terminal;Clp, N-terminal;Clp, N-terminal;ATPase, AAA-type, core;ATPase, AAA-type, core;Clp, N-terminal domain superfamily;Clp, N-terminal domain superfamily;ATPase, AAA-type, core;Clp ATPase, C-terminal;UVR domain;UVR domain;UVR domain;UVR domain;ClpA/B, conserved site 2;ClpA/B, conserved site 1;UVR domain;UVR domain;UVR dom…	ATP binding;protein metabolic process;ATP binding;protein metabolic process;protein metabolic process;ATP binding;protein binding;ATP binding;protein binding;protein metabolic process	Molecular Function;Biological Process;Molecular Function;Biological Process;Biological Process;Molecular Function;Molecular Function;Molecular Function;Molecular Function;Biological Process
Potra001096g09540.1	EDR1_ARATH Serine threonine- kinase EDR1 OS=Arabidopsis thaliana GN=EDR1 PE=1 SV=1	5	5.7E-96	57.40%	gnl|BL_ORD_ID|111468sp|Q9FPR3|EDR1_ARATH Serine/threonine-protein kinase EDR1 OS=Arabidopsis thaliana GN=EDR1 PE=1 SV=1	5.7E-96	70.72%	34.41%	85.83%	312768	null;null;null;null
Potra000149g00526.3	MYB1_NEUCR Myb-like DNA-binding myb-1 OS=Neurospora crassa (strain ATCC 24698 74-OR23-1A CBS DSM 1257 FGSC 987) GN=rca-1 PE=3 SV=2	4	1.7E-5	55.25%	gnl|BL_ORD_ID|258729sp|O13493|MYB1_NEUCR Myb-like DNA-binding protein myb-1 OS=Neurospora crassa (strain ATCC 24698 / 74-OR23-1A / CBS 708.71 / DSM 1257 / FGSC 987) GN=rca-1 PE=3 SV=2	1.7E-5	51.61%	19.14%	9.34%	512174	null;SANT/Myb domain;SANT/Myb domain;SANT/Myb domain;SANT/Myb domain;SANT/Myb domain;SANT/Myb domain;SANT/Myb domain;SANT/Myb domain;Myb domain;Myb domain;Homeobox-like domain superfamily	DNA binding	Molecular Function
Potra004484g24973.4	PXN_ARATH Peroxisomal nicotinamide adenine dinucleotide carrier OS=Arabidopsis thaliana GN=PXN PE=1 SV=1	20	4.2E-87	54.75%	gnl|BL_ORD_ID|329887sp|O04200|PXN_ARATH Peroxisomal nicotinamide adenine dinucleotide carrier OS=Arabidopsis thaliana GN=PXN PE=1 SV=1	4.2E-87	81.97%	55.29%	96.83%	266159	Mitochondrial carrier domain superfamily;Mitochondrial substrate/solute carrier;Mitochondrial substrate/solute carrier;Mitochondrial substrate/solute carrier;Mitochondrial substrate/solute carrier;Mitochondrial substrate/solute carrier;Mitochondrial substrate/solute carrier;Mitochondrial substrate/solute carrier;Mitochondrial substrate/solute carrier;Mitochondrial carrier domain superfamily;Mitoc…
Potra003863g23210.2	GTE7_ARATH Transcription factor GTE7 OS=Arabidopsis thaliana GN=GTE7 PE=2 SV=1	20	1.2E-43	61.40%	gnl|BL_ORD_ID|163323sp|Q7Y214|GTE7_ARATH Transcription factor GTE7 OS=Arabidopsis thaliana GN=GTE7 PE=2 SV=1	1.2E-43	52.70%	50.17%	53.24%	168318	null;Bromodomain;Bromodomain;NET domain;Bromodomain-like superfamily;Bromodomain;Bromodomain;Bromodomain;Bromodomain;Bromodomain;Bromodomain;Bromodomain;Bromodomain;NET domain;Bromodomain-like superfamily	protein binding;protein binding;protein binding;protein binding;protein binding;protein binding	Molecular Function;Molecular Function;Molecular Function;Molecular Function;Molecular Function;Molecular Function
Potra003464g21750.5	CB60D_ARATH Calmodulin-binding 60 D OS=Arabidopsis thaliana GN=CBP60D PE=2 SV=1	8	0.0E0	65.13%	gnl|BL_ORD_ID|53227sp|Q0WVV6|CB60D_ARATH Calmodulin-binding protein 60 D OS=Arabidopsis thaliana GN=CBP60D PE=2 SV=1	0.0E0	69.65%	98.67%	101.54%	634.41	CALMODULIN-BINDING PROTEIN60;CALMODULIN-BINDING PROTEIN60;CALMODULIN-BINDING PROTEIN60;CALMODULIN-BINDING PROTEIN60	response to stress/calmodulin binding	Biological Process/Molecular Function
Potra002732g19864.2	P2C59_ARATH Probable phosphatase 2C 59 OS=Arabidopsis thaliana GN=WIN2 PE=1 SV=1	20	4.8E-164	77.75%	gnl|BL_ORD_ID|288794sp|Q8RXV3|P2C59_ARATH Probable protein phosphatase 2C 59 OS=Arabidopsis thaliana GN=WIN2 PE=1 SV=1	4.8E-164	97.50%	77.17%	84.51%	465307	PPM-type phosphatase domain;PPM-type phosphatase domain superfamily;PPM-type phosphatase domain;Protein phosphatase 2C family;Protein phosphatase 2C family;PPM-type phosphatase, divalent cation binding;PPM-type phosphatase, divalent cation binding;PPM-type phosphatase, divalent cation binding;PPM-type phosphatase, divalent cation binding;PPM-type phosphatase domain;PPM-type phosphatase domain;PPM…	catalytic activity;catalytic activity;protein dephosphorylation/protein serine/threonine phosphatase activity;cation binding;catalytic activity;catalytic activity	Molecular Function;Molecular Function;Biological Process/Molecular Function;Molecular Function;Molecular Function;Molecular Function
Potra001487g12415.2	FBL3_ARATH F-box LRR-repeat 3 OS=Arabidopsis thaliana GN=FBL3 PE=2 SV=1	20	0.0E0	49.70%	gnl|BL_ORD_ID|129276sp|Q8RWU5|FBL3_ARATH F-box/LRR-repeat protein 3 OS=Arabidopsis thaliana GN=FBL3 PE=2 SV=1	0.0E0	79.50%	83.61%	99.82%	592038	null;Leucine-rich repeat, cysteine-containing subtype;Leucine-rich repeat domain superfamily;Leucine-rich repeat domain superfamily;Leucine-rich repeat domain superfamily;Leucine-rich repeat domain superfamily;Leucine-rich repeat;Leucine-rich repeat;Leucine-rich repeat;Leucine-rich repeat;Leucine-rich repeat;Leucine-rich repeat	protein binding	Molecular Function
Potra003918g23508.6	AGO4_ARATH argonaute 4 OS=Arabidopsis thaliana GN=AGO4 PE=1 SV=2	20	0.0E0	63.55%	gnl|BL_ORD_ID|11939sp|Q9ZVD5|AGO4_ARATH Protein argonaute 4 OS=Arabidopsis thaliana GN=AGO4 PE=1 SV=2	0.0E0	87.54%	99.03%	100.33%	1407.12	Argonaute, linker 1 domain;Piwi domain;Argonaute, linker 1 domain;Ribonuclease H superfamily;Ribonuclease H superfamily;Piwi domain;Argonaute linker 2 domain;Protein argonaute, N-terminal;Protein argonaute, Mid domain;PAZ domain;PAZ domain;PAZ domain;PAZ domain;PAZ domain;PAZ domain;Piwi domain;PAZ domain;PAZ domain;PAZ domain;PAZ domain superfamily;Ribonuclease H-like superfamily	nucleic acid binding;nucleic acid binding;nucleic acid binding;protein binding;nucleic acid binding;protein binding;protein binding	Molecular Function;Molecular Function;Molecular Function;Molecular Function;Molecular Function;Molecular Function;Molecular Function
Potra000958g07868.1	MARD1_ARATH MARD1 OS=Arabidopsis thaliana GN=MARD1 PE=2 SV=2	1	1.8E-5	65.00%	gnl|BL_ORD_ID|227992sp|Q8LGS1|MARD1_ARATH Protein MARD1 OS=Arabidopsis thaliana GN=MARD1 PE=2 SV=2	1.8E-5	65.85%	15.59%	43.16%	450542	null;Zf-FLZ domain;Zf-FLZ domain;Zf-FLZ domain;Zf-FLZ domain;Zf-FLZ domain
Potra001368g11701.2	---NA---										Conserved hypothetical protein CHP01589, plant;Conserved hypothetical protein CHP01589, plant;Conserved hypothetical protein CHP01589, plant;Conserved hypothetical protein CHP01589, plant;Conserved hypothetical protein CHP01589, plant;Conserved hypothetical protein CHP01589, plant
Potra003867g23242.4	BRAP_HUMAN BRCA1-associated OS=Homo sapiens GN=BRAP PE=1 SV=2	20	2.1E-90	56.60%	gnl|BL_ORD_ID|46178sp|Q7Z569|BRAP_HUMAN BRCA1-associated protein OS=Homo sapiens GN=BRAP PE=1 SV=2	2.1E-90	56.69%	74.49%	90.00%	294278	null;null;Zinc finger, UBP-type;Zinc finger, RING-type;Zinc finger, RING-type;Zinc finger, UBP-type;Zinc finger, RING/FYVE/PHD-type;BRCA1-associated 2;Zinc finger, RING/FYVE/PHD-type;Zinc finger, RING/FYVE/PHD-type;RING domain containing protein BRIZ1;BRCA1-associated 2;Zinc finger, UBP-type;Zinc finger, RING-type;Zinc finger, RING-type;Zinc finger, RING-type;Zinc finger, RING-type	zinc ion binding;zinc ion binding;ubiquitin-protein transferase activity/protein ubiquitination/regulation of seed germination/ubiquitin ligase complex;zinc ion binding	Molecular Function;Molecular Function;Molecular Function/Biological Process/Biological Process/Cellular Component;Molecular Function
Potra000707g05528.1	CIPK2_ORYSJ CBL-interacting kinase 2 OS=Oryza sativa japonica GN=CIPK2 PE=2 SV=1	20	0.0E0	77.80%	gnl|BL_ORD_ID|64216sp|Q7X996|CIPK2_ORYSJ CBL-interacting protein kinase 2 OS=Oryza sativa subsp. japonica GN=CIPK2 PE=2 SV=1	0.0E0	85.29%	98.19%	92.36%	564688	Protein kinase domain;Protein kinase domain;Protein kinase domain;Protein kinase domain;NAF domain;NAF domain;NAF domain;NAF domain;NAF domain;NAF domain;Calcium/calmodulin-dependent/calcium-dependent protein kinase;Serine/threonine-protein kinase, active site;Protein kinase, ATP binding site;Protein kinase, ATP binding site;Protein kinase, ATP binding site;Protein kinase, ATP binding site;NAF/FI…	protein phosphorylation/ATP binding/protein kinase activity;protein phosphorylation/ATP binding/protein kinase activity;signal transduction;protein kinase activity/protein phosphorylation;ATP binding;signal transduction;protein phosphorylation/ATP binding/protein kinase activity	Biological Process/Molecular Function/Molecular Function;Biological Process/Molecular Function/Molecular Function;Biological Process;Molecular Function/Biological Process;Molecular Function;Biological Process;Biological Process/Molecular Function/Molecular Function
Potra000950g07787.1	PSMD3_TOBAC Probable 26S proteasome non-ATPase regulatory subunit 3 OS=Nicotiana tabacum GN=21D7 PE=2 SV=1	16	0.0E0	67.81%	gnl|BL_ORD_ID|322551sp|P93768|PSMD3_TOBAC Probable 26S proteasome non-ATPase regulatory subunit 3 OS=Nicotiana tabacum GN=21D7 PE=2 SV=1	0.0E0	92.21%	100.00%	100.21%	727243	null;null;Proteasome component (PCI) domain;Proteasome component (PCI) domain;Winged helix-like DNA-binding domain superfamily;26S proteasome regulatory subunit, C-terminal;26S proteasome regulatory subunit, C-terminal;26S proteasome regulatory subunit, C-terminal;26S proteasome regulatory subunit, C-terminal;26S proteasome regulatory subunit, C-terminal;Winged helix DNA-binding domain superfamily	protein binding;protein binding;proteasome complex/regulation of protein catabolic process/enzyme regulator activity	Molecular Function;Molecular Function;Cellular Component/Biological Process/Molecular Function
Potra000875g07039.2	---NA---										Calcineurin-like phosphoesterase domain, ApaH type;Metallo-dependent phosphatase-like;Metallo-dependent phosphatase-like;Metallo-dependent phosphatase-like;Metallo-dependent phosphatase-like;Metallo-dependent phosphatase-like;Metallo-dependent phosphatase-like;Metallo-dependent phosphatase-like;Metallo-dependent phosphatase-like;Metallo-dependent phosphatase-like;Metallo-dependent phosphatase-lik…	hydrolase activity	Molecular Function
Potra000520g03492.2	LACB2_XENTR Endoribonuclease LACTB2 OS=Xenopus tropicalis GN=lactb2 PE=2 SV=1	20	8.5E-18	44.20%	gnl|BL_ORD_ID|210100sp|Q0V9A9|LACB2_XENTR Endoribonuclease LACTB2 OS=Xenopus tropicalis GN=lactb2 PE=2 SV=1	8.5E-18	48.17%	75.43%	45.42%	874261	Metallo-beta-lactamase;Metallo-beta-lactamase;Metallo-hydrolase/oxidoreductase superfamily;Metallo-hydrolase/oxidoreductase superfamily;Metallo-hydrolase/oxidoreductase superfamily;Metallo-hydrolase/oxidoreductase superfamily
Potra002701g19796.1	SCRK4_ARATH Probable fructokinase-4 OS=Arabidopsis thaliana GN=At3g59480 PE=2 SV=1	20	0.0E0	80.95%	gnl|BL_ORD_ID|427604sp|Q9M1B9|SCRK4_ARATH Probable fructokinase-4 OS=Arabidopsis thaliana GN=At3g59480 PE=2 SV=1	0.0E0	93.83%	99.39%	98.48%	566229	Ribokinase/fructokinase;Carbohydrate kinase PfkB;Ribokinase-like;Ribokinase-like;Ribokinase-like;Carbohydrate/puine kinase, PfkB, conserved site;Carbohydrate/puine kinase, PfkB, conserved site;Carbohydrate/puine kinase, PfkB, conserved site;Ribokinase-like	kinase activity;phosphotransferase activity, alcohol group as acceptor;phosphotransferase activity, alcohol group as acceptor	Molecular Function;Molecular Function;Molecular Function
Potra000458g02647.1	CLCB_ARATH Chloride channel CLC-b OS=Arabidopsis thaliana GN=CLC-B PE=1 SV=1	20	0.0E0	55.85%	gnl|BL_ORD_ID|65298sp|P92942|CLCB_ARATH Chloride channel protein CLC-b OS=Arabidopsis thaliana GN=CLC-B PE=1 SV=1	0.0E0	89.47%	99.87%	99.11%	1244.95	Chloride channel ClC-plant;Chloride channel, voltage gated;Chloride channel, voltage gated;Chloride channel, voltage gated;Chloride channel, core;Chloride channel, core;Chloride channel, core;Chloride channel, core;Chloride channel, core;Chloride channel, core;Chloride channel, core;Chloride channel, core;Chloride channel, core;Chloride channel, core;Chloride channel, core;Chloride channel, core;…	membrane/chloride transport/voltage-gated chloride channel activity;chloride transport/voltage-gated chloride channel activity/membrane/transmembrane transport;chloride transport/voltage-gated chloride channel activity/membrane/transmembrane transport;ion channel activity/transmembrane transport;ion channel activity/transmembrane transport	Cellular Component/Biological Process/Molecular Function;Biological Process/Molecular Function/Cellular Component/Biological Process;Biological Process/Molecular Function/Cellular Component/Biological Process;Molecular Function/Biological Process;Molecular Function/Biological Process
Potra000919g07448.4	PS12A_ARATH 26S proteasome non-ATPase regulatory subunit 12 homolog A OS=Arabidopsis thaliana GN=RPN5A PE=1 SV=1	20	3.2E-86	59.95%	gnl|BL_ORD_ID|317484sp|Q9FIB6|PS12A_ARATH 26S proteasome non-ATPase regulatory subunit 12 homolog A OS=Arabidopsis thaliana GN=RPN5A PE=1 SV=1	3.2E-86	95.97%	33.71%	96.13%	266159	Proteasome component (PCI) domain;Proteasome component (PCI) domain;Proteasome component (PCI) domain;Winged helix-like DNA-binding domain superfamily;26S Proteasome non-ATPase regulatory subunit 12;26S Proteasome non-ATPase regulatory subunit 12;Winged helix DNA-binding domain superfamily	protein binding;protein binding	Molecular Function;Molecular Function
Potra003060g20648.1	TYRA1_ARATH Arogenate dehydrogenase chloroplastic OS=Arabidopsis thaliana GN=TYRAAT1 PE=1 SV=1	6	3.0E-90	52.17%	gnl|BL_ORD_ID|488975sp|Q944B6|TYRA1_ARATH Arogenate dehydrogenase 1, chloroplastic OS=Arabidopsis thaliana GN=TYRAAT1 PE=1 SV=1	3.0E-90	71.54%	41.72%	91.75%	287.73	null;null;Prephenate dehydrogenase;Prephenate dehydrogenase;Prephenate dehydrogenase;Prephenate dehydrogenase;Prephenate dehydrogenase;NAD(P)-binding domain superfamily	oxidation-reduction process/prephenate dehydrogenase (NAD+) activity/tyrosine biosynthetic process/prephenate dehydrogenase (NADP+) activity;oxidation-reduction process/prephenate dehydrogenase (NAD+) activity/tyrosine biosynthetic process/prephenate dehydrogenase (NADP+) activity	Biological Process/Molecular Function/Biological Process/Molecular Function;Biological Process/Molecular Function/Biological Process/Molecular Function
Potra002040g15945.1	AGL2_BACTQ Alpha-glucosidase 2 OS=Bacillus thermoamyloliquefaciens PE=3 SV=1	20	1.4E-128	49.15%	gnl|BL_ORD_ID|11786sp|Q9F234|AGL2_BACTQ Alpha-glucosidase 2 OS=Bacillus thermoamyloliquefaciens PE=3 SV=1	1.4E-128	56.43%	79.03%	58.19%	417157	Glycoside hydrolase family 31, N-terminal domain;Glycoside hydrolase family 31, N-terminal domain;Glycoside hydrolase family 31;Glycoside hydrolase family 31;Glycoside hydrolase family 31;Domain of unknown function DUF5110;Domain of unknown function DUF5110;Domain of unknown function DUF5110;Domain of unknown function DUF5110;Glycosyl hydrolases family 31, active site;Glycosyl hydrolases family 3…	hydrolase activity, hydrolyzing O-glycosyl compounds/carbohydrate metabolic process;carbohydrate binding/carbohydrate metabolic process/catalytic activity	Molecular Function/Biological Process;Molecular Function/Biological Process/Molecular Function
Potra004268g24756.6	RH13_ORYSJ DEAD-box ATP-dependent RNA helicase 13 OS=Oryza sativa japonica GN=Os04g0510400 PE=2 SV=2	20	0.0E0	57.65%	gnl|BL_ORD_ID|347699sp|A3AVH5|RH13_ORYSJ DEAD-box ATP-dependent RNA helicase 13 OS=Oryza sativa subsp. japonica GN=Os04g0510400 PE=2 SV=2	0.0E0	81.80%	66.71%	76.87%	756518	null;Helicase superfamily 1/2, ATP-binding domain;Helicase, C-terminal;DEAD/DEAH box helicase domain;Helicase, C-terminal;Helicase, C-terminal;Helicase, C-terminal;Helicase, C-terminal;Helicase, C-terminal;Helicase, C-terminal;Helicase, C-terminal;Helicase, C-terminal;ATP-dependent RNA helicase DEAD-box, conserved site;RNA helicase, DEAD-box type, Q motif;Helicase superfamily 1/2, ATP-binding dom…	nucleic acid binding/ATP binding	Molecular Function/Molecular Function
Potra001564g12931.2	---NA---										Six-bladed beta-propeller, TolB-like;WD40/YVTN repeat-like-containing domain superfamily;WD40/YVTN repeat-like-containing domain superfamily;WD40/YVTN repeat-like-containing domain superfamily;WD40/YVTN repeat-like-containing domain superfamily;WD40/YVTN repeat-like-containing domain superfamily;WD40/YVTN repeat-like-containing domain superfamily;WD40/YVTN repeat-like-containing domain superfamil…	protein binding	Molecular Function
Potra002073g16160.1	CML12_ARATH Calmodulin 12 OS=Arabidopsis thaliana GN=CML12 PE=1 SV=3	20	1.6E-10	48.90%	gnl|BL_ORD_ID|68252sp|P25071|CML12_ARATH Calmodulin-like protein 12 OS=Arabidopsis thaliana GN=CML12 PE=1 SV=3	1.6E-10	52.41%	44.75%	82.86%	62003	EF-hand domain;EF-hand domain;EF-hand domain;EF-hand domain;EF-hand domain;EF-hand domain;EF-hand domain;EF-Hand 1, calcium-binding site;EF-Hand 1, calcium-binding site;EF-Hand 1, calcium-binding site;EF-hand domain;EF-hand domain;EF-hand domain;EF-hand domain;EF-hand domain pair	calcium ion binding;calcium ion binding;calcium ion binding;calcium ion binding;calcium ion binding;calcium ion binding;calcium ion binding	Molecular Function;Molecular Function;Molecular Function;Molecular Function;Molecular Function;Molecular Function;Molecular Function
Potra001270g10984.1	---NA---										Protein of unknown function DUF1442;Protein of unknown function DUF1442;Protein of unknown function DUF1442
Potra003655g22321.1	MYC2_ARATH Transcription factor MYC2 OS=Arabidopsis thaliana GN=MYC2 PE=1 SV=2	20	0.0E0	57.65%	gnl|BL_ORD_ID|258853sp|Q39204|MYC2_ARATH Transcription factor MYC2 OS=Arabidopsis thaliana GN=MYC2 PE=1 SV=2	0.0E0	68.39%	105.62%	97.48%	595504	null;Myc-type, basic helix-loop-helix (bHLH) domain;Transcription factor MYC/MYB N-terminal;Myc-type, basic helix-loop-helix (bHLH) domain;Helix-loop-helix DNA-binding domain superfamily;Helix-loop-helix DNA-binding domain superfamily;Helix-loop-helix DNA-binding domain superfamily;Helix-loop-helix DNA-binding domain superfamily;Helix-loop-helix DNA-binding domain superfamily;Helix-loop-helix DNA…	protein dimerization activity;protein dimerization activity;protein dimerization activity;protein dimerization activity;protein dimerization activity;protein dimerization activity	Molecular Function;Molecular Function;Molecular Function;Molecular Function;Molecular Function;Molecular Function
Potra001733g14102.2	LNK4_ARATH LNK4 OS=Arabidopsis thaliana GN=LNK4 PE=1 SV=1	2	5.8E-6	45.00%	gnl|BL_ORD_ID|219004sp|Q9FL48|LNK4_ARATH Protein LNK4 OS=Arabidopsis thaliana GN=LNK4 PE=1 SV=1	5.8E-6	47.79%	49.64%	44.74%	508322	null;null;null
Potra001885g15013.1	RL7A2_ORYSJ 60S ribosomal L7a-2 OS=Oryza sativa japonica GN=RPL7A-2 PE=2 SV=1	20	4.5E-125	69.00%	gnl|BL_ORD_ID|380143sp|P0DKK7|RL7A2_ORYSJ 60S ribosomal protein L7a-2 OS=Oryza sativa subsp. japonica GN=RPL7A-2 PE=2 SV=1	4.5E-125	83.96%	113.57%	99.66%	364.77	Ribosomal protein L7A/L8;Ribosomal protein L7Ae/L8/Nhp2 family;Ribosomal protein L7Ae/L30e/S12e/Gadd45;50S ribosomal protein L30e-like;50S ribosomal protein L30e-like;50S ribosomal protein L30e-like;Ribosomal protein L7Ae conserved site;50S ribosomal protein L30e-like	ribosome biogenesis/intracellular ribonucleoprotein complex	Biological Process/Cellular Component
Potra003999g24081.1	HD1_BRANA Homeobox HD1 OS=Brassica napus GN=HD1 PE=2 SV=1	20	2.2E-165	76.70%	gnl|BL_ORD_ID|168392sp|P46606|HD1_BRANA Homeobox protein HD1 OS=Brassica napus GN=HD1 PE=2 SV=1	2.2E-165	90.44%	92.52%	90.07%	469159	Homeobox domain;KNOX2;KNOX1;Homeobox KN domain;KNOX1;KNOX2;KNOX2;KNOX2;KNOX2;ELK domain;Homeobox domain;Homeobox domain;Homeobox-like domain superfamily	DNA binding;DNA binding/nucleus;nucleus/DNA binding;regulation of transcription, DNA-templated/DNA binding;nucleus/DNA binding;DNA binding/nucleus;DNA binding;DNA binding;DNA binding;DNA binding	Molecular Function;Molecular Function/Cellular Component;Cellular Component/Molecular Function;Biological Process/Molecular Function;Cellular Component/Molecular Function;Molecular Function/Cellular Component;Molecular Function;Molecular Function;Molecular Function;Molecular Function
Potra002298g17556.1	CSK2P_ARATH Casein kinase II subunit alpha- chloroplastic OS=Arabidopsis thaliana GN=CKA4 PE=2 SV=1	20	0.0E0	88.85%	gnl|BL_ORD_ID|79221sp|O64816|CSK2P_ARATH Casein kinase II subunit alpha-4, chloroplastic OS=Arabidopsis thaliana GN=CKA4 PE=2 SV=1	0.0E0	97.69%	80.09%	77.75%	637876	Protein kinase domain;Protein kinase domain;Protein kinase domain;Protein kinase domain;Protein kinase domain;Protein kinase domain;Protein kinase, ATP binding site;Serine/threonine-protein kinase, active site;Protein kinase domain;Protein kinase domain;Protein kinase-like domain superfamily	ATP binding/protein kinase activity/protein phosphorylation;ATP binding/protein kinase activity/protein phosphorylation;ATP binding;protein phosphorylation/protein kinase activity;ATP binding/protein kinase activity/protein phosphorylation	Molecular Function/Molecular Function/Biological Process;Molecular Function/Molecular Function/Biological Process;Molecular Function;Biological Process/Molecular Function;Molecular Function/Molecular Function/Biological Process
Potra001714g36857.1	SRRM1_HUMAN Serine arginine repetitive matrix 1 OS=Homo sapiens GN=SRRM1 PE=1 SV=2	5	6.6E-39	72.60%	gnl|BL_ORD_ID|442237sp|Q8IYB3|SRRM1_HUMAN Serine/arginine repetitive matrix protein 1 OS=Homo sapiens GN=SRRM1 PE=1 SV=2	6.6E-39	74.13%	15.82%	69.76%	147517	null;PWI domain;PWI domain;PWI domain;PWI domain;PWI domain;PWI domain;PWI domain superfamily	mRNA processing;mRNA processing;mRNA processing;mRNA processing	Biological Process;Biological Process;Biological Process;Biological Process
Potra198533g34378.1	---NA---
Potra002648g19654.1	CH10_ARATH 10 kDa mitochondrial OS=Arabidopsis thaliana GN=CPN10 PE=1 SV=1	20	2.2E-46	67.05%	gnl|BL_ORD_ID|59881sp|P34893|CH10_ARATH 10 kDa chaperonin, mitochondrial OS=Arabidopsis thaliana GN=CPN10 PE=1 SV=1	2.2E-46	86.60%	98.98%	98.98%	150599	GroES chaperonin family;GroES chaperonin family;GroES chaperonin superfamily;GroES chaperonin family;GroES chaperonin family;GroES chaperonin family;GroES chaperonin family;GroES-like superfamily	cytoplasm/protein folding;cytoplasm/protein folding;cytoplasm/protein folding;cytoplasm/protein folding;cytoplasm/protein folding;cytoplasm/protein folding	Cellular Component/Biological Process;Cellular Component/Biological Process;Cellular Component/Biological Process;Cellular Component/Biological Process;Cellular Component/Biological Process;Cellular Component/Biological Process
Potra182327g28217.3	RBL1_ARATH RHOMBOID 1 OS=Arabidopsis thaliana GN=RBL1 PE=2 SV=1	20	3.5E-150	64.05%	gnl|BL_ORD_ID|339277sp|Q0WQX7|RBL1_ARATH RHOMBOID-like protein 1 OS=Arabidopsis thaliana GN=RBL1 PE=2 SV=1	3.5E-150	86.69%	86.89%	89.18%	437187	Peptidase S54, rhomboid domain;Rhomboid-like superfamily;Rhomboid-like superfamily;Peptidase S54, rhomboid;Peptidase S54, rhomboid;Peptidase S54, rhomboid;Peptidase S54, rhomboid;Peptidase S54, rhomboid;Peptidase S54, rhomboid;Peptidase S54, rhomboid;Peptidase S54, rhomboid;Peptidase S54, rhomboid;Peptidase S54, rhomboid;Peptidase S54, rhomboid;Peptidase S54, rhomboid;Peptidase S54, rhomboid;Pept…	integral component of membrane/serine-type endopeptidase activity;serine-type endopeptidase activity/integral component of membrane/proteolysis	Cellular Component/Molecular Function;Molecular Function/Cellular Component/Biological Process
Potra001913g15185.1	ENL1_ORYSJ Early nodulin 1 OS=Oryza sativa japonica GN=ENODL1 PE=1 SV=1	19	9.1E-37	53.42%	gnl|BL_ORD_ID|118366sp|Q5JNJ5|ENL1_ORYSJ Early nodulin-like protein 1 OS=Oryza sativa subsp. japonica GN=ENODL1 PE=1 SV=1	9.1E-37	72.06%	57.38%	38.42%	138272	null;Cupredoxin;Phytocyanin domain;Phytocyanin domain;Phytocyanin domain;Phytocyanin domain;Phytocyanin domain;Phytocyanin domain;Phytocyanin domain;Phytocyanin domain;Phytocyanin domain;Phytocyanin domain;Phytocyanin domain;Phytocyanin domain;Phytocyanin domain;Phytocyanin domain;Phytocyanin domain;Phytocyanin domain;Phytocyanin domain;Phytocyanin domain;Cupredoxin;Cupredoxin;Cupredoxin	electron carrier activity;electron carrier activity;electron carrier activity	Molecular Function;Molecular Function;Molecular Function
Potra002228g17123.4	---NA---										Alkyl hydroperoxide reductase subunit C/ Thiol specific antioxidant;Alkyl hydroperoxide reductase subunit C/ Thiol specific antioxidant;Alkyl hydroperoxide reductase subunit C/ Thiol specific antioxidant;Alkyl hydroperoxide reductase subunit C/ Thiol specific antioxidant;Alkyl hydroperoxide reductase subunit C/ Thiol specific antioxidant;Alkyl hydroperoxide reductase subunit C/ Thiol specific ant…	oxidation-reduction process/antioxidant activity/oxidoreductase activity;cell redox homeostasis	Biological Process/Molecular Function/Molecular Function;Biological Process
Potra000136g00461.1	AKRP_ARATH Ankyrin repeat domain-containing chloroplastic OS=Arabidopsis thaliana GN=AKRP PE=1 SV=2	20	1.8E-153	52.75%	gnl|BL_ORD_ID|13171sp|Q05753|AKRP_ARATH Ankyrin repeat domain-containing protein, chloroplastic OS=Arabidopsis thaliana GN=AKRP PE=1 SV=2	1.8E-153	76.78%	84.14%	80.79%	450284	Ankyrin repeat;Ankyrin repeat;Ankyrin repeat-containing domain superfamily;Ankyrin repeat-containing domain;Ankyrin repeat-containing domain;Ankyrin repeat-containing domain superfamily;Ankyrin repeat-containing domain superfamily;Ankyrin repeat-containing domain;Ankyrin repeat;Ankyrin repeat;Ankyrin repeat;Ankyrin repeat;Ankyrin repeat-containing domain;Ankyrin repeat-containing domain superfami…	protein binding;protein binding;protein binding;protein binding;protein binding	Molecular Function;Molecular Function;Molecular Function;Molecular Function;Molecular Function
Potra001566g12951.1	CID7_ARATH Polyadenylate-binding -interacting 7 OS=Arabidopsis thaliana GN=CID7 PE=1 SV=1	4	0.0E0	56.50%	gnl|BL_ORD_ID|63808sp|O64843|CID7_ARATH Polyadenylate-binding protein-interacting protein 7 OS=Arabidopsis thaliana GN=CID7 PE=1 SV=1	0.0E0	76.16%	102.82%	100.17%	678707	Domain of unknown function DUF1771;Smr domain;Smr domain;Domain of unknown function DUF1771;Ataxin-2, C-terminal;Ataxin-2, C-terminal;Ataxin-2, C-terminal;Ataxin-2, C-terminal;Ataxin-2, C-terminal;Smr domain;Smr domain;Smr domain superfamily
Potra000731g05763.1	TIM8_ARATH Mitochondrial import inner membrane translocase subunit TIM8 OS=Arabidopsis thaliana GN=TIM8 PE=1 SV=1	4	1.8E-21	67.25%	gnl|BL_ORD_ID|472507sp|Q9XGY4|TIM8_ARATH Mitochondrial import inner membrane translocase subunit TIM8 OS=Arabidopsis thaliana GN=TIM8 PE=1 SV=1	1.8E-21	88.16%	98.70%	96.20%	851149	Tim10-like;Tim10/FAM136A-like domain superfamily;Tim10/FAM136A-like domain superfamily;Tim10/FAM136A-like domain superfamily;Tim10/FAM136A-like domain superfamily
Potra196795g29163.2	Y5614_ARATH Probable LRR receptor-like serine threonine- kinase At1g56140 OS=Arabidopsis thaliana GN=At1g56140 PE=2 SV=2	20	4.4E-71	74.50%	gnl|BL_ORD_ID|530960sp|C0LGH3|Y5614_ARATH Probable LRR receptor-like serine/threonine-protein kinase At1g56140 OS=Arabidopsis thaliana GN=At1g56140 PE=2 SV=2	4.4E-71	83.56%	14.13%	98.65%	235343	Protein kinase domain;Protein kinase domain;Protein kinase domain;Serine-threonine/tyrosine-protein kinase, catalytic domain;Serine-threonine/tyrosine-protein kinase, catalytic domain;Serine-threonine/tyrosine-protein kinase, catalytic domain;Serine/threonine-protein kinase, active site;Protein kinase domain;Protein kinase-like domain superfamily	protein kinase activity/protein phosphorylation/ATP binding;protein kinase activity/protein phosphorylation;protein kinase activity/protein phosphorylation;protein kinase activity/protein phosphorylation/ATP binding	Molecular Function/Biological Process/Molecular Function;Molecular Function/Biological Process;Molecular Function/Biological Process;Molecular Function/Biological Process/Molecular Function
Potra001477g12364.2	TGFA1_DANRE Transforming growth factor-beta receptor-associated 1 homolog OS=Danio rerio GN=tgfbrap1 PE=2 SV=1	5	9.1E-13	39.80%	gnl|BL_ORD_ID|467500sp|A4IG72|TGFA1_DANRE Transforming growth factor-beta receptor-associated protein 1 homolog OS=Danio rerio GN=tgfbrap1 PE=2 SV=1	9.1E-13	40.88%	52.72%	55.02%	758702	Vacuolar sorting protein 39/Transforming growth factor beta receptor-associated domain 1;Tetratricopeptide-like helical domain superfamily;Citron homology (CNH) domain;Vam6/VPS39/TRAP1 family;Vam6/VPS39/TRAP1 family;Citron homology (CNH) domain	protein binding;vesicle-mediated transport	Molecular Function;Biological Process
Potra001275g11024.1	---NA---
Potra000931g07603.1	SUN5_ARATH SUN domain-containing 5 OS=Arabidopsis thaliana GN=SUN5 PE=1 SV=1	9	8.0E-129	60.11%	gnl|BL_ORD_ID|446924sp|F4JPE9|SUN5_ARATH SUN domain-containing protein 5 OS=Arabidopsis thaliana GN=SUN5 PE=1 SV=1	8.0E-129	68.45%	76.83%	70.89%	397127	SUN domain;Galactose-binding-like domain superfamily;Galactose-binding-like domain superfamily;Galactose-binding-like domain superfamily;Galactose-binding-like domain superfamily;Galactose-binding-like domain superfamily;Galactose-binding-like domain superfamily;Galactose-binding-like domain superfamily;Galactose-binding-like domain superfamily;Galactose-binding-like domain superfamily;Galactose-…
Potra003727g22600.1	NAC68_ORYSJ NAC domain-containing 68 OS=Oryza sativa japonica GN=NAC68 PE=2 SV=1	20	3.6E-12	43.95%	gnl|BL_ORD_ID|260042sp|Q52QH4|NAC68_ORYSJ NAC domain-containing protein 68 OS=Oryza sativa subsp. japonica GN=NAC68 PE=2 SV=1	3.6E-12	46.71%	47.80%	38.00%	704774	NAC domain;NAC domain;NAC domain;NAC domain;NAC domain;NAC domain;NAC domain superfamily	DNA binding/regulation of transcription, DNA-templated;DNA binding/regulation of transcription, DNA-templated;DNA binding/regulation of transcription, DNA-templated	Molecular Function/Biological Process;Molecular Function/Biological Process;Molecular Function/Biological Process
Potra000405g01968.3	GFA2_ARATH Chaperone dnaJ mitochondrial OS=Arabidopsis thaliana GN=GFA2 PE=2 SV=1	20	2.6E-146	58.05%	gnl|BL_ORD_ID|148611sp|Q8GWW8|GFA2_ARATH Chaperone protein dnaJ GFA2, mitochondrial OS=Arabidopsis thaliana GN=GFA2 PE=2 SV=1	2.6E-146	78.43%	75.22%	101.78%	427943	DnaJ domain;DnaJ domain;Chaperone DnaJ, C-terminal;Chaperone DnaJ, C-terminal;Chaperone DnaJ, C-terminal;Chaperone DnaJ, C-terminal;DnaJ domain superfamily;Heat shock protein DnaJ, cysteine-rich domain;DnaJ domain;DnaJ domain;DnaJ domain;DnaJ domain;DnaJ domain, conserved site;Chaperone DnaJ;Heat shock protein DnaJ, cysteine-rich domain;DnaJ domain;DnaJ domain;Heat shock protein DnaJ, cysteine-ri…	unfolded protein binding/heat shock protein binding;ATP binding/protein folding/unfolded protein binding/response to heat;unfolded protein binding/heat shock protein binding;unfolded protein binding/heat shock protein binding;protein folding/unfolded protein binding;protein folding/unfolded protein binding	Molecular Function/Molecular Function;Molecular Function/Biological Process/Molecular Function/Biological Process;Molecular Function/Molecular Function;Molecular Function/Molecular Function;Biological Process/Molecular Function;Biological Process/Molecular Function
Potra158304g26816.3	CDPK7_ARATH Calcium-dependent kinase 7 OS=Arabidopsis thaliana GN=CPK7 PE=2 SV=1	20	0.0E0	80.75%	gnl|BL_ORD_ID|57958sp|Q38873|CDPK7_ARATH Calcium-dependent protein kinase 7 OS=Arabidopsis thaliana GN=CPK7 PE=2 SV=1	0.0E0	87.86%	77.01%	96.49%	694115	Protein kinase domain;Protein kinase domain;Protein kinase domain;Protein kinase domain;Protein kinase domain;Protein kinase domain;Protein kinase domain;Protein kinase domain;Protein kinase domain;Protein kinase domain;Protein kinase, ATP binding site;Serine/threonine-protein kinase, active site;Protein kinase domain;EF-hand domain;EF-hand domain;EF-hand domain pair;Protein kinase-like domain su…	ATP binding/protein phosphorylation/protein kinase activity;ATP binding/protein phosphorylation/protein kinase activity;ATP binding;protein phosphorylation/protein kinase activity;ATP binding/protein phosphorylation/protein kinase activity;calcium ion binding	Molecular Function/Biological Process/Molecular Function;Molecular Function/Biological Process/Molecular Function;Molecular Function;Biological Process/Molecular Function;Molecular Function/Biological Process/Molecular Function;Molecular Function
Potra002493g18839.1	NPC1_ARATH Non-specific phospholipase C1 OS=Arabidopsis thaliana GN=NPC1 PE=2 SV=1	20	0.0E0	74.70%	gnl|BL_ORD_ID|272177sp|Q8L7Y9|NPC1_ARATH Non-specific phospholipase C1 OS=Arabidopsis thaliana GN=NPC1 PE=2 SV=1	0.0E0	87.55%	97.94%	51.28%	817379	Ammonium transporter AmtB-like domain;Ammonium transporter;Ammonium/urea transporter;Phosphoesterase;Alkaline phosphatase-like, alpha/beta/alpha;Alkaline phosphatase-like, alpha/beta/alpha;Alkaline phosphatase-like, alpha/beta/alpha;Ammonium transporter, conserved site;Ammonium transporter, conserved site;Ammonium transporter, conserved site;Ammonium transporter, conserved site;Ammonium transport…	ammonium transmembrane transporter activity/ammonium transport/membrane;ammonium transmembrane transport/membrane/ammonium transmembrane transporter activity;hydrolase activity, acting on ester bonds;metabolic process/catalytic activity;membrane/ammonium transmembrane transporter activity/ammonium transmembrane transport;catalytic activity/metabolic process	Molecular Function/Biological Process/Cellular Component;Biological Process/Cellular Component/Molecular Function;Molecular Function;Biological Process/Molecular Function;Cellular Component/Molecular Function/Biological Process;Molecular Function/Biological Process
Potra001295g11154.1	NAC90_ARATH NAC domain-containing 90 OS=Arabidopsis thaliana GN=NAC090 PE=1 SV=1	20	2.2E-88	60.05%	gnl|BL_ORD_ID|260062sp|Q9FMR3|NAC90_ARATH NAC domain-containing protein 90 OS=Arabidopsis thaliana GN=NAC090 PE=1 SV=1	2.2E-88	69.96%	103.40%	91.35%	269.24	NAC domain;NAC domain;NAC domain;NAC domain;NAC domain;NAC domain superfamily	DNA binding/regulation of transcription, DNA-templated;DNA binding/regulation of transcription, DNA-templated;regulation of transcription, DNA-templated/DNA binding	Molecular Function/Biological Process;Molecular Function/Biological Process;Biological Process/Molecular Function
Potra000458g02654.1	C94B3_ARATH Cytochrome P450 94B3 OS=Arabidopsis thaliana GN=CYP94B3 PE=2 SV=1	20	0.0E0	57.15%	gnl|BL_ORD_ID|48636sp|Q9SMP5|C94B3_ARATH Cytochrome P450 94B3 OS=Arabidopsis thaliana GN=CYP94B3 PE=2 SV=1	0.0E0	75.00%	94.07%	93.15%	565074	Cytochrome P450, E-class, group I;Cytochrome P450;Cytochrome P450 superfamily;Cytochrome P450;Cytochrome P450;Cytochrome P450;Cytochrome P450;Cytochrome P450;Cytochrome P450;Cytochrome P450 superfamily;Cytochrome P450 superfamily	iron ion binding/heme binding/oxidoreductase activity, acting on paired donors, with incorporation or reduction of molecular oxygen/oxidation-reduction process;heme binding/oxidoreductase activity, acting on paired donors, with incorporation or reduction of molecular oxygen/iron ion binding/oxidation-reduction process;heme binding/oxidoreductase activity, acting on paired donors, with incorporati…	Molecular Function/Molecular Function/Molecular Function/Biological Process;Molecular Function/Molecular Function/Molecular Function/Biological Process;Molecular Function/Molecular Function/Molecular Function/Biological Process;Molecular Function/Molecular Function/Molecular Function/Biological Process;Molecular Function/Molecular Function/Molecular Function/Biological Process
Potra000505g03284.1	SFSWA_HUMAN Splicing suppressor of white-apricot homolog OS=Homo sapiens GN=SFSWAP PE=1 SV=3	10	1.6E-16	53.90%	gnl|BL_ORD_ID|432857sp|Q12872|SFSWA_HUMAN Splicing factor, suppressor of white-apricot homolog OS=Homo sapiens GN=SFSWAP PE=1 SV=3	1.6E-16	42.67%	24.40%	24.52%	885817	Suppressor of white apricot N-terminal domain;SWAP/Surp;Suppressor of white apricot N-terminal domain;SWAP/Surp;SWAP/Surp;SWAP/Surp;SWAP/Surp;SWAP/Surp;SWAP/Surp;SWAP/Surp;SWAP/Surp;SWAP/Surp;SWAP/Surp;SWAP/Surp superfamily;SWAP/Surp superfamily	RNA binding/RNA processing;RNA binding/RNA processing;RNA binding/RNA processing;RNA binding/RNA processing;RNA processing/RNA binding;RNA processing/RNA binding	Molecular Function/Biological Process;Molecular Function/Biological Process;Molecular Function/Biological Process;Molecular Function/Biological Process;Biological Process/Molecular Function;Biological Process/Molecular Function
Potra002278g17467.4	PMTI_ARATH Probable methyltransferase PMT18 OS=Arabidopsis thaliana GN=At1g33170 PE=2 SV=1	20	0.0E0	65.20%	gnl|BL_ORD_ID|308255sp|Q9C884|PMTI_ARATH Probable methyltransferase PMT18 OS=Arabidopsis thaliana GN=At1g33170 PE=2 SV=1	0.0E0	84.59%	99.53%	101.60%	982245	null;null;Putative S-adenosyl-L-methionine-dependent methyltransferase;Putative S-adenosyl-L-methionine-dependent methyltransferase;Putative S-adenosyl-L-methionine-dependent methyltransferase;Putative S-adenosyl-L-methionine-dependent methyltransferase;Putative S-adenosyl-L-methionine-dependent methyltransferase;Putative S-adenosyl-L-methionine-dependent methyltransferase;S-adenosyl-L-methionine…	methyltransferase activity	Molecular Function
Potra001730g14086.1	THAH_ARATH Cytochrome P450 708A2 OS=Arabidopsis thaliana GN=CYP708A2 PE=2 SV=3	3	3.3E-10	58.00%	gnl|BL_ORD_ID|468154sp|Q8L7D5|THAH_ARATH Cytochrome P450 708A2 OS=Arabidopsis thaliana GN=CYP708A2 PE=2 SV=3	3.3E-10	68.57%	7.34%	14.58%	554546	Cytochrome P450 superfamily;Cytochrome P450 superfamily;Cytochrome P450 superfamily;Cytochrome P450 superfamily;Cytochrome P450 superfamily;Cytochrome P450 superfamily;Cytochrome P450 superfamily;Cytochrome P450 superfamily;Cytochrome P450 superfamily;Cytochrome P450 superfamily;Cytochrome P450 superfamily;Cytochrome P450 superfamily	heme binding/oxidation-reduction process/iron ion binding/oxidoreductase activity, acting on paired donors, with incorporation or reduction of molecular oxygen;heme binding/oxidation-reduction process/iron ion binding/oxidoreductase activity, acting on paired donors, with incorporation or reduction of molecular oxygen;heme binding/oxidation-reduction process/iron ion binding/oxidoreductase activi…	Molecular Function/Biological Process/Molecular Function/Molecular Function;Molecular Function/Biological Process/Molecular Function/Molecular Function;Molecular Function/Biological Process/Molecular Function/Molecular Function
Potra174363g27715.1	---NA---										Protein of unknown function DUF4228, plant;Protein of unknown function DUF4228, plant;Protein of unknown function DUF4228, plant;Protein of unknown function DUF4228, plant
Potra001730g14085.2	AAE1_ARATH Probable acyl-activating enzyme peroxisomal OS=Arabidopsis thaliana GN=AAE1 PE=2 SV=1	20	0.0E0	63.75%	gnl|BL_ORD_ID|3292sp|F4HUK6|AAE1_ARATH Probable acyl-activating enzyme 1, peroxisomal OS=Arabidopsis thaliana GN=AAE1 PE=2 SV=1	0.0E0	84.56%	100.18%	101.09%	824313	AMP-dependent synthetase/ligase;AMP-dependent synthetase/ligase;AMP-dependent synthetase/ligase;AMP-dependent synthetase/ligase;AMP-dependent synthetase/ligase;AMP-binding enzyme, C-terminal domain;AMP-binding enzyme, C-terminal domain;AMP-binding enzyme, C-terminal domain;AMP-binding, conserved site;AMP-binding, conserved site;AMP-binding, conserved site	metabolic process/catalytic activity	Biological Process/Molecular Function
Potra002377g18112.2	Y1181_ARATH Uncharacterized aarF domain-containing kinase chloroplastic OS=Arabidopsis thaliana GN=At1g71810 PE=2 SV=1	20	0.0E0	55.00%	gnl|BL_ORD_ID|514317sp|Q94BU1|Y1181_ARATH Uncharacterized aarF domain-containing protein kinase At1g71810, chloroplastic OS=Arabidopsis thaliana GN=At1g71810 PE=2 SV=1	0.0E0	83.73%	79.05%	99.82%	744577	null;UbiB domain;UbiB domain;UbiB domain;UbiB domain;Protein kinase domain;Protein kinase domain;Protein kinase-like domain superfamily	protein phosphorylation/ATP binding/protein kinase activity	Biological Process/Molecular Function/Molecular Function
Potra001764g14350.2	LDL3_ARATH Lysine-specific histone demethylase 1 homolog 3 OS=Arabidopsis thaliana GN=LDL3 PE=2 SV=1	20	0.0E0	56.60%	gnl|BL_ORD_ID|211803sp|F4JLS1|LDL3_ARATH Lysine-specific histone demethylase 1 homolog 3 OS=Arabidopsis thaliana GN=LDL3 PE=2 SV=1	0.0E0	83.16%	28.81%	24.23%	684871	null;null;null;TFIIS/LEDGF domain superfamily;SWIRM domain;Amine oxidase;FAD/NAD(P)-binding domain superfamily;FAD/NAD(P)-binding domain superfamily;Winged helix-like DNA-binding domain superfamily;Winged helix-like DNA-binding domain superfamily;Winged helix-like DNA-binding domain superfamily;Winged helix-like DNA-binding domain superfamily;Winged helix-like DNA-binding domain superfamily;SWIRM…	protein binding;oxidoreductase activity/oxidation-reduction process;protein binding;DNA binding	Molecular Function;Molecular Function/Biological Process;Molecular Function;Molecular Function
Potra002449g18557.1	---NA---										Uncharacterised protein family UPF0503;Uncharacterised protein family UPF0503;Uncharacterised protein family UPF0503;Uncharacterised protein family UPF0503;Uncharacterised protein family UPF0503
Potra000634g04843.1	KN7E_ORYSJ Kinesin KIN- chloroplastic OS=Oryza sativa japonica GN=KIN7E PE=3 SV=2	20	0.0E0	67.20%	gnl|BL_ORD_ID|207368sp|B9FFA3|KN7E_ORYSJ Kinesin-like protein KIN-7E, chloroplastic OS=Oryza sativa subsp. japonica GN=KIN7E PE=3 SV=2	0.0E0	77.22%	94.71%	100.46%	1284.24	null;null;null;null;null;null;null;Kinesin motor domain;Kinesin motor domain;Kinesin motor domain;Kinesin motor domain superfamily;Kinesin motor domain;Kinesin motor domain;Kinesin motor domain;Kinesin motor domain;Kinesin-like protein;Kinesin motor domain, conserved site;Kinesin motor domain;Kinesin motor domain;P-loop containing nucleoside triphosphate hydrolase	microtubule-based movement/microtubule binding/microtubule motor activity/ATP binding;microtubule-based movement/microtubule binding/microtubule motor activity/ATP binding;microtubule binding/microtubule-based movement/microtubule motor activity/ATP binding;microtubule-based movement/microtubule binding/microtubule motor activity/ATP binding;microtubule-based movement/microtubule motor activity;m…	Biological Process/Molecular Function/Molecular Function/Molecular Function;Biological Process/Molecular Function/Molecular Function/Molecular Function;Molecular Function/Biological Process/Molecular Function/Molecular Function;Biological Process/Molecular Function/Molecular Function/Molecular Function;Biological Process/Molecular Function;Molecular Function/Molecular Function/Biological Process;…
Potra002052g16009.2	TPPJ_ARATH Probable trehalose-phosphate phosphatase J OS=Arabidopsis thaliana GN=TPPJ PE=1 SV=1	20	1.6E-169	75.30%	gnl|BL_ORD_ID|477168sp|Q5HZ05|TPPJ_ARATH Probable trehalose-phosphate phosphatase J OS=Arabidopsis thaliana GN=TPPJ PE=1 SV=1	1.6E-169	80.27%	100.00%	100.00%	485337	HAD superfamily;Trehalose-phosphatase;HAD-superfamily hydrolase, subfamily IIB;Trehalose-phosphatase;Trehalose-phosphatase;Trehalose-phosphatase;Trehalose-phosphatase;Trehalose-phosphatase;HAD-like superfamily	catalytic activity/trehalose biosynthetic process;catalytic activity/trehalose biosynthetic process	Molecular Function/Biological Process;Molecular Function/Biological Process
Potra001105g09657.1	TRM32_ARATH TRM32 OS=Arabidopsis thaliana GN=TRM32 PE=2 SV=1	1	9.7E-12	52.00%	gnl|BL_ORD_ID|478685sp|F4HSD5|TRM32_ARATH Protein TRM32 OS=Arabidopsis thaliana GN=TRM32 PE=2 SV=1	9.7E-12	52.07%	30.62%	18.33%	724034	Domain of unknown function DUF4378;Domain of unknown function DUF3741;Domain of unknown function DUF3741;Domain of unknown function DUF3741;Domain of unknown function DUF3741;Domain of unknown function DUF3741;Domain of unknown function DUF3741;Domain of unknown function DUF3741;Domain of unknown function DUF3741;Domain of unknown function DUF3741
Potra186783g31392.1	PUB22_ARATH E3 ubiquitin- ligase PUB22 OS=Arabidopsis thaliana GN=PUB22 PE=1 SV=1	20	6.0E-61	63.55%	gnl|BL_ORD_ID|325573sp|Q9SVC6|PUB22_ARATH E3 ubiquitin-protein ligase PUB22 OS=Arabidopsis thaliana GN=PUB22 PE=1 SV=1	6.0E-61	54.31%	98.62%	109.44%	209149	U box domain;Armadillo-like helical;U box domain;Zinc finger, RING/FYVE/PHD-type;Zinc finger, RING/FYVE/PHD-type;Zinc finger, RING/FYVE/PHD-type;U box domain;U box domain;Armadillo-type fold;Armadillo-type fold	ubiquitin-protein transferase activity/protein ubiquitination;ubiquitin-protein transferase activity/protein ubiquitination;ubiquitin-protein transferase activity/protein ubiquitination;binding	Molecular Function/Biological Process;Molecular Function/Biological Process;Molecular Function/Biological Process;Molecular Function
Potra001110g09729.1	POT4_ARATH Potassium transporter 4 OS=Arabidopsis thaliana GN=POT4 PE=1 SV=2	20	0.0E0	72.85%	gnl|BL_ORD_ID|310623sp|Q9LD18|POT4_ARATH Potassium transporter 4 OS=Arabidopsis thaliana GN=POT4 PE=1 SV=2	0.0E0	88.06%	99.75%	94.59%	1181.39	Potassium transporter;Potassium transporter;Potassium transporter;Potassium transporter;Potassium transporter;Potassium transporter;Potassium transporter;Potassium transporter;Potassium transporter;Potassium transporter;Potassium transporter;Potassium transporter;Potassium transporter;Potassium transporter;Potassium transporter;Potassium transporter;Potassium transporter;Potassium transporter;Pot…	potassium ion transmembrane transporter activity/potassium ion transmembrane transport/membrane;potassium ion transmembrane transporter activity/potassium ion transmembrane transport/membrane;potassium ion transmembrane transporter activity/potassium ion transmembrane transport/membrane	Molecular Function/Biological Process/Cellular Component;Molecular Function/Biological Process/Cellular Component;Molecular Function/Biological Process/Cellular Component
Potra183709g28326.1	---NA---										Protein of unknown function DUF4228, plant;Protein of unknown function DUF4228, plant;Protein of unknown function DUF4228, plant
Potra000672g05208.1	Y1105_ARATH Probable receptor kinase At1g11050 OS=Arabidopsis thaliana GN=At1g11050 PE=2 SV=1	20	0.0E0	59.30%	gnl|BL_ORD_ID|513694sp|O04086|Y1105_ARATH Probable receptor-like protein kinase At1g11050 OS=Arabidopsis thaliana GN=At1g11050 PE=2 SV=1	0.0E0	78.68%	92.32%	95.06%	764607	Protein kinase domain;Protein kinase domain;Protein kinase domain;Protein kinase domain;Protein kinase domain;Protein kinase domain;Protein kinase, ATP binding site;Serine/threonine-protein kinase, active site;Serine/threonine-protein kinase, active site;Serine/threonine-protein kinase, active site;Serine/threonine-protein kinase, active site;Serine/threonine-protein kinase, active site;Serine/th…	protein phosphorylation/protein kinase activity/ATP binding;protein phosphorylation/protein kinase activity/ATP binding;ATP binding;protein kinase activity/protein phosphorylation;protein phosphorylation/protein kinase activity/ATP binding	Biological Process/Molecular Function/Molecular Function;Biological Process/Molecular Function/Molecular Function;Molecular Function;Molecular Function/Biological Process;Biological Process/Molecular Function/Molecular Function
Potra001851g14842.1	---NA---										Galactose-binding-like domain superfamily;Galactose-binding-like domain superfamily;Domain of unknown function DUF642;Domain of unknown function DUF642;Domain of unknown function DUF642;Domain of unknown function DUF642;Domain of unknown function DUF642;Domain of unknown function DUF642;Domain of unknown function DUF642;Domain of unknown function DUF642;Domain of unknown function DUF642;Domain of…
Potra001389g11821.1	GUX7_ARATH glucuronosyltransferase PGSIP7 OS=Arabidopsis thaliana GN=PGSIP7 PE=3 SV=1	17	0.0E0	53.41%	gnl|BL_ORD_ID|164782sp|F4JMI5|GUX7_ARATH Putative glucuronosyltransferase PGSIP7 OS=Arabidopsis thaliana GN=PGSIP7 PE=3 SV=1	0.0E0	82.23%	88.87%	89.78%	644425	Nucleotide-diphospho-sugar transferases;Nucleotide-diphospho-sugar transferases;Nucleotide-diphospho-sugar transferases;Nucleotide-diphospho-sugar transferases;Nucleotide-diphospho-sugar transferases;Nucleotide-diphospho-sugar transferases;Nucleotide-diphospho-sugar transferases;Nucleotide-diphospho-sugar transferases;Nucleotide-diphospho-sugar transferases;Nucleotide-diphospho-sugar transferases…
Potra196671g29129.1	YCF2_POPAL Ycf2 OS=Populus alba GN=ycf2-A PE=3 SV=1	20	0.0E0	94.60%	gnl|BL_ORD_ID|538566sp|Q14F97|YCF2_POPAL Protein Ycf2 OS=Populus alba GN=ycf2-A PE=3 SV=1	0.0E0	100.00%	26.38%	100.00%	1238.4	Uncharacterised protein family Ycf2;Uncharacterised protein family Ycf2	chloroplast/ATP binding	Cellular Component/Molecular Function
Potra196739g29154.1	PSAB_POPTR Photosystem I P700 chlorophyll a apo A2 OS=Populus trichocarpa GN=psaB PE=3 SV=1	20	0.0E0	99.10%	gnl|BL_ORD_ID|317898sp|A4GYQ9|PSAB_POPTR Photosystem I P700 chlorophyll a apoprotein A2 OS=Populus trichocarpa GN=psaB PE=3 SV=1	0.0E0	100.00%	100.00%	52.58%	1432.93	Photosystem I PsaA/PsaB;Photosystem I PsaA/PsaB superfamily;Photosystem I PsaA;Photosystem I PsaA/PsaB;Photosystem I PsaB;Photosystem I PsaB;Photosystem I PsaB;Photosystem I PsaB;Photosystem I PsaB;Photosystem I PsaA/PsaB, conserved site;Photosystem I PsaA/PsaB, conserved site;Photosystem I PsaA/PsaB, conserved site;Photosystem I PsaA/PsaB, conserved site;Photosystem I PsaA/PsaB, conserved site;P…	photosynthesis/integral component of membrane/photosystem I/thylakoid;photosystem I/photosynthesis/integral component of membrane/thylakoid;photosynthesis/integral component of membrane/metal ion binding/photosystem I;photosynthesis/integral component of membrane/photosystem I/thylakoid;thylakoid/photosynthesis/integral component of membrane/photosystem I;thylakoid/photosynthesis/integral compone…	Biological Process/Cellular Component/Cellular Component/Cellular Component;Cellular Component/Biological Process/Cellular Component/Cellular Component;Biological Process/Cellular Component/Molecular Function/Cellular Component;Biological Process/Cellular Component/Cellular Component/Cellular Component;Cellular Component/Biological Process/Cellular Component/Cellular Component;Cellular Component/…
Potra001087g09441.5	SRFR1_ARATH Suppressor of RPS4-RLD 1 OS=Arabidopsis thaliana GN=SRFR1 PE=1 SV=1	20	0.0E0	46.45%	gnl|BL_ORD_ID|441860sp|F4JS25|SRFR1_ARATH Suppressor of RPS4-RLD 1 OS=Arabidopsis thaliana GN=SRFR1 PE=1 SV=1	0.0E0	75.00%	93.16%	97.32%	1154.04	Tetratricopeptide repeat;Tetratricopeptide-like helical domain superfamily;Tetratricopeptide-like helical domain superfamily;Tetratricopeptide-like helical domain superfamily;Tetratricopeptide-like helical domain superfamily;Tetratricopeptide-like helical domain superfamily;Tetratricopeptide-like helical domain superfamily;Tetratricopeptide-like helical domain superfamily;Tetratricopeptide-like h…	protein binding;protein binding;protein binding;protein binding;protein binding;protein binding;protein binding;protein binding;protein binding;protein binding;protein binding;protein binding;protein binding;protein binding;protein binding;protein binding;protein binding;protein binding;protein binding	Molecular Function;Molecular Function;Molecular Function;Molecular Function;Molecular Function;Molecular Function;Molecular Function;Molecular Function;Molecular Function;Molecular Function;Molecular Function;Molecular Function;Molecular Function;Molecular Function;Molecular Function;Molecular Function;Molecular Function;Molecular Function;Molecular Function
Potra000416g02096.3	CDPKA_ARATH Calcium-dependent kinase 10 OS=Arabidopsis thaliana GN=CPK10 PE=1 SV=1	20	3.3E-89	65.70%	gnl|BL_ORD_ID|57964sp|Q9M9V8|CDPKA_ARATH Calcium-dependent protein kinase 10 OS=Arabidopsis thaliana GN=CPK10 PE=1 SV=1	3.3E-89	64.69%	52.48%	54.89%	290812	Protein kinase domain;Protein kinase domain;Protein kinase domain;Protein kinase domain;Protein kinase domain;Protein kinase domain;Protein kinase, ATP binding site;Serine/threonine-protein kinase, active site;Protein kinase domain;Protein kinase domain;Protein kinase-like domain superfamily	ATP binding/protein kinase activity/protein phosphorylation;ATP binding/protein kinase activity/protein phosphorylation;ATP binding;protein phosphorylation/protein kinase activity;ATP binding/protein kinase activity/protein phosphorylation	Molecular Function/Molecular Function/Biological Process;Molecular Function/Molecular Function/Biological Process;Molecular Function;Biological Process/Molecular Function;Molecular Function/Molecular Function/Biological Process
Potra003985g24001.1	---NA---										null;null;Ribonuclease H-like superfamily
Potra003541g21958.2	FUT1_ARATH Galactoside 2-alpha-L-fucosyltransferase OS=Arabidopsis thaliana GN=FUT1 PE=1 SV=2	11	0.0E0	68.45%	gnl|BL_ORD_ID|140192sp|Q9SWH5|FUT1_ARATH Galactoside 2-alpha-L-fucosyltransferase OS=Arabidopsis thaliana GN=FUT1 PE=1 SV=2	0.0E0	72.38%	83.69%	97.70%	554673	Xyloglucan fucosyltransferase;Xyloglucan fucosyltransferase;Xyloglucan fucosyltransferase	membrane/galactoside 2-alpha-L-fucosyltransferase activity/cell wall biogenesis;membrane/galactoside 2-alpha-L-fucosyltransferase activity/cell wall biogenesis	Cellular Component/Molecular Function/Biological Process;Cellular Component/Molecular Function/Biological Process
Potra000670g05198.2	---NA---										null;Bromodomain;Bromodomain;Bromodomain-like superfamily;Bromodomain-like superfamily;Bromodomain-like superfamily;Bromodomain-like superfamily;Bromodomain-like superfamily;Bromodomain-like superfamily;Bromodomain;Bromodomain;Bromodomain-like superfamily	protein binding;protein binding;protein binding;protein binding;protein binding	Molecular Function;Molecular Function;Molecular Function;Molecular Function;Molecular Function
Potra001716g13963.1	SWTIE_ARATH SWEETIE OS=Arabidopsis thaliana GN=SWEETIE PE=1 SV=2	8	0.0E0	50.50%	gnl|BL_ORD_ID|448104sp|F4HRS2|SWTIE_ARATH Protein SWEETIE OS=Arabidopsis thaliana GN=SWEETIE PE=1 SV=2	0.0E0	86.26%	19.98%	99.78%	657522	Armadillo-like helical;Armadillo-like helical;Armadillo-like helical;Armadillo-like helical;Armadillo-type fold	binding	Molecular Function
Potra001924g15266.1	Y1105_ARATH Probable receptor kinase At1g11050 OS=Arabidopsis thaliana GN=At1g11050 PE=2 SV=1	20	0.0E0	57.85%	gnl|BL_ORD_ID|513694sp|O04086|Y1105_ARATH Probable receptor-like protein kinase At1g11050 OS=Arabidopsis thaliana GN=At1g11050 PE=2 SV=1	0.0E0	78.59%	97.92%	92.87%	818.15	Protein kinase domain;Protein kinase domain;Protein kinase domain;Protein kinase domain;Protein kinase domain;Protein kinase domain;Protein kinase, ATP binding site;Serine/threonine-protein kinase, active site;Serine/threonine-protein kinase, active site;Serine/threonine-protein kinase, active site;Serine/threonine-protein kinase, active site;Serine/threonine-protein kinase, active site;Serine/th…	ATP binding/protein phosphorylation/protein kinase activity;ATP binding/protein phosphorylation/protein kinase activity;ATP binding;protein phosphorylation/protein kinase activity;ATP binding/protein phosphorylation/protein kinase activity	Molecular Function/Biological Process/Molecular Function;Molecular Function/Biological Process/Molecular Function;Molecular Function;Biological Process/Molecular Function;Molecular Function/Biological Process/Molecular Function
Potra003958g23762.1	MES11_ARATH methylesterase chloroplastic OS=Arabidopsis thaliana GN=MES11 PE=2 SV=1	20	2.6E-173	57.75%	gnl|BL_ORD_ID|234111sp|Q9FW03|MES11_ARATH Putative methylesterase 11, chloroplastic OS=Arabidopsis thaliana GN=MES11 PE=2 SV=1	2.6E-173	81.12%	100.51%	101.55%	496508	Alpha/Beta hydrolase fold;Alpha/beta hydrolase fold-1;Alpha/beta hydrolase fold-1;Alpha/beta hydrolase fold-1;Alpha/beta hydrolase fold-1;Alpha/beta hydrolase fold-1;Alpha/Beta hydrolase fold
Potra167328g27270.1	EPHX4_HUMAN Epoxide hydrolase 4 OS=Homo sapiens GN=EPHX4 PE=2 SV=2	20	6.1E-10	48.95%	gnl|BL_ORD_ID|524115sp|P0A573|Y2734_MYCBO Uncharacterized protein Mb2734 OS=Mycobacterium bovis (strain ATCC BAA-935 / AF2122/97) GN=BQ2027_MB2734 PE=3 SV=1	6.1E-10	51.55%	28.45%	42.54%	616178	Alpha/Beta hydrolase fold;Alpha/beta hydrolase fold-1;Alpha/beta hydrolase fold-1;Alpha/beta hydrolase fold-1;Alpha/beta hydrolase fold-1;Alpha/Beta hydrolase fold
Potra000606g04605.1	BLH6_ARATH BEL1-like homeodomain 6 OS=Arabidopsis thaliana GN=BLH6 PE=1 SV=1	20	1.0E-141	64.95%	gnl|BL_ORD_ID|45241sp|O65685|BLH6_ARATH BEL1-like homeodomain protein 6 OS=Arabidopsis thaliana GN=BLH6 PE=1 SV=1	1.0E-141	52.82%	133.46%	98.47%	433335	null;null;null;POX domain;Homeobox domain;POX domain;Homeobox KN domain;Homeobox KN domain;Homeobox KN domain;Homeobox KN domain;Homeobox KN domain;Homeobox KN domain;Homeobox domain;Homeobox domain;Homeobox-like domain superfamily	DNA binding;DNA binding/regulation of transcription, DNA-templated;DNA binding;DNA binding;DNA binding	Molecular Function;Molecular Function/Biological Process;Molecular Function;Molecular Function;Molecular Function
Potra001801g14582.1	PRRP2_ARATH aceous RNase P 2 OS=Arabidopsis thaliana GN=PRORP2 PE=1 SV=1	6	8.0E-178	57.17%	gnl|BL_ORD_ID|316918sp|Q680B9|PRRP2_ARATH Proteinaceous RNase P 2 OS=Arabidopsis thaliana GN=PRORP2 PE=1 SV=1	8.0E-178	73.89%	85.61%	102.26%	515383	Protein-only RNase P, C-terminal;Tetratricopeptide-like helical domain superfamily;Pentacotripeptide-repeat region of PRORP;Pentacotripeptide-repeat region of PRORP;Pentacotripeptide-repeat region of PRORP	protein binding	Molecular Function
Potra004038g24360.3	DTX45_ARATH DETOXIFICATION chloroplastic OS=Arabidopsis thaliana GN=DTX45 PE=2 SV=2	8	0.0E0	55.63%	gnl|BL_ORD_ID|107611sp|Q9SVE7|DTX45_ARATH Protein DETOXIFICATION 45, chloroplastic OS=Arabidopsis thaliana GN=DTX45 PE=2 SV=2	0.0E0	76.14%	86.07%	89.93%	561992	Multi antimicrobial extrusion protein;Multi antimicrobial extrusion protein;Multi antimicrobial extrusion protein;Multi antimicrobial extrusion protein;Multi antimicrobial extrusion protein;Multi antimicrobial extrusion protein;Multi antimicrobial extrusion protein;Multi antimicrobial extrusion protein;Multi antimicrobial extrusion protein;Multi antimicrobial extrusion protein;Multi antimicrobial…	transmembrane transport/drug transmembrane transport/membrane/antiporter activity/drug transmembrane transporter activity;transmembrane transport/drug transmembrane transport/membrane/antiporter activity/drug transmembrane transporter activity	Biological Process/Biological Process/Cellular Component/Molecular Function/Molecular Function;Biological Process/Biological Process/Cellular Component/Molecular Function/Molecular Function
Potra000724g05662.1	RADL3_ARATH RADIALIS-like 3 OS=Arabidopsis thaliana GN=RL3 PE=2 SV=1	17	1.7E-28	74.12%	gnl|BL_ORD_ID|337527sp|Q6NNN0|RADL3_ARATH Protein RADIALIS-like 3 OS=Arabidopsis thaliana GN=RL3 PE=2 SV=1	1.7E-28	85.51%	85.19%	66.35%	104375	SANT/Myb domain;SANT/Myb domain;SANT/Myb domain;SANT/Myb domain;SANT/Myb domain;SANT domain;SANT/Myb domain;Homeobox-like domain superfamily	DNA binding	Molecular Function
Potra001976g15570.7	DTX46_ARATH DETOXIFICATION chloroplastic OS=Arabidopsis thaliana GN=DTX46 PE=2 SV=1	5	5.2E-138	60.20%	gnl|BL_ORD_ID|107612sp|Q8W4G3|DTX46_ARATH Protein DETOXIFICATION 46, chloroplastic OS=Arabidopsis thaliana GN=DTX46 PE=2 SV=1	5.2E-138	87.46%	52.77%	98.99%	408683	Multi antimicrobial extrusion protein;Multi antimicrobial extrusion protein;Multi antimicrobial extrusion protein;Multi antimicrobial extrusion protein;Multi antimicrobial extrusion protein;Multi antimicrobial extrusion protein;Multi antimicrobial extrusion protein;Multi antimicrobial extrusion protein;Multi antimicrobial extrusion protein;Multi antimicrobial extrusion protein;Multi antimicrobial…	drug transmembrane transport/drug transmembrane transporter activity/antiporter activity/membrane/transmembrane transport	Biological Process/Molecular Function/Molecular Function/Cellular Component/Biological Process
Potra196739g30193.1	RPOC2_POPTR DNA-directed RNA polymerase subunit beta OS=Populus trichocarpa GN=rpoC2 PE=3 SV=1	20	5.8E-83	95.20%	gnl|BL_ORD_ID|393459sp|A4GYP8|RPOC2_POPTR DNA-directed RNA polymerase subunit beta'' OS=Populus trichocarpa GN=rpoC2 PE=3 SV=1	5.8E-83	100.00%	9.50%	100.00%	270011	null
Potra003883g23318.1	DTX43_ARATH DETOXIFICATION 43 OS=Arabidopsis thaliana GN=DTX43 PE=1 SV=1	10	0.0E0	56.00%	gnl|BL_ORD_ID|107609sp|Q9SFB0|DTX43_ARATH Protein DETOXIFICATION 43 OS=Arabidopsis thaliana GN=DTX43 PE=1 SV=1	0.0E0	78.40%	102.09%	97.81%	576.63	Multi antimicrobial extrusion protein;Multi antimicrobial extrusion protein;Multi antimicrobial extrusion protein;Multi antimicrobial extrusion protein;Multi antimicrobial extrusion protein;Multi antimicrobial extrusion protein;Multi antimicrobial extrusion protein;Multi antimicrobial extrusion protein;Multi antimicrobial extrusion protein;Multi antimicrobial extrusion protein;Multi antimicrobial…	membrane/transmembrane transport/drug transmembrane transporter activity/drug transmembrane transport/antiporter activity;membrane/transmembrane transport/drug transmembrane transporter activity/drug transmembrane transport/antiporter activity	Cellular Component/Biological Process/Molecular Function/Biological Process/Molecular Function;Cellular Component/Biological Process/Molecular Function/Biological Process/Molecular Function
Potra000613g04665.1	SP1L5_ARATH SPIRAL1-like 5 OS=Arabidopsis thaliana GN=SP1L5 PE=2 SV=1	10	1.2E-16	72.80%	gnl|BL_ORD_ID|438610sp|Q8LGD1|SP1L5_ARATH Protein SPIRAL1-like 5 OS=Arabidopsis thaliana GN=SP1L5 PE=2 SV=1	1.2E-16	72.46%	69.70%	65.09%	743294	null;null;null
Potra001652g31063.1	FIT_ARATH Transcription factor FER-LIKE IRON DEFICIENCY-INDUCED TRANSCRIPTION FACTOR OS=Arabidopsis thaliana GN=FIT PE=1 SV=1	20	1.5E-75	55.95%	gnl|BL_ORD_ID|132516sp|Q0V7X4|FIT_ARATH Transcription factor FER-LIKE IRON DEFICIENCY-INDUCED TRANSCRIPTION FACTOR OS=Arabidopsis thaliana GN=FIT PE=1 SV=1	1.5E-75	66.98%	99.06%	100.64%	241121	null;Myc-type, basic helix-loop-helix (bHLH) domain;Helix-loop-helix DNA-binding domain superfamily;Myc-type, basic helix-loop-helix (bHLH) domain;Myc-type, basic helix-loop-helix (bHLH) domain;Myc-type, basic helix-loop-helix (bHLH) domain;Myc-type, basic helix-loop-helix (bHLH) domain;Myc-type, basic helix-loop-helix (bHLH) domain;Myc-type, basic helix-loop-helix (bHLH) domain;Helix-loop-helix …	protein dimerization activity;protein dimerization activity;protein dimerization activity;protein dimerization activity;protein dimerization activity;protein dimerization activity	Molecular Function;Molecular Function;Molecular Function;Molecular Function;Molecular Function;Molecular Function
Potra000947g07764.1	EXGA_EMENI Probable glucan 1,3-beta-glucosidase A OS=Emericella nidulans (strain FGSC A4 ATCC 38163 CBS NRRL 194 M139) GN=exgA PE=3 SV=2	20	3.4E-39	53.00%	gnl|BL_ORD_ID|123861sp|Q5B5X8|EXGA_EMENI Probable glucan 1,3-beta-glucosidase A OS=Emericella nidulans (strain FGSC A4 / ATCC 38163 / CBS 112.46 / NRRL 194 / M139) GN=exgA PE=3 SV=2	3.4E-39	61.26%	54.81%	50.23%	150984	null;Glycoside hydrolase, family 5;Fascin;Fascin;Fascin;Fascin;Fascin;Fascin;Fascin;Fascin;Fascin;Fascin;Actin-crosslinking;Glycoside hydrolase superfamily	carbohydrate metabolic process/hydrolase activity, hydrolyzing O-glycosyl compounds;actin filament organization/actin filament binding	Biological Process/Molecular Function;Biological Process/Molecular Function
Potra000998g08306.8	DRL28_ARATH Probable disease resistance At4g27220 OS=Arabidopsis thaliana GN=At4g27220 PE=2 SV=1	20	2.3E-68	46.80%	gnl|BL_ORD_ID|106223sp|O81825|DRL28_ARATH Probable disease resistance protein At4g27220 OS=Arabidopsis thaliana GN=At4g27220 PE=2 SV=1	2.3E-68	47.52%	98.69%	40.78%	256144	null;null;null;NB-ARC;Leucine-rich repeat domain superfamily;Leucine-rich repeat domain superfamily;Winged helix-like DNA-binding domain superfamily;Winged helix-like DNA-binding domain superfamily;Leucine-rich repeat domain superfamily;Leucine-rich repeat domain superfamily;Leucine-rich repeat domain superfamily;P-loop containing nucleoside triphosphate hydrolase;Leucine-rich repeat domain super…	ADP binding	Molecular Function
Potra000368g01527.7	DNAJ1_ARATH Chaperone dnaJ mitochondrial OS=Arabidopsis thaliana GN=ATJ1 PE=2 SV=2	20	7.6E-176	54.00%	gnl|BL_ORD_ID|101253sp|Q38813|DNAJ1_ARATH Chaperone protein dnaJ 1, mitochondrial OS=Arabidopsis thaliana GN=ATJ1 PE=2 SV=2	7.6E-176	76.79%	96.08%	86.53%	506138	DnaJ domain;DnaJ domain;DnaJ domain superfamily;DnaJ domain superfamily;DnaJ domain superfamily;Chaperone DnaJ, C-terminal;Heat shock protein DnaJ, cysteine-rich domain;DnaJ domain;DnaJ domain;DnaJ domain;DnaJ domain;DnaJ domain, conserved site;Heat shock protein DnaJ, cysteine-rich domain;Chaperone DnaJ;DnaJ domain;DnaJ domain;Heat shock protein DnaJ, cysteine-rich domain;DnaJ domain;HSP40/DnaJ …	heat shock protein binding/unfolded protein binding;heat shock protein binding/unfolded protein binding;protein folding/ATP binding/response to heat/unfolded protein binding;heat shock protein binding/unfolded protein binding;unfolded protein binding/protein folding;unfolded protein binding/protein folding	Molecular Function/Molecular Function;Molecular Function/Molecular Function;Biological Process/Molecular Function/Biological Process/Molecular Function;Molecular Function/Molecular Function;Molecular Function/Biological Process;Molecular Function/Biological Process
Potra001171g10142.2	---NA---										null;null;null;null;null;null;null;null;null
Potra000480g32732.1	---NA---										null;null;null;null;null;null;null;null;null;null;null;null
Potra002373g18083.1	---NA---										Protein of unknown function DUF4228, plant;Protein of unknown function DUF4228, plant;Protein of unknown function DUF4228, plant
Potra001274g11004.1	PTR18_ARATH NRT1 PTR FAMILY OS=Arabidopsis thaliana GN= PE=2 SV=1	20	0.0E0	57.80%	gnl|BL_ORD_ID|325330sp|Q9SX20|PTR18_ARATH Protein NRT1/ PTR FAMILY 3.1 OS=Arabidopsis thaliana GN=NPF3.1 PE=2 SV=1	0.0E0	68.96%	100.00%	98.68%	602053	null;Proton-dependent oligopeptide transporter family;Proton-dependent oligopeptide transporter family;Proton-dependent oligopeptide transporter family;Proton-dependent oligopeptide transporter family;Proton-dependent oligopeptide transporter family;Proton-dependent oligopeptide transporter family;Proton-dependent oligopeptide transporter family;Proton-dependent oligopeptide transporter family;Pr…	transmembrane transporter activity/transmembrane transport/membrane;transmembrane transporter activity/transmembrane transport/membrane	Molecular Function/Biological Process/Cellular Component;Molecular Function/Biological Process/Cellular Component
Potra001511g12599.5	NRG2_ARATH Nitrate regulatory gene2 OS=Arabidopsis thaliana GN=NRG2 PE=1 SV=1	1	2.0E-16	52.00%	gnl|BL_ORD_ID|274571sp|Q93YU8|NRG2_ARATH Nitrate regulatory gene2 protein OS=Arabidopsis thaliana GN=NRG2 PE=1 SV=1	2.0E-16	52.36%	31.91%	32.86%	878113	AH/BAR domain superfamily;Domain of unknown function DUF630;Domain of unknown function DUF632;Domain of unknown function DUF632;Domain of unknown function DUF632;Domain of unknown function DUF632;Domain of unknown function DUF632
Potra000877g07079.1	ALS3_ARATH ALUMINUM SENSITIVE 3 OS=Arabidopsis thaliana GN=ALS3 PE=1 SV=1	6	6.9E-145	70.17%	gnl|BL_ORD_ID|15067sp|Q9ZUT3|ALS3_ARATH Protein ALUMINUM SENSITIVE 3 OS=Arabidopsis thaliana GN=ALS3 PE=1 SV=1	6.9E-145	90.68%	102.20%	99.64%	415231	UPF0014 family;UPF0014 family;UPF0014 family;UPF0014 family;UPF0014 family;UPF0014 family;UPF0014 family;UPF0014 family;UPF0014 family;UPF0014 family;UPF0014 family;UPF0014 family;UPF0014 family;UPF0014 family;UPF0014 family;UPF0014 family;UPF0014 family;UPF0014 family;UPF0014 family;UPF0014 family
Potra001363g11660.1	IF1C_SOYBN Translation initiation factor IF- chloroplastic OS=Glycine max GN=infA PE=2 SV=1	20	2.3E-26	97.80%	gnl|BL_ORD_ID|187290sp|Q94KR7|IF1C_SOYBN Translation initiation factor IF-1, chloroplastic OS=Glycine max GN=infA PE=2 SV=1	2.3E-26	94.74%	41.30%	95.00%	985969	RNA-binding domain, S1, IF1 type;Translation initiation factor IF-1;Translation initiation factor IF-1;Translation initiation factor IF-1;RNA-binding domain, S1, IF1 type;Nucleic acid-binding, OB-fold	translational initiation/translation initiation factor activity/RNA binding;translation initiation factor activity/translational initiation;translation initiation factor activity/translational initiation;translational initiation/translation initiation factor activity/RNA binding	Biological Process/Molecular Function/Molecular Function;Molecular Function/Biological Process;Molecular Function/Biological Process;Biological Process/Molecular Function/Molecular Function
Potra001203g10383.4	FBT2_ARATH Probable folate-biopterin transporter 2 OS=Arabidopsis thaliana GN=At5g25050 PE=2 SV=1	10	1.8E-94	63.00%	gnl|BL_ORD_ID|129519sp|Q5FV41|FBT2_ARATH Probable folate-biopterin transporter 2 OS=Arabidopsis thaliana GN=At5g25050 PE=2 SV=1	1.8E-94	79.62%	52.10%	98.48%	293893	null;null;null;null;null;null;null;null;null;null;null;null;null;null;null;null;null;MFS transporter superfamily;MFS transporter superfamily;MFS transporter superfamily;MFS transporter superfamily;MFS transporter superfamily
Potra192077g28783.1	SDN3_ARATH Small RNA degrading nuclease 3 OS=Arabidopsis thaliana GN=SDN3 PE=1 SV=1	20	2.3E-127	56.70%	gnl|BL_ORD_ID|428474sp|Q8RXK2|SDN3_ARATH Small RNA degrading nuclease 3 OS=Arabidopsis thaliana GN=SDN3 PE=1 SV=1	2.3E-127	66.20%	54.86%	82.82%	397127	null;Exonuclease, RNase T/DNA polymerase III;Ribonuclease H superfamily;Ribonuclease H superfamily;Ribonuclease H superfamily;Ribonuclease H superfamily;Ribonuclease H superfamily;RNA exonuclease 1-like, exonuclease domain;Ribonuclease H-like superfamily	nucleic acid binding	Molecular Function
Potra001542g12788.1	HNRPQ_ARATH Heterogeneous nuclear ribonucleo Q OS=Arabidopsis thaliana GN=LIF2 PE=1 SV=1	20	4.2E-36	52.55%	gnl|BL_ORD_ID|178175sp|Q9ASP6|HNRPQ_ARATH Heterogeneous nuclear ribonucleoprotein Q OS=Arabidopsis thaliana GN=LIF2 PE=1 SV=1	4.2E-36	57.14%	48.08%	29.64%	147517	null;RNA recognition motif domain;RNA recognition motif domain;RNA recognition motif domain;RNA recognition motif domain;RNA recognition motif domain;RNA recognition motif domain;RNA recognition motif domain;RNA recognition motif domain;RNA recognition motif domain;RNA recognition motif domain;RNA recognition motif domain;RNA recognition motif domain;RNA recognition motif domain;RNA recognition m…	nucleic acid binding;nucleic acid binding;nucleic acid binding;nucleic acid binding;nucleic acid binding;nucleic acid binding;nucleic acid binding	Molecular Function;Molecular Function;Molecular Function;Molecular Function;Molecular Function;Molecular Function;Molecular Function
Potra000828g06622.1	MTEF6_ARATH Transcription termination factor chloroplastic mitochondrial OS=Arabidopsis thaliana GN=MTERF6 PE=2 SV=1	10	2.7E-32	48.10%	gnl|BL_ORD_ID|250645sp|Q9SZL6|MTEF6_ARATH Transcription termination factor MTERF6, chloroplastic/mitochondrial OS=Arabidopsis thaliana GN=MTERF6 PE=2 SV=1	2.7E-32	53.99%	78.98%	44.96%	131339	Transcription termination factor, mitochondrial/chloroplastic;Transcription termination factor, mitochondrial/chloroplastic;Transcription termination factor, mitochondrial/chloroplastic;Transcription termination factor, mitochondrial/chloroplastic	regulation of transcription, DNA-templated/double-stranded DNA binding;regulation of transcription, DNA-templated/double-stranded DNA binding	Biological Process/Molecular Function;Biological Process/Molecular Function
Potra000192g00804.2	CCAMK_MEDTR Calcium and calcium calmodulin-dependent serine threonine- kinase DMI-3 OS=Medicago truncatula GN=DMI3 PE=2 SV=1	20	0.0E0	61.75%	gnl|BL_ORD_ID|54547sp|Q6RET7|CCAMK_MEDTR Calcium and calcium/calmodulin-dependent serine/threonine-protein kinase DMI-3 OS=Medicago truncatula GN=DMI3 PE=2 SV=1	0.0E0	88.24%	97.51%	97.70%	829706	null;EF-hand domain;Protein kinase domain;EF-hand domain;EF-hand domain;Protein kinase domain;Protein kinase domain;Protein kinase domain;Protein kinase domain;Protein kinase domain;Protein kinase domain;Protein kinase domain;Protein kinase domain;EF-Hand 1, calcium-binding site;Protein kinase, ATP binding site;EF-Hand 1, calcium-binding site;Serine/threonine-protein kinase, active site;EF-Hand 1…	calcium ion binding;protein phosphorylation/protein kinase activity/ATP binding;calcium ion binding;calcium ion binding;protein phosphorylation/protein kinase activity/ATP binding;ATP binding;protein kinase activity/protein phosphorylation;calcium ion binding;calcium ion binding;calcium ion binding;protein phosphorylation/protein kinase activity/ATP binding;calcium ion binding;calcium ion binding	Molecular Function;Biological Process/Molecular Function/Molecular Function;Molecular Function;Molecular Function;Biological Process/Molecular Function/Molecular Function;Molecular Function;Molecular Function/Biological Process;Molecular Function;Molecular Function;Molecular Function;Biological Process/Molecular Function/Molecular Function;Molecular Function;Molecular Function
Potra000956g07848.1	MCA5_ARATH Metacaspase-5 OS=Arabidopsis thaliana GN=AMC5 PE=1 SV=1	20	3.7E-179	63.00%	gnl|BL_ORD_ID|229691sp|O64518|MCA5_ARATH Metacaspase-5 OS=Arabidopsis thaliana GN=AMC5 PE=1 SV=1	3.7E-179	80.67%	102.20%	100.48%	513457	null;null;null;null;null
Potra000131g00442.1	APC1_ARATH Anaphase-promoting complex subunit 1 OS=Arabidopsis thaliana GN=APC1 PE=2 SV=1	8	0.0E0	51.88%	gnl|BL_ORD_ID|18459sp|Q9FFF9|APC1_ARATH Anaphase-promoting complex subunit 1 OS=Arabidopsis thaliana GN=APC1 PE=2 SV=1	0.0E0	71.94%	98.99%	87.05%	1759.96	Anaphase-promoting complex subunit 1;Anaphase-promoting complex subunit 1;Anaphase-promoting complex subunit 1;Anaphase-promoting complex subunit 1;Anaphase-promoting complex subunit 1;Anaphase-promoting complex subunit 1;Anaphase-promoting complex subunit 1;Anaphase-promoting complex subunit 1;Anaphase-promoting complex subunit 1	anaphase-promoting complex;anaphase-promoting complex	Cellular Component;Cellular Component
Potra001074g09280.1	MIZ1_ARATH MIZU-KUSSEI 1 OS=Arabidopsis thaliana GN=MIZ1 PE=1 SV=1	1	8.3E-54	71.00%	gnl|BL_ORD_ID|239919sp|O22227|MIZ1_ARATH Protein MIZU-KUSSEI 1 OS=Arabidopsis thaliana GN=MIZ1 PE=1 SV=1	8.3E-54	71.02%	59.26%	67.69%	182185	Protein MIZU-KUSSEI 1-like, plant;Protein MIZU-KUSSEI 1-like, plant;Protein MIZU-KUSSEI 1-like, plant;Protein MIZU-KUSSEI 1-like, plant
Potra001247g10713.1	MES13_ARATH methylesterase chloroplastic OS=Arabidopsis thaliana GN=MES13 PE=2 SV=1	20	1.0E-128	57.00%	gnl|BL_ORD_ID|234113sp|F4IE65|MES13_ARATH Putative methylesterase 13, chloroplastic OS=Arabidopsis thaliana GN=MES13 PE=2 SV=1	1.0E-128	72.29%	78.83%	90.67%	384.8	Alpha/beta hydrolase fold-1;Alpha/Beta hydrolase fold;Alpha/Beta hydrolase fold;Alpha/Beta hydrolase fold;Alpha/Beta hydrolase fold;Alpha/Beta hydrolase fold
Potra000445g02482.4	2A5N_ARATH Serine threonine phosphatase 2A 59 kDa regulatory subunit B eta isoform OS=Arabidopsis thaliana GN=B ETA PE=1 SV=1	20	0.0E0	76.55%	gnl|BL_ORD_ID|739sp|Q9LU89|2A5N_ARATH Serine/threonine protein phosphatase 2A 59 kDa regulatory subunit B' eta isoform OS=Arabidopsis thaliana GN=B'ETA PE=1 SV=1	0.0E0	87.72%	87.84%	92.18%	733406	null;Protein phosphatase 2A, regulatory B subunit, B56;Protein phosphatase 2A, regulatory B subunit, B56;Armadillo-like helical;Protein phosphatase 2A, regulatory B subunit, B56;Protein phosphatase 2A, regulatory B subunit, B56;Armadillo-type fold	signal transduction/protein phosphatase regulator activity/protein phosphatase type 2A complex;signal transduction/protein phosphatase regulator activity/protein phosphatase type 2A complex;signal transduction/protein phosphatase regulator activity/protein phosphatase type 2A complex;binding	Biological Process/Molecular Function/Cellular Component;Biological Process/Molecular Function/Cellular Component;Biological Process/Molecular Function/Cellular Component;Molecular Function
Potra000406g01970.1	NIP71_ARATH Probable aquaporin NIP7-1 OS=Arabidopsis thaliana GN=NIP7-1 PE=2 SV=2	20	2.8E-85	60.50%	gnl|BL_ORD_ID|269947sp|Q8LAI1|NIP71_ARATH Probable aquaporin NIP7-1 OS=Arabidopsis thaliana GN=NIP7-1 PE=2 SV=2	2.8E-85	75.79%	91.64%	83.72%	264233	Major intrinsic protein;Major intrinsic protein;Aquaporin-like;Aquaporin-like;Aquaporin-like;Aquaporin transporter;Major intrinsic protein, conserved site;Major intrinsic protein, conserved site;Major intrinsic protein, conserved site;Major intrinsic protein, conserved site;Major intrinsic protein, conserved site;Major intrinsic protein, conserved site;Major intrinsic protein, conserved site;Majo…	membrane/channel activity/transmembrane transport;membrane/channel activity/transmembrane transport	Cellular Component/Molecular Function/Biological Process;Cellular Component/Molecular Function/Biological Process
Potra004460g24944.2	PHT13_ARATH Probable inorganic phosphate transporter 1-3 OS=Arabidopsis thaliana GN=PHT1-3 PE=2 SV=1	20	0.0E0	82.95%	gnl|BL_ORD_ID|303823sp|O48639|PHT13_ARATH Probable inorganic phosphate transporter 1-3 OS=Arabidopsis thaliana GN=PHT1-3 PE=2 SV=1	0.0E0	89.36%	99.23%	96.28%	762681	Major facilitator, sugar transporter-like;Major facilitator, sugar transporter-like;Phosphate permease;Phosphate permease;Phosphate permease;Phosphate permease;Phosphate permease;Phosphate permease;Phosphate permease;Phosphate permease;Phosphate permease;Phosphate permease;Phosphate permease;Phosphate permease;Phosphate permease;Phosphate permease;Phosphate permease;Phosphate permease;Phosphate p…	transmembrane transport/transmembrane transporter activity/integral component of membrane;phosphate ion transport/inorganic phosphate transmembrane transporter activity/integral component of membrane	Biological Process/Molecular Function/Cellular Component;Biological Process/Molecular Function/Cellular Component
Potra003706g22500.1	DPOA2_HUMAN DNA polymerase alpha subunit B OS=Homo sapiens GN=POLA2 PE=1 SV=2	9	1.2E-67	50.44%	gnl|BL_ORD_ID|105244sp|Q14181|DPOA2_HUMAN DNA polymerase alpha subunit B OS=Homo sapiens GN=POLA2 PE=1 SV=2	1.2E-67	57.04%	66.56%	64.30%	237269	null;DNA polymerase alpha, subunit B N-terminal;DNA polymerase alpha/epsilon, subunit B;DNA polymerase alpha, subunit B;DNA polymerase alpha, subunit B;DNA polymerase alpha, subunit B	DNA binding/DNA replication/DNA-directed DNA polymerase activity	Molecular Function/Biological Process/Molecular Function
Potra001719g13983.2	IQD1_ARATH IQ-DOMAIN 1 OS=Arabidopsis thaliana GN=IQD1 PE=1 SV=1	4	1.2E-7	63.25%	gnl|BL_ORD_ID|194811sp|Q9SF32|IQD1_ARATH Protein IQ-DOMAIN 1 OS=Arabidopsis thaliana GN=IQD1 PE=1 SV=1	1.2E-7	64.00%	22.03%	23.20%	573806	IQ motif, EF-hand binding site;IQ motif, EF-hand binding site;Domain of unknown function DUF4005;Domain of unknown function DUF4005;Domain of unknown function DUF4005;Domain of unknown function DUF4005;Domain of unknown function DUF4005;Domain of unknown function DUF4005;Domain of unknown function DUF4005;Domain of unknown function DUF4005;IQ motif, EF-hand binding site;IQ motif, EF-hand binding …	protein binding;protein binding;protein binding;protein binding	Molecular Function;Molecular Function;Molecular Function;Molecular Function
Potra000520g03485.1	LRL12_ARATH LEAF RUST 10 DISEASE-RESISTANCE LOCUS RECEPTOR-LIKE PROTEIN KINASE-like OS=Arabidopsis thaliana GN=LRK10L- PE=2 SV=3	20	0.0E0	65.55%	gnl|BL_ORD_ID|223072sp|P0C5E2|LRL12_ARATH LEAF RUST 10 DISEASE-RESISTANCE LOCUS RECEPTOR-LIKE PROTEIN KINASE-like 1.2 OS=Arabidopsis thaliana GN=LRK10L-1.2 PE=2 SV=3	0.0E0	63.22%	93.55%	80.77%	549.28	Protein kinase domain;Protein kinase domain;Protein kinase domain;Wall-associated receptor kinase, C-terminal;Wall-associated receptor kinase, C-terminal;Wall-associated receptor kinase, galacturonan-binding domain;Wall-associated receptor kinase, galacturonan-binding domain;Wall-associated receptor kinase, galacturonan-binding domain;Wall-associated receptor kinase, galacturonan-binding domain;W…	protein phosphorylation/ATP binding/protein kinase activity;protein phosphorylation/ATP binding/protein kinase activity;polysaccharide binding;protein kinase activity/protein phosphorylation;ATP binding;protein phosphorylation/ATP binding/protein kinase activity	Biological Process/Molecular Function/Molecular Function;Biological Process/Molecular Function/Molecular Function;Molecular Function;Molecular Function/Biological Process;Molecular Function;Biological Process/Molecular Function/Molecular Function
Potra000520g03508.1	IPT_HUMLU Adenylate isopentenyltransferase OS=Humulus lupulus PE=1 SV=1	20	1.4E-109	58.20%	gnl|BL_ORD_ID|194615sp|Q5GHF7|IPT_HUMLU Adenylate isopentenyltransferase OS=Humulus lupulus PE=1 SV=1	1.4E-109	76.47%	82.67%	79.77%	329717	null;null;IPP transferase;IPP transferase;IPP transferase;P-loop containing nucleoside triphosphate hydrolase	tRNA processing	Biological Process
Potra004505g25005.1	LOX15_SOLTU Probable linoleate 9S-lipoxygenase 5 OS=Solanum tuberosum GN= PE=2 SV=1	20	0.0E0	79.70%	gnl|BL_ORD_ID|220026sp|Q43191|LOX15_SOLTU Probable linoleate 9S-lipoxygenase 5 OS=Solanum tuberosum GN=LOX1.5 PE=2 SV=1	0.0E0	85.41%	96.98%	97.55%	1251.88	Lipoxygenase, C-terminal;Lipoxygenase, plant;PLAT/LH2 domain;PLAT/LH2 domain;PLAT/LH2 domain superfamily;PLAT/LH2 domain;PLAT/LH2 domain;PLAT/LH2 domain;Lipoxygenase, domain 3;Lipoxygenase, C-terminal;Lipoxygenase;Lipoxygenase;Lipoxygenase, iron binding site;Lipoxygenase, conserved site;PLAT/LH2 domain;Lipoxygenase, C-terminal;Lipoxygenase, C-terminal;Lipoxigenase, C-terminal domain superfamily;P…	oxidation-reduction process/metal ion binding/oxidoreductase activity, acting on single donors with incorporation of molecular oxygen, incorporation of two atoms of oxygen;oxidoreductase activity/oxidation-reduction process;protein binding;protein binding;protein binding;oxidation-reduction process/metal ion binding/oxidoreductase activity, acting on single donors with incorporation of molecular …	Biological Process/Molecular Function/Molecular Function;Molecular Function/Biological Process;Molecular Function;Molecular Function;Molecular Function;Biological Process/Molecular Function/Molecular Function;Molecular Function/Biological Process/Molecular Function;Biological Process/Molecular Function/Molecular Function;Biological Process/Molecular Function/Molecular Function;Molecular Function;…
Potra000520g03483.1	NTPR_ENTHA OS=Enterococcus hirae (strain ATCC 9790 DSM 20160 JCM 8729 LMG 6399 NBRC 3181 NCIMB 6459 NCDO 1258) GN=ntpR PE=4 SV=2	10	3.3E-23	42.40%	gnl|BL_ORD_ID|276001sp|P49865|NTPR_ENTHA Protein NtpR OS=Enterococcus hirae (strain ATCC 9790 / DSM 20160 / JCM 8729 / LMG 6399 / NBRC 3181 / NCIMB 6459 / NCDO 1258) GN=ntpR PE=4 SV=2	3.3E-23	46.88%	107.11%	59.40%	101293	Peptidase C26;Class I glutamine amidotransferase-like;Class I glutamine amidotransferase-like;Class I glutamine amidotransferase-like;Glutamine amidotransferase;Glutamine amidotransferase;Class I glutamine amidotransferase-like	hydrolase activity	Molecular Function
Potra000520g32908.1	---NA---										null;null;null;null
Potra000849g06860.1	HEXP_LEIMA DNA-binding HEXBP OS=Leishmania major GN=HEXBP PE=4 SV=1	2	2.2E-8	39.00%	gnl|BL_ORD_ID|171382sp|Q04832|HEXP_LEIMA DNA-binding protein HEXBP OS=Leishmania major GN=HEXBP PE=4 SV=1	2.2E-8	43.86%	42.07%	27.21%	585362	null;Zinc finger, CCHC-type;Zinc finger, CCHC-type superfamily;Zinc knuckle CX2CX3GHX4C;Zinc finger, CCHC-type superfamily;Zinc finger, CCHC-type superfamily;Zinc finger, CCHC-type superfamily;Zinc finger, CCHC-type superfamily;Zinc finger, CCHC-type superfamily;Zinc finger, CCHC-type superfamily;Zinc finger, CCHC-type superfamily;Zinc finger, CCHC-type superfamily;Zinc finger, CCHC-type superfam…	nucleic acid binding/zinc ion binding;nucleic acid binding/zinc ion binding;nucleic acid binding/zinc ion binding;nucleic acid binding/zinc ion binding;nucleic acid binding/zinc ion binding;nucleic acid binding/zinc ion binding;nucleic acid binding/zinc ion binding	Molecular Function/Molecular Function;Molecular Function/Molecular Function;Molecular Function/Molecular Function;Molecular Function/Molecular Function;Molecular Function/Molecular Function;Molecular Function/Molecular Function;Molecular Function/Molecular Function
Potra000529g32951.1	---NA---										null;null;null;null;null;null
Potra001726g14045.1	STAD_OLEEU Stearoyl-	20	0.0E0	87.30%	gnl|BL_ORD_ID|444557sp|Q43593|STAD_OLEEU Stearoyl-[acyl-carrier-protein] 9-desaturase, chloroplastic OS=Olea europaea PE=2 SV=1	0.0E0	90.18%	101.79%	100.00%	665611	Fatty acid desaturase, type 2;Fatty acid desaturase, type 2;Fatty acid desaturase, type 2;Fatty acid desaturase, type 2;Fatty acid desaturase, type 2;Fatty acid desaturase type 2, conserved site;Fatty acid desaturase, type 2;Ferritin-like superfamily	acyl-[acyl-carrier-protein] desaturase activity/oxidation-reduction process/fatty acid metabolic process;acyl-[acyl-carrier-protein] desaturase activity/oxidation-reduction process/fatty acid metabolic process;acyl-[acyl-carrier-protein] desaturase activity/oxidation-reduction process/fatty acid metabolic process;oxidation-reduction process/fatty acid biosynthetic process/oxidoreductase activity;…	Molecular Function/Biological Process/Biological Process;Molecular Function/Biological Process/Biological Process;Molecular Function/Biological Process/Biological Process;Biological Process/Biological Process/Molecular Function;Molecular Function/Biological Process/Biological Process
Potra002567g19331.1	FICD_DROMO Adenosine monophosphate- transferase FICD homolog OS=Drosophila mojavensis GN=GI11595 PE=3 SV=1	1	7.9E-4	61.00%	gnl|BL_ORD_ID|132102sp|B4KFW6|FICD_DROMO Adenosine monophosphate-protein transferase FICD homolog OS=Drosophila mojavensis GN=GI11595 PE=3 SV=1	7.9E-4	61.11%	10.76%	10.33%	458246	Tetratricopeptide-like helical domain superfamily;Tetratricopeptide-like helical domain superfamily;Tetratricopeptide-like helical domain superfamily;Tetratricopeptide-like helical domain superfamily;Tetratricopeptide-like helical domain superfamily;Tetratricopeptide-like helical domain superfamily;Tetratricopeptide-like helical domain superfamily;Tetratricopeptide-like helical domain superfamily…	protein binding;protein binding;protein binding;protein binding	Molecular Function;Molecular Function;Molecular Function;Molecular Function
Potra000908g07367.1	FGT1_ARATH FORGETTER 1 OS=Arabidopsis thaliana GN=FGT1 PE=1 SV=1	16	0.0E0	58.19%	gnl|BL_ORD_ID|131798sp|F4IF36|FGT1_ARATH Protein FORGETTER 1 OS=Arabidopsis thaliana GN=FGT1 PE=1 SV=1	0.0E0	86.08%	95.98%	101.30%	1954.1	Zinc finger, PHD-type;Zinc finger, PHD-type;Zinc finger, PHD-type;Strawberry notch, helicase C domain;Strawberry notch, helicase C domain;Zinc finger, PHD-finger;Zinc finger, PHD-finger;Zinc finger, PHD-finger;Zinc finger, PHD-finger;Protein strawberry notch;Zinc finger, PHD-type, conserved site;Zinc finger, PHD-finger;Zinc finger, PHD-finger;Zinc finger, FYVE/PHD-type;P-loop containing nucleosid…	regulation of transcription, DNA-templated	Biological Process
Potra000578g04326.1	RNJ_CORGL Ribonuclease J OS=Corynebacterium glutamicum (strain ATCC 13032 DSM 20300 JCM 1318 LMG 3730 NCIMB 10025) GN=rnj PE=3 SV=2	20	2.2E-88	54.95%	gnl|BL_ORD_ID|387900sp|P54122|RNJ_CORGL Ribonuclease J OS=Corynebacterium glutamicum (strain ATCC 13032 / DSM 20300 / JCM 1318 / LMG 3730 / NCIMB 10025) GN=rnj PE=3 SV=2	2.2E-88	56.71%	68.52%	55.16%	303138	Metallo-beta-lactamase;Metallo-hydrolase/oxidoreductase superfamily;Metallo-beta-lactamase;Zn-dependent metallo-hydrolase, RNA specificity domain;Zn-dependent metallo-hydrolase, RNA specificity domain;Zn-dependent metallo-hydrolase, RNA specificity domain;Zn-dependent metallo-hydrolase, RNA specificity domain;Zn-dependent metallo-hydrolase, RNA specificity domain;Zn-dependent metallo-hydrolase, R…
Potra001043g08831.1	PRP16_ARATH Pre-mRNA-splicing factor ATP-dependent RNA helicase DEAH7 OS=Arabidopsis thaliana GN=CUV PE=1 SV=1	20	0.0E0	71.40%	gnl|BL_ORD_ID|316515sp|F4K2E9|PRP16_ARATH Pre-mRNA-splicing factor ATP-dependent RNA helicase DEAH7 OS=Arabidopsis thaliana GN=CUV PE=1 SV=1	0.0E0	83.70%	102.63%	100.23%	1712.58	null;Helicase, C-terminal;Helicase-associated domain;Helicase superfamily 1/2, ATP-binding domain;Helicase superfamily 1/2, ATP-binding domain;Helicase superfamily 1/2, ATP-binding domain;Helicase, C-terminal;Helicase-associated domain;Helicase-associated domain;Domain of unknown function DUF1605;DEAD/DEAH box helicase domain;DEAD/DEAH box helicase domain;DEAD/DEAH box helicase domain;DEAD/DEAH b…	helicase activity;helicase activity;nucleic acid binding/ATP binding	Molecular Function;Molecular Function;Molecular Function/Molecular Function
Potra001342g30759.1	---NA---										null;null;null;null;null;null;null;null;null;null;null;null;null;null;null;null;null;null;null;null;null
Potra002082g16225.1	AB1K3_ARATH ACTIVITY OF BC1 COMPLEX KINASE chloroplastic OS=Arabidopsis thaliana GN=ABC1K3 PE=1 SV=1	20	4.8E-94	49.60%	gnl|BL_ORD_ID|511351sp|Q55680|Y005_SYNY3 Uncharacterized protein sll0005 OS=Synechocystis sp. (strain PCC 6803 / Kazusa) GN=sll0005 PE=3 SV=1	4.8E-94	56.45%	69.46%	58.11%	315464	UbiB domain;UbiB domain;UbiB domain;Aminoglycoside phosphotransferase;Aminoglycoside phosphotransferase;Aminoglycoside phosphotransferase;Aminoglycoside phosphotransferase;Aminoglycoside phosphotransferase;Aminoglycoside phosphotransferase;Aminoglycoside phosphotransferase;Aminoglycoside phosphotransferase;Protein kinase domain;Protein kinase domain;Protein kinase domain;Protein kinase-like domai…	protein phosphorylation/protein kinase activity/ATP binding	Biological Process/Molecular Function/Molecular Function
Potra004067g24424.1	Y7633_ORYSJ B3 domain-containing Os07g0563300 OS=Oryza sativa japonica GN=Os07g0563300 PE=3 SV=2	20	0.0E0	60.85%	gnl|BL_ORD_ID|533051sp|Q0D5G4|Y7633_ORYSJ B3 domain-containing protein Os07g0563300 OS=Oryza sativa subsp. japonica GN=Os07g0563300 PE=3 SV=2	0.0E0	60.23%	92.15%	98.21%	731865	null;B3 DNA binding domain;DNA-binding pseudobarrel domain superfamily;B3 DNA binding domain;Zinc finger, CW-type;Zinc finger, CW-type;Zinc finger, CW-type;Zinc finger, CW-type;Zinc finger, CW-type;Zinc finger, CW-type;Zinc finger, CW-type;Zinc finger, CW-type;Zinc finger, CW-type;Zinc finger, CW-type;Zinc finger, CW-type;Zinc finger, CW-type;B3 DNA binding domain;B3 DNA binding domain;B3 DNA bin…	DNA binding;DNA binding;zinc ion binding;zinc ion binding;DNA binding;DNA binding	Molecular Function;Molecular Function;Molecular Function;Molecular Function;Molecular Function;Molecular Function
Potra002954g20386.1	A4GAT_HUMAN Lactosylceramide 4-alpha-galactosyltransferase OS=Homo sapiens GN=A4GALT PE=2 SV=1	9	1.1E-36	50.00%	gnl|BL_ORD_ID|529722sp|P0C8Q4|Y4990_ARATH Uncharacterized protein At4g19900 OS=Arabidopsis thaliana GN=At4g19900 PE=2 SV=1	1.1E-36	49.17%	46.74%	67.04%	145976	Alpha 1,4-glycosyltransferase domain;Glycosyltransferase, DXD sugar-binding motif;Glycosyltransferase, DXD sugar-binding motif;Glycosyltransferase, DXD sugar-binding motif;Glycosyltransferase, DXD sugar-binding motif;Glycosyltransferase, DXD sugar-binding motif;Glycosyltransferase, DXD sugar-binding motif;Nucleotide-diphospho-sugar transferases;Nucleotide-diphospho-sugar transferases
Potra001090g09494.1	VPS27_SCHPO Vacuolar sorting-associated 27 OS=Schizosaccharomyces pombe (strain 972 ATCC 24843) GN=sst4 PE=3 SV=1	20	3.3E-13	57.25%	gnl|BL_ORD_ID|506409sp|O13821|VPS27_SCHPO Vacuolar protein sorting-associated protein 27 OS=Schizosaccharomyces pombe (strain 972 / ATCC 24843) GN=sst4 PE=3 SV=1	3.3E-13	54.55%	18.03%	8.24%	781814	null;null;null;null;null;null;null;null;null;FYVE zinc finger;Tetratricopeptide repeat;Tetratricopeptide-like helical domain superfamily;Tetratricopeptide-like helical domain superfamily;Zinc finger, RING/FYVE/PHD-type;Tetratricopeptide-like helical domain superfamily;FYVE zinc finger;FYVE zinc finger;FYVE zinc finger;FYVE zinc finger;FYVE zinc finger;FYVE zinc finger;FYVE zinc finger;FYVE zinc f…	metal ion binding;protein binding;protein binding;protein binding;protein binding;metal ion binding	Molecular Function;Molecular Function;Molecular Function;Molecular Function;Molecular Function;Molecular Function
Potra001657g13613.1	TR130_ARATH Trafficking particle complex II-specific subunit 130 homolog OS=Arabidopsis thaliana GN=TRS130 PE=1 SV=1	6	0.0E0	58.50%	gnl|BL_ORD_ID|477534sp|F4K0C4|TR130_ARATH Trafficking protein particle complex II-specific subunit 130 homolog OS=Arabidopsis thaliana GN=TRS130 PE=1 SV=1	0.0E0	89.81%	70.14%	96.82%	1452.96	null;Tetratricopeptide-like helical domain superfamily;Tetratricopeptide-like helical domain superfamily;Tetratricopeptide-like helical domain superfamily	protein binding	Molecular Function
Potra003606g22158.3	MD26C_ARATH Probable mediator of RNA polymerase II transcription subunit 26c OS=Arabidopsis thaliana GN=MED26C PE=1 SV=1	3	2.3E-4	57.67%	gnl|BL_ORD_ID|230604sp|F4KFC7|MD26C_ARATH Probable mediator of RNA polymerase II transcription subunit 26c OS=Arabidopsis thaliana GN=MED26C PE=1 SV=1	2.3E-4	55.91%	26.35%	5.72%	492914	Bromo adjacent homology (BAH) domain;Transcription elongation factor, TFIIS/CRSP70, N-terminal, sub-type;Bromo adjacent homology (BAH) domain;Transcription factor IIS, N-terminal;TFIIS/LEDGF domain superfamily;TFIIS/LEDGF domain superfamily;TFIIS/LEDGF domain superfamily;TFIIS/LEDGF domain superfamily;TFIIS/LEDGF domain superfamily;TFIIS/LEDGF domain superfamily;TFIIS/LEDGF domain superfamily;TFI…	chromatin binding;nucleus;chromatin binding;nucleus;chromatin binding;nucleus	Molecular Function;Cellular Component;Molecular Function;Cellular Component;Molecular Function;Cellular Component
Potra187707g28532.1	PMTG_ARATH Probable methyltransferase PMT16 OS=Arabidopsis thaliana GN=At2g45750 PE=3 SV=1	20	0.0E0	65.60%	gnl|BL_ORD_ID|308253sp|O80844|PMTG_ARATH Probable methyltransferase PMT16 OS=Arabidopsis thaliana GN=At2g45750 PE=3 SV=1	0.0E0	79.53%	87.48%	95.83%	770.0	null;Putative S-adenosyl-L-methionine-dependent methyltransferase;Putative S-adenosyl-L-methionine-dependent methyltransferase;Putative S-adenosyl-L-methionine-dependent methyltransferase;Putative S-adenosyl-L-methionine-dependent methyltransferase;Putative S-adenosyl-L-methionine-dependent methyltransferase;Putative S-adenosyl-L-methionine-dependent methyltransferase;Putative S-adenosyl-L-methio…	methyltransferase activity	Molecular Function
Potra001053g08987.5	AMPP1_ASPTN Probable Xaa-Pro aminopeptidase P OS=Aspergillus terreus (strain NIH 2624 FGSC A1156) GN=ampp PE=3 SV=1	20	1.9E-146	62.25%	gnl|BL_ORD_ID|16040sp|Q0CDB3|AMPP1_ASPTN Probable Xaa-Pro aminopeptidase P OS=Aspergillus terreus (strain NIH 2624 / FGSC A1156) GN=ampp PE=3 SV=1	1.9E-146	63.39%	73.09%	100.21%	441039	null;Creatinase/Aminopeptidase P/Spt16, N-terminal;Peptidase M24, C-terminal domain;Peptidase M24, C-terminal domain;Peptidase M24;Peptidase M24;Peptidase M24;Aminopeptidase P;Creatinase/aminopeptidase-like	metalloaminopeptidase activity	Molecular Function
Potra003708g22508.1	PRP38_ARATH Pre-mRNA-splicing factor 38 OS=Arabidopsis thaliana GN=PRP38 PE=1 SV=1	11	2.3E-110	72.55%	gnl|BL_ORD_ID|316609sp|Q8LB54|PRP38_ARATH Pre-mRNA-splicing factor 38 OS=Arabidopsis thaliana GN=PRP38 PE=1 SV=1	2.3E-110	87.25%	57.46%	51.91%	334724	null;Pre-mRNA-splicing factor 38, C-terminal;Pre-mRNA-splicing factor 38;Pre-mRNA-splicing factor 38;Pre-mRNA-splicing factor 38
Potra000657g05066.1	KPYC_TOBAC Pyruvate cytosolic isozyme OS=Nicotiana tabacum PE=2 SV=1	20	0.0E0	67.15%	gnl|BL_ORD_ID|207901sp|Q42954|KPYC_TOBAC Pyruvate kinase, cytosolic isozyme OS=Nicotiana tabacum PE=2 SV=1	0.0E0	88.21%	100.20%	99.61%	825854	Pyruvate kinase;Pyruvate kinase;Pyruvate kinase;Pyruvate kinase, C-terminal domain superfamily;Pyruvate kinase, C-terminal domain superfamily;Pyruvate kinase, C-terminal;Pyruvate kinase, barrel;Pyruvate kinase, barrel;Pyruvate kinase, barrel;Pyruvate kinase;Pyruvate kinase, active site;Pyruvate kinase, C-terminal domain superfamily;Pyruvate kinase-like, insert domain superfamily;Pyruvate/Phosphoe…	pyruvate kinase activity/potassium ion binding/glycolytic process/magnesium ion binding;pyruvate kinase activity/potassium ion binding/glycolytic process/magnesium ion binding;potassium ion binding/magnesium ion binding/glycolytic process/pyruvate kinase activity;pyruvate kinase activity/potassium ion binding/glycolytic process/magnesium ion binding;pyruvate kinase activity/glycolytic process;cat…	Molecular Function/Molecular Function/Biological Process/Molecular Function;Molecular Function/Molecular Function/Biological Process/Molecular Function;Molecular Function/Molecular Function/Biological Process/Molecular Function;Molecular Function/Molecular Function/Biological Process/Molecular Function;Molecular Function/Biological Process;Molecular Function
Potra003809g22940.4	---NA---										null;Galactose-binding-like domain superfamily;Galactose-binding-like domain superfamily;Galactose-binding-like domain superfamily;Galactose-binding-like domain superfamily;Galactose-binding-like domain superfamily
Potra000605g04598.2	UNE12_ARATH Transcription factor UNE12 OS=Arabidopsis thaliana GN=UNE12 PE=2 SV=2	20	3.3E-62	78.60%	gnl|BL_ORD_ID|493963sp|O22768|UNE12_ARATH Transcription factor UNE12 OS=Arabidopsis thaliana GN=UNE12 PE=2 SV=2	3.3E-62	82.95%	56.77%	52.85%	207223	Myc-type, basic helix-loop-helix (bHLH) domain;Myc-type, basic helix-loop-helix (bHLH) domain;Helix-loop-helix DNA-binding domain superfamily;Helix-loop-helix DNA-binding domain superfamily;Helix-loop-helix DNA-binding domain superfamily;Helix-loop-helix DNA-binding domain superfamily;Myc-type, basic helix-loop-helix (bHLH) domain;Myc-type, basic helix-loop-helix (bHLH) domain;Helix-loop-helix DN…	protein dimerization activity;protein dimerization activity;protein dimerization activity;protein dimerization activity;protein dimerization activity;protein dimerization activity	Molecular Function;Molecular Function;Molecular Function;Molecular Function;Molecular Function;Molecular Function
Potra188900g28646.1	PEX16_ARATH Peroxisome biogenesis 16 OS=Arabidopsis thaliana GN=PEX16 PE=1 SV=1	9	5.1E-153	46.44%	gnl|BL_ORD_ID|299792sp|Q8S8S1|PEX16_ARATH Peroxisome biogenesis protein 16 OS=Arabidopsis thaliana GN=PEX16 PE=1 SV=1	5.1E-153	74.46%	100.27%	102.79%	442.58	Peroxisome membrane protein, Pex16;Peroxisome membrane protein, Pex16;Peroxisome membrane protein, Pex16;Peroxisome membrane protein, Pex16;Peroxisome membrane protein, Pex16;Peroxisome membrane protein, Pex16;Peroxisome membrane protein, Pex16;Peroxisome membrane protein, Pex16;Peroxisome membrane protein, Pex16
Potra001051g08964.1	UVSSA_ARATH UV-stimulated scaffold A homolog OS=Arabidopsis thaliana GN=At3g61800 PE=3 SV=1	10	0.0E0	52.20%	gnl|BL_ORD_ID|499785sp|Q9M358|UVSSA_ARATH UV-stimulated scaffold protein A homolog OS=Arabidopsis thaliana GN=At3g61800 PE=3 SV=1	0.0E0	69.93%	103.16%	105.06%	661374	ENTH/VHS;Protein of unknown function DUF2043;Protein of unknown function DUF2043;Protein of unknown function DUF2043;Protein of unknown function DUF2043;ENTH/VHS
Potra001443g12148.3	BRWD1_HUMAN Bromodomain and WD repeat-containing 1 OS=Homo sapiens GN=BRWD1 PE=1 SV=4	20	1.5E-68	44.55%	gnl|BL_ORD_ID|46583sp|Q9NSI6|BRWD1_HUMAN Bromodomain and WD repeat-containing protein 1 OS=Homo sapiens GN=BRWD1 PE=1 SV=4	1.5E-68	47.70%	30.00%	43.28%	260766	WD40 repeat;Bromodomain;WD40/YVTN repeat-like-containing domain superfamily;WD40/YVTN repeat-like-containing domain superfamily;WD40/YVTN repeat-like-containing domain superfamily;Bromodomain-like superfamily;WD40/YVTN repeat-like-containing domain superfamily;WD40/YVTN repeat-like-containing domain superfamily;Bromodomain;WD40 repeat;WD40 repeat;WD40 repeat;WD40 repeat;WD40 repeat;WD40 repeat;WD…	protein binding;protein binding;protein binding;protein binding;protein binding;protein binding;protein binding;protein binding;protein binding;protein binding;protein binding;protein binding;protein binding;protein binding;protein binding;protein binding;protein binding	Molecular Function;Molecular Function;Molecular Function;Molecular Function;Molecular Function;Molecular Function;Molecular Function;Molecular Function;Molecular Function;Molecular Function;Molecular Function;Molecular Function;Molecular Function;Molecular Function;Molecular Function;Molecular Function;Molecular Function
Potra002538g19117.1	---NA---										Fumarate reductase/succinate dehydrogenase, transmembrane subunit;Putative ATP-synthase-associated protein;Putative ATP-synthase-associated protein;Putative ATP-synthase-associated protein;Putative ATP-synthase-associated protein;Putative ATP-synthase-associated protein;Putative ATP-synthase-associated protein;Putative ATP-synthase-associated protein;Putative ATP-synthase-associated protein;Putat…	membrane	Cellular Component
Potra001329g35249.1	SUVH4_ARATH Histone-lysine N- H3 lysine-9 specific SUVH4 OS=Arabidopsis thaliana GN=SUVH4 PE=1 SV=2	20	0.0E0	50.50%	gnl|BL_ORD_ID|447744sp|Q8GZB6|SUVH4_ARATH Histone-lysine N-methyltransferase, H3 lysine-9 specific SUVH4 OS=Arabidopsis thaliana GN=SUVH4 PE=1 SV=2	0.0E0	82.21%	81.09%	73.55%	702.59	null;SRA-YDG;Pre-SET domain;SET domain;SET domain;SRA-YDG superfamily;Pre-SET domain;Pre-SET domain;SRA-YDG;SRA-YDG;SRA-YDG;SRA-YDG;SRA-YDG;SRA-YDG;SRA-YDG;SRA-YDG;Post-SET domain;SRA-YDG;SET domain;Pre-SET domain;Histone H3-K9 methyltransferase, plant;PUA-like superfamily;PUA-like superfamily	histone-lysine N-methyltransferase activity/nucleus/zinc ion binding/histone lysine methylation;protein binding;protein binding;histone-lysine N-methyltransferase activity/nucleus/zinc ion binding/histone lysine methylation;protein binding;histone-lysine N-methyltransferase activity/nucleus/zinc ion binding/histone lysine methylation;histone methylation	Molecular Function/Cellular Component/Molecular Function/Biological Process;Molecular Function;Molecular Function;Molecular Function/Cellular Component/Molecular Function/Biological Process;Molecular Function;Molecular Function/Cellular Component/Molecular Function/Biological Process;Biological Process
Potra164016g27141.2	GUN17_ARATH Endoglucanase 17 OS=Arabidopsis thaliana GN=At4g02290 PE=2 SV=1	20	0.0E0	68.60%	gnl|BL_ORD_ID|164577sp|O81416|GUN17_ARATH Endoglucanase 17 OS=Arabidopsis thaliana GN=At4g02290 PE=2 SV=1	0.0E0	81.34%	95.54%	96.67%	685256	Glycoside hydrolase family 9;Glycoside hydrolase family 9;Glycoside hydrolase family 9;Glycoside hydrolase family 9;Glycoside hydrolase family 9;Glycosyl hydrolases family 9, Asp/Glu active sites;Glycoside hydrolase family 9, His active site;Glycoside hydrolase family 9, His active site;Glycoside hydrolase family 9, His active site;Glycoside hydrolase family 9, His active site;Glycoside hydrolase…	carbohydrate metabolic process/hydrolase activity, hydrolyzing O-glycosyl compounds;catalytic activity	Biological Process/Molecular Function;Molecular Function
Potra002658g19680.1	---NA---										GDP-fucose protein O-fucosyltransferase;GDP-fucose protein O-fucosyltransferase;GDP-fucose protein O-fucosyltransferase;GDP-fucose protein O-fucosyltransferase;GDP-fucose protein O-fucosyltransferase;GDP-fucose protein O-fucosyltransferase;GDP-fucose protein O-fucosyltransferase
Potra000826g06587.1	SPT20_HUMAN Spermatogenesis-associated 20 OS=Homo sapiens GN=SPATA20 PE=2 SV=3	6	0.0E0	61.33%	gnl|BL_ORD_ID|441168sp|Q8TB22|SPT20_HUMAN Spermatogenesis-associated protein 20 OS=Homo sapiens GN=SPATA20 PE=2 SV=3	0.0E0	58.27%	95.42%	99.08%	551977	Spermatogenesis-associated protein 20;Spermatogenesis-associated protein 20;Spermatogenesis-associated protein 20;Spermatogenesis-associated protein 20;Domain of unknown function DUF255;Domain of unknown function DUF255;Domain of unknown function DUF255;Thioredoxin-like superfamily;Six-hairpin glycosidase-like	catalytic activity	Molecular Function
Potra003226g21062.1	FH1_ARATH Formin 1 OS=Arabidopsis thaliana GN=FH1 PE=1 SV=1	20	0.0E0	70.30%	gnl|BL_ORD_ID|131822sp|Q9SE97|FH1_ARATH Formin-like protein 1 OS=Arabidopsis thaliana GN=FH1 PE=1 SV=1	0.0E0	85.47%	43.86%	41.72%	678707	null;Formin, FH2 domain;Formin, FH2 domain;Formin, FH2 domain;Formin, FH2 domain;Formin, FH2 domain;Formin, FH2 domain;Formin, FH2 domain;Formin, FH2 domain;Formin, FH2 domain;Formin, FH2 domain;Formin, FH2 domain;Formin, FH2 domain;Formin, FH2 domain;Formin, FH2 domain;Formin, FH2 domain;Formin, FH2 domain;Formin, FH2 domain;Formin, FH2 domain;Formin, FH2 domain;Formin, FH2 domain;Formin, FH2 do…
Potra000559g04054.8	5NTC_DICDI Cytosolic purine 5 -nucleotidase OS=Dictyostelium discoideum GN=nt5c2 PE=3 SV=1	19	1.6E-68	46.89%	gnl|BL_ORD_ID|2354sp|Q54XC1|5NTC_DICDI Cytosolic purine 5'-nucleotidase OS=Dictyostelium discoideum GN=nt5c2 PE=3 SV=1	1.6E-68	51.05%	88.68%	96.86%	237654	null;HAD-superfamily hydrolase, subfamily IG, 5'-nucleotidase;Purine 5'-nucleotidase;HAD superfamily;HAD-superfamily hydrolase, subfamily IG, 5'-nucleotidase;HAD-superfamily hydrolase, subfamily IG, 5'-nucleotidase;HAD-superfamily hydrolase, subfamily IG, 5'-nucleotidase;HAD-superfamily hydrolase, subfamily IG, 5'-nucleotidase;HAD-like superfamily
Potra000800g06345.1	YUC10_ARATH Probable indole-3-pyruvate monooxygenase YUCCA10 OS=Arabidopsis thaliana GN=YUC10 PE=2 SV=1	20	3.0E-138	53.05%	gnl|BL_ORD_ID|551993sp|Q9FVQ0|YUC10_ARATH Probable indole-3-pyruvate monooxygenase YUCCA10 OS=Arabidopsis thaliana GN=YUC10 PE=2 SV=1	3.0E-138	65.62%	108.62%	99.52%	407912	Pyridine nucleotide-disulphide oxidoreductase, class-II;Pyridine nucleotide-disulphide oxidoreductase, class-II;FAD/NAD(P)-binding domain superfamily;Flavin monooxygenase-like;FAD/NAD(P)-binding domain superfamily;FAD/NAD(P)-binding domain superfamily;FAD/NAD(P)-binding domain superfamily;FAD/NAD(P)-binding domain superfamily;FAD/NAD(P)-binding domain superfamily;FAD/NAD(P)-binding domain superfa…	oxidation-reduction process/oxidoreductase activity;NADP binding/oxidation-reduction process/flavin adenine dinucleotide binding/N,N-dimethylaniline monooxygenase activity	Biological Process/Molecular Function;Molecular Function/Biological Process/Molecular Function/Molecular Function
Potra163015g33743.2	BGAL1_ARATH Beta-galactosidase 1 OS=Arabidopsis thaliana GN=BGAL1 PE=2 SV=1	11	9.9E-15	87.36%	gnl|BL_ORD_ID|42704sp|Q9SCW1|BGAL1_ARATH Beta-galactosidase 1 OS=Arabidopsis thaliana GN=BGAL1 PE=2 SV=1	9.9E-15	97.22%	4.25%	58.06%	720182	Glycoside hydrolase 35, catalytic domain;Glycoside hydrolase 35, catalytic domain;Glycoside hydrolase 35, catalytic domain;Glycoside hydrolase, family 35;Glycoside hydrolase, family 35;Glycoside hydrolase, family 35;Glycoside hydrolase, family 35;Glycoside hydrolase, family 35;Glycoside hydrolase, family 35;Glycoside hydrolase, family 35;Glycoside hydrolase, family 35;Glycoside hydrolase, family …	hydrolase activity, hydrolyzing O-glycosyl compounds/carbohydrate metabolic process	Molecular Function/Biological Process
Potra003585g22091.1	SRK2H_ARATH Serine threonine- kinase SRK2H OS=Arabidopsis thaliana GN=SRK2H PE=1 SV=1	20	0.0E0	89.00%	gnl|BL_ORD_ID|441920sp|Q9FFP9|SRK2H_ARATH Serine/threonine-protein kinase SRK2H OS=Arabidopsis thaliana GN=SRK2H PE=1 SV=1	0.0E0	93.59%	86.67%	88.14%	578941	Protein kinase domain;Protein kinase domain;Protein kinase domain;Protein kinase domain;Protein kinase domain;Protein kinase domain;Protein kinase domain;Protein kinase domain;Protein kinase, ATP binding site;Serine/threonine-protein kinase, active site;Protein kinase domain;Protein kinase domain;Protein kinase-like domain superfamily	protein phosphorylation/protein kinase activity/ATP binding;protein phosphorylation/protein kinase activity/ATP binding;ATP binding;protein phosphorylation/protein kinase activity;protein phosphorylation/protein kinase activity/ATP binding	Biological Process/Molecular Function/Molecular Function;Biological Process/Molecular Function/Molecular Function;Molecular Function;Biological Process/Molecular Function;Biological Process/Molecular Function/Molecular Function
Potra000270g01017.1	PP365_ARATH Pentatricopeptide repeat-containing chloroplastic OS=Arabidopsis thaliana GN=PPR4 PE=1 SV=1	20	7.2E-9	42.10%	gnl|BL_ORD_ID|311328sp|Q0WMY5|PP365_ARATH Pentatricopeptide repeat-containing protein At5g04810, chloroplastic OS=Arabidopsis thaliana GN=PPR4 PE=1 SV=1	7.2E-9	39.80%	31.41%	33.60%	635438	null;SAP domain;SAP domain superfamily;SAP domain;SAP domain;Tetratricopeptide-like helical domain superfamily;Tetratricopeptide-like helical domain superfamily;Tetratricopeptide-like helical domain superfamily;Tetratricopeptide-like helical domain superfamily;Tetratricopeptide-like helical domain superfamily;SAP domain;SAP domain superfamily	protein binding	Molecular Function
Potra002860g20170.1	AB25G_ARATH ABC transporter G family member 25 OS=Arabidopsis thaliana GN=ABCG25 PE=2 SV=1	20	0.0E0	59.20%	gnl|BL_ORD_ID|3904sp|Q84TH5|AB25G_ARATH ABC transporter G family member 25 OS=Arabidopsis thaliana GN=ABCG25 PE=2 SV=1	0.0E0	79.22%	73.41%	88.52%	649432	AAA+ ATPase domain;ABC-2 type transporter;ABC-2 type transporter;ABC transporter-like;ABC transporter-like;ABC transporter-like;ABC transporter-like;ABC transporter-like;ABC transporter-like;ABC transporter-like;ABC transporter-like;ABC transporter-like;ABC transporter-like;ABC transporter-like;ABC transporter-like;ABC transporter-like;ABC transporter-like;P-loop containing nucleoside triphosphat…	membrane;ATPase activity/ATP binding;ATPase activity/ATP binding	Cellular Component;Molecular Function/Molecular Function;Molecular Function/Molecular Function
Potra003156g20865.3	FBL3_ARATH F-box LRR-repeat 3 OS=Arabidopsis thaliana GN=FBL3 PE=2 SV=1	20	4.4E-69	46.55%	gnl|BL_ORD_ID|129276sp|Q8RWU5|FBL3_ARATH F-box/LRR-repeat protein 3 OS=Arabidopsis thaliana GN=FBL3 PE=2 SV=1	4.4E-69	59.12%	54.44%	85.58%	237269	Leucine-rich repeat, cysteine-containing subtype;Leucine-rich repeat, cysteine-containing subtype;Leucine-rich repeat;Leucine-rich repeat domain superfamily;Leucine-rich repeat domain superfamily;Leucine-rich repeat domain superfamily;Leucine-rich repeat domain superfamily;Leucine-rich repeat domain superfamily;Leucine-rich repeat domain superfamily;Leucine-rich repeat domain superfamily;Leucine-…	protein binding;protein binding	Molecular Function;Molecular Function
Potra001411g11968.1	TELO2_MOUSE Telomere length regulation TEL2 homolog OS=Mus musculus GN=Telo2 PE=1 SV=2	6	1.2E-33	49.00%	gnl|BL_ORD_ID|466467sp|Q9DC40|TELO2_MOUSE Telomere length regulation protein TEL2 homolog OS=Mus musculus GN=Telo2 PE=1 SV=2	1.2E-33	42.06%	68.21%	55.79%	143665	Telomere length regulation protein, conserved domain;Armadillo-like helical;Armadillo-like helical;Armadillo-like helical;Armadillo-like helical
Potra002322g17744.6	PDS5B_CHICK Sister chromatid cohesion PDS5 homolog B OS=Gallus gallus GN=PDS5B PE=2 SV=3	19	7.6E-65	46.79%	gnl|BL_ORD_ID|296036sp|Q5F3U9|PDS5B_CHICK Sister chromatid cohesion protein PDS5 homolog B OS=Gallus gallus GN=PDS5B PE=2 SV=3	7.6E-65	45.92%	72.95%	60.98%	247669	null;null;null;null;Armadillo-like helical;Armadillo-like helical;Armadillo-like helical;Armadillo-like helical;Armadillo-like helical;Armadillo-like helical;Armadillo-like helical;Armadillo-like helical;Armadillo-type fold;Armadillo-type fold	binding	Molecular Function
Potra003591g22105.1	ZWIP2_ARATH Zinc finger WIP2 OS=Arabidopsis thaliana GN=WIP2 PE=1 SV=1	20	2.3E-131	56.55%	gnl|BL_ORD_ID|555538sp|Q9SVY1|ZWIP2_ARATH Zinc finger protein WIP2 OS=Arabidopsis thaliana GN=WIP2 PE=1 SV=1	2.3E-131	64.57%	103.92%	110.86%	388267	null;Zinc finger C2H2-type;Zinc finger C2H2-type;Zinc finger C2H2-type;Zinc finger C2H2-type;Zinc finger C2H2-type;Zinc finger C2H2-type;Zinc finger C2H2-type;Zinc finger C2H2-type;Zinc finger C2H2-type;Zinc finger C2H2-type;Zinc finger C2H2-type;Zinc finger C2H2-type;Zinc finger C2H2 superfamily	nucleic acid binding;nucleic acid binding;nucleic acid binding;nucleic acid binding	Molecular Function;Molecular Function;Molecular Function;Molecular Function
Potra001285g11091.1	PGIP_PYRCO Polygalacturonase inhibitor OS=Pyrus communis GN=PGIP PE=1 SV=1	20	7.5E-147	58.50%	gnl|BL_ORD_ID|300979sp|Q05091|PGIP_PYRCO Polygalacturonase inhibitor OS=Pyrus communis GN=PGIP PE=1 SV=1	7.5E-147	79.34%	92.42%	93.27%	424476	Leucine-rich repeat-containing N-terminal, plant-type;Leucine-rich repeat domain superfamily;Leucine-rich repeat domain superfamily;Leucine-rich repeat domain superfamily;Leucine-rich repeat domain superfamily;Leucine-rich repeat domain superfamily;Leucine-rich repeat domain superfamily;Leucine-rich repeat domain superfamily;Leucine-rich repeat;Leucine-rich repeat;Leucine-rich repeat;Leucine-rich…	protein binding;protein binding	Molecular Function;Molecular Function
Potra198293g34575.1	RPOA_POPAL DNA-directed RNA polymerase subunit alpha OS=Populus alba GN=rpoA PE=3 SV=1	20	8.1E-105	92.20%	gnl|BL_ORD_ID|392001sp|Q14FC5|RPOA_POPAL DNA-directed RNA polymerase subunit alpha OS=Populus alba GN=rpoA PE=3 SV=1	8.1E-105	100.00%	43.66%	100.00%	310071	DNA-directed RNA polymerase, RpoA/D/Rpb3-type;DNA-directed RNA polymerase, insert domain;DNA-directed RNA polymerase, insert domain superfamily;DNA-directed RNA polymerase, insert domain superfamily;DNA-directed RNA polymerase, insert domain superfamily;DNA-directed RNA polymerase, insert domain superfamily	transcription, DNA-templated/DNA-directed 5'-3' RNA polymerase activity;DNA-directed 5'-3' RNA polymerase activity/protein dimerization activity/transcription, DNA-templated	Biological Process/Molecular Function;Molecular Function/Molecular Function/Biological Process
Potra198293g30362.1	PETD_SOLLC Cytochrome b6-f complex subunit 4 OS=Solanum lycopersicum GN=petD PE=3 SV=1	20	7.0E-68	100.00%	gnl|BL_ORD_ID|299214sp|Q2MI70|PETD_SOLLC Cytochrome b6-f complex subunit 4 OS=Solanum lycopersicum GN=petD PE=3 SV=1	7.0E-68	100.00%	65.00%	67.97%	209.92	Cytochrome b6/f complex, subunit IV;Cytochrome b6/f complex, subunit IV;Cytochrome b6/f complex, subunit IV;Cytochrome b/b6, C-terminal;Cytochrome b/b6, C-terminal;Cytochrome b/b6, C-terminal;Cytochrome b/b6, C-terminal;Cytochrome b/b6, C-terminal;Cytochrome b/b6, C-terminal;Cytochrome b/b6, C-terminal;Cytochrome b/b6, C-terminal;Cytochrome b/b6, C-terminal domain superfamily	thylakoid membrane/electron transporter, transferring electrons within the cyclic electron transport pathway of photosynthesis activity/photosynthetic electron transport chain;electron carrier activity/membrane/oxidoreductase activity;electron carrier activity/membrane/oxidoreductase activity;electron carrier activity/membrane/oxidoreductase activity;oxidoreductase activity/electron carrier activ…	Cellular Component/Molecular Function/Biological Process;Molecular Function/Cellular Component/Molecular Function;Molecular Function/Cellular Component/Molecular Function;Molecular Function/Cellular Component/Molecular Function;Molecular Function/Molecular Function/Cellular Component
Potra001353g11600.6	ATH1_ARATH Homeobox ATH1 OS=Arabidopsis thaliana GN=ATH1 PE=1 SV=1	20	1.7E-98	65.35%	gnl|BL_ORD_ID|31987sp|P48731|ATH1_ARATH Homeobox protein ATH1 OS=Arabidopsis thaliana GN=ATH1 PE=1 SV=1	1.7E-98	70.10%	65.75%	56.24%	313923	Homeobox domain;POX domain;POX domain;Homeobox KN domain;Homeobox KN domain;Homeobox KN domain;Homeobox KN domain;Homeobox KN domain;Homeobox KN domain;Homeobox domain;Homeobox domain;Homeobox-like domain superfamily	DNA binding;DNA binding/regulation of transcription, DNA-templated;DNA binding;DNA binding;DNA binding	Molecular Function;Molecular Function/Biological Process;Molecular Function;Molecular Function;Molecular Function
Potra002919g20309.4	GT12_ORYSJ Probable glucuronosyltransferase Os01g0675500 OS=Oryza sativa japonica GN=Os01g0675500 PE=2 SV=1	20	1.1E-55	56.65%	gnl|BL_ORD_ID|163188sp|Q5QM25|GT12_ORYSJ Probable glucuronosyltransferase Os01g0675500 OS=Oryza sativa subsp. japonica GN=Os01g0675500 PE=2 SV=1	1.1E-55	61.04%	55.83%	71.35%	194126	Glycosyl transferase, family 43;Nucleotide-diphospho-sugar transferases;Nucleotide-diphospho-sugar transferases;Glycosyl transferase, family 43;Glycosyl transferase, family 43;Glycosyl transferase, family 43;Glycosyl transferase, family 43;Glycosyl transferase, family 43;Glycosyl transferase, family 43;Glycosyl transferase, family 43;Glycosyl transferase, family 43;Glycosyl transferase, family 43…	membrane/galactosylgalactosylxylosylprotein 3-beta-glucuronosyltransferase activity;membrane/galactosylgalactosylxylosylprotein 3-beta-glucuronosyltransferase activity	Cellular Component/Molecular Function;Cellular Component/Molecular Function
Potra000789g35348.1	HPSE3_ARATH Heparanase 3 OS=Arabidopsis thaliana GN=At5g34940 PE=2 SV=2	12	0.0E0	48.33%	gnl|BL_ORD_ID|179544sp|Q9FZP1|HPSE3_ARATH Heparanase-like protein 3 OS=Arabidopsis thaliana GN=At5g34940 PE=2 SV=2	0.0E0	72.91%	100.56%	95.74%	640573	null;Glycoside hydrolase, family 79;Glycoside hydrolase, family 79;Glycoside hydrolase, family 79;Glycoside hydrolase, family 79;Glycoside hydrolase, family 79;Glycoside hydrolase, family 79;Glycoside hydrolase superfamily;Glycoside hydrolase superfamily	hydrolase activity, acting on glycosyl bonds/membrane;hydrolase activity, acting on glycosyl bonds/membrane	Molecular Function/Cellular Component;Molecular Function/Cellular Component
Potra002164g16718.1	NSTU3_ARATH Nucleotide-sugar uncharacterized transporter 3 OS=Arabidopsis thaliana GN=At4g32272 PE=2 SV=1	20	3.2E-170	49.15%	gnl|BL_ORD_ID|275706sp|A8MRY9|NSTU3_ARATH Nucleotide-sugar uncharacterized transporter 3 OS=Arabidopsis thaliana GN=At4g32272 PE=2 SV=1	3.2E-170	82.37%	100.58%	96.65%	485723	Sugar phosphate transporter domain;Sugar phosphate transporter domain;Sugar phosphate transporter domain;Sugar phosphate transporter domain;Sugar phosphate transporter domain;Sugar phosphate transporter domain;Sugar phosphate transporter domain;Sugar phosphate transporter domain;Sugar phosphate transporter domain;Sugar phosphate transporter domain;Sugar phosphate transporter domain;Sugar phosphat…
Potra000767g06057.6	PDS5_YEAST Sister chromatid cohesion PDS5 OS=Saccharomyces cerevisiae (strain ATCC 204508 S288c) GN=PDS5 PE=1 SV=1	14	2.2E-9	50.57%	gnl|BL_ORD_ID|296042sp|Q04264|PDS5_YEAST Sister chromatid cohesion protein PDS5 OS=Saccharomyces cerevisiae (strain ATCC 204508 / S288c) GN=PDS5 PE=1 SV=1	2.2E-9	53.28%	10.73%	18.87%	650846	Armadillo-like helical;Armadillo-like helical;Armadillo-like helical;Armadillo-like helical;Armadillo-type fold	binding	Molecular Function
Potra002131g16512.7	TSS_ARATH TSS OS=Arabidopsis thaliana GN=TSS PE=1 SV=1	16	0.0E0	53.13%	gnl|BL_ORD_ID|486493sp|F4JKH6|TSS_ARATH Protein TSS OS=Arabidopsis thaliana GN=TSS PE=1 SV=1	0.0E0	62.66%	47.55%	101.29%	691034	null;Winged helix-like DNA-binding domain superfamily;Winged helix-like DNA-binding domain superfamily;Winged helix-like DNA-binding domain superfamily;Winged helix-like DNA-binding domain superfamily;Winged helix-like DNA-binding domain superfamily;Winged helix-like DNA-binding domain superfamily;Winged helix-like DNA-binding domain superfamily;Winged helix-like DNA-binding domain superfamily
Potra002194g16906.1	NUD20_ARATH Nudix hydrolase chloroplastic OS=Arabidopsis thaliana GN=NUDT20 PE=2 SV=1	4	4.4E-136	66.25%	gnl|BL_ORD_ID|278577sp|Q8VXZ0|NUD20_ARATH Nudix hydrolase 20, chloroplastic OS=Arabidopsis thaliana GN=NUDT20 PE=2 SV=1	4.4E-136	77.71%	83.96%	75.12%	402134	Domain of unknown function DUF4743;Domain of unknown function DUF4743;NUDIX hydrolase domain;NUDIX hydrolase domain;NUDIX hydrolase domain;NUDIX hydrolase domain;NUDIX hydrolase domain;NUDIX hydrolase-like domain superfamily	hydrolase activity;hydrolase activity;hydrolase activity	Molecular Function;Molecular Function;Molecular Function
Potra002835g20088.2	WAPL_HUMAN Wings apart homolog OS=Homo sapiens GN=WAPL PE=1 SV=1	2	6.7E-9	41.00%	gnl|BL_ORD_ID|507514sp|Q7Z5K2|WAPL_HUMAN Wings apart-like protein homolog OS=Homo sapiens GN=WAPL PE=1 SV=1	6.7E-9	41.18%	24.29%	34.00%	635438	Wings apart-like protein;Armadillo-like helical;Armadillo-like helical;Armadillo-like helical;Armadillo-like helical;Armadillo-like helical;Armadillo-like helical;Armadillo-like helical;Armadillo-like helical;Armadillo-type fold	binding	Molecular Function
Potra003699g22481.1	Y5613_ARATH Probable receptor kinase At5g61350 OS=Arabidopsis thaliana GN=At5g61350 PE=2 SV=1	20	0.0E0	62.70%	gnl|BL_ORD_ID|530959sp|Q9FLJ8|Y5613_ARATH Probable receptor-like protein kinase At5g61350 OS=Arabidopsis thaliana GN=At5g61350 PE=2 SV=1	0.0E0	77.79%	95.72%	93.94%	1001.5	Protein kinase domain;Protein kinase domain;Serine-threonine/tyrosine-protein kinase, catalytic domain;Malectin-like carbohydrate-binding domain;Malectin-like carbohydrate-binding domain;Malectin-like carbohydrate-binding domain;Malectin-like carbohydrate-binding domain;Malectin-like carbohydrate-binding domain;Serine/threonine-protein kinase, active site;Protein kinase, ATP binding site;Protein …	protein phosphorylation/protein kinase activity/ATP binding;protein kinase activity/protein phosphorylation;protein phosphorylation/protein kinase activity;ATP binding;protein phosphorylation/protein kinase activity/ATP binding	Biological Process/Molecular Function/Molecular Function;Molecular Function/Biological Process;Biological Process/Molecular Function;Molecular Function;Biological Process/Molecular Function/Molecular Function
Potra001530g12714.2	SUN4_ARATH SUN domain-containing 4 OS=Arabidopsis thaliana GN=SUN4 PE=1 SV=1	9	4.7E-159	62.11%	gnl|BL_ORD_ID|446922sp|F4I8I0|SUN4_ARATH SUN domain-containing protein 4 OS=Arabidopsis thaliana GN=SUN4 PE=1 SV=1	4.7E-159	66.86%	86.58%	87.76%	475707	SUN domain;Galactose-binding-like domain superfamily;Galactose-binding-like domain superfamily;Galactose-binding-like domain superfamily;Galactose-binding-like domain superfamily;Galactose-binding-like domain superfamily;Galactose-binding-like domain superfamily;Galactose-binding-like domain superfamily;Galactose-binding-like domain superfamily;Galactose-binding-like domain superfamily;Galactose-…
Potra000186g00746.3	TCX5_ARATH tesmin TSO1-like CXC 5 OS=Arabidopsis thaliana GN=TCX5 PE=1 SV=1	19	1.9E-180	60.84%	gnl|BL_ORD_ID|465702sp|Q9SZD1|TCX5_ARATH Protein tesmin/TSO1-like CXC 5 OS=Arabidopsis thaliana GN=TCX5 PE=1 SV=1	1.9E-180	65.99%	97.51%	99.66%	530791	null;null;Tesmin/TSO1-like CXC domain;CRC domain;CRC domain;CRC domain;CRC domain;CRC domain;CRC domain;Lin-54 family;Lin-54 family;CRC domain
Potra000546g03886.1	UBC4_SOLLC Ubiquitin-conjugating enzyme E2-17 kDa OS=Solanum lycopersicum PE=2 SV=1	20	3.3E-102	92.75%	gnl|BL_ORD_ID|490396sp|P35135|UBC4_SOLLC Ubiquitin-conjugating enzyme E2-17 kDa OS=Solanum lycopersicum PE=2 SV=1	3.3E-102	97.30%	100.00%	68.20%	299286	null;Ubiquitin-conjugating enzyme E2;Ubiquitin-conjugating enzyme/RWD-like;Ubiquitin-conjugating enzyme/RWD-like;Ubiquitin-conjugating enzyme/RWD-like;Ubiquitin-conjugating enzyme, active site;Ubiquitin-conjugating enzyme E2;Ubiquitin-conjugating enzyme E2;Ubiquitin-conjugating enzyme/RWD-like
Potra000830g06650.1	---NA---										FCP1 homology domain;FCP1 homology domain;HAD superfamily;HAD superfamily;HAD superfamily;HAD superfamily;FCP1 homology domain;HAD-like superfamily
Potra001878g14984.1	XTH23_ARATH Probable xyloglucan endotransglucosylase hydrolase 23 OS=Arabidopsis thaliana GN=XTH23 PE=2 SV=1	20	9.8E-131	71.45%	gnl|BL_ORD_ID|510620sp|Q38910|XTH23_ARATH Probable xyloglucan endotransglucosylase/hydrolase protein 23 OS=Arabidopsis thaliana GN=XTH23 PE=2 SV=1	9.8E-131	77.98%	96.85%	96.18%	380178	null;Xyloglucan endo-transglycosylase, C-terminal;Xyloglucan endotransglucosylase/hydrolase;Glycoside hydrolase family 16;Glycoside hydrolase family 16;Glycoside hydrolase family 16;Glycoside hydrolase, family 16, active site;Glycoside hydrolase, family 16, active site;Glycoside hydrolase, family 16, active site;Glycoside hydrolase, family 16, active site;Glycoside hydrolase, family 16, active si…	xyloglucan:xyloglucosyl transferase activity/apoplast/cell wall/cellular glucan metabolic process;xyloglucan metabolic process/xyloglucan:xyloglucosyl transferase activity/cell wall biogenesis;carbohydrate metabolic process/hydrolase activity, hydrolyzing O-glycosyl compounds;carbohydrate metabolic process/hydrolase activity, hydrolyzing O-glycosyl compounds;carbohydrate metabolic process/hydrola…	Molecular Function/Cellular Component/Cellular Component/Biological Process;Biological Process/Molecular Function/Biological Process;Biological Process/Molecular Function;Biological Process/Molecular Function;Biological Process/Molecular Function
Potra003759g22721.6	ISW2_ARATH ISWI chromatin-remodeling complex ATPase CHR11 OS=Arabidopsis thaliana GN=CHR11 PE=1 SV=4	20	0.0E0	70.20%	gnl|BL_ORD_ID|198372sp|Q8RWY3|ISW2_ARATH ISWI chromatin-remodeling complex ATPase CHR11 OS=Arabidopsis thaliana GN=CHR11 PE=1 SV=4	0.0E0	95.77%	91.86%	99.18%	1698.33	null;SANT/Myb domain;Helicase, C-terminal;Helicase superfamily 1/2, ATP-binding domain;Helicase, C-terminal;ISWI, HAND domain;ISWI, HAND domain;ISWI, HAND domain;ISWI, HAND domain;ISWI, HAND domain;SNF2-related, N-terminal domain;SLIDE domain;SLIDE domain;SLIDE domain;SLIDE domain;ISWI family;ISWI family;SANT domain;Helicase superfamily 1/2, ATP-binding domain;Helicase, C-terminal;Helicase, C-ter…	ATP-dependent chromatin remodeling/nucleosome binding;ATP binding;nucleic acid binding/hydrolase activity, acting on acid anhydrides, in phosphorus-containing anhydrides/nucleus/chromatin remodeling/ATP binding;ATPase activity/NURF complex/ATP-dependent chromatin remodeling;DNA binding;DNA binding	Biological Process/Molecular Function;Molecular Function;Molecular Function/Molecular Function/Cellular Component/Biological Process/Molecular Function;Molecular Function/Cellular Component/Biological Process;Molecular Function;Molecular Function
Potra008222g33387.1	ARFW_ARATH auxin response factor 23 OS=Arabidopsis thaliana GN=ARF23 PE=5 SV=2	4	2.8E-5	50.00%	gnl|BL_ORD_ID|21023sp|Q9LP07|ARFW_ARATH Putative auxin response factor 23 OS=Arabidopsis thaliana GN=ARF23 PE=5 SV=2	2.8E-5	49.47%	42.79%	93.14%	44669	B3 DNA binding domain;B3 DNA binding domain;DNA-binding pseudobarrel domain superfamily;B3 DNA binding domain;B3 DNA binding domain;DNA-binding pseudobarrel domain superfamily	DNA binding;DNA binding;DNA binding;DNA binding	Molecular Function;Molecular Function;Molecular Function;Molecular Function
Potra002976g20432.1	HPAT3_ARATH Hydroxyproline O-arabinosyltransferase 3 OS=Arabidopsis thaliana GN=HPAT3 PE=1 SV=1	5	2.4E-179	65.80%	gnl|BL_ORD_ID|178867sp|Q9FY51|HPAT3_ARATH Hydroxyproline O-arabinosyltransferase 3 OS=Arabidopsis thaliana GN=HPAT3 PE=1 SV=1	2.4E-179	84.03%	99.72%	97.28%	509605	null;null;null;null;null;null;null;null
Potra001755g14293.1	ESD4_ARATH Ubiquitin-like-specific protease ESD4 OS=Arabidopsis thaliana GN=ESD4 PE=1 SV=1	20	2.0E-111	53.75%	gnl|BL_ORD_ID|121619sp|Q94F30|ESD4_ARATH Ubiquitin-like-specific protease ESD4 OS=Arabidopsis thaliana GN=ESD4 PE=1 SV=1	2.0E-111	73.54%	66.46%	61.67%	347051	Ulp1 protease family, C-terminal catalytic domain;Ulp1 protease family, C-terminal catalytic domain;Ulp1 protease family, C-terminal catalytic domain;Ulp1 protease family, C-terminal catalytic domain;Ulp1 protease family, C-terminal catalytic domain;Ulp1 protease family, C-terminal catalytic domain;Ulp1 protease family, C-terminal catalytic domain	cysteine-type peptidase activity/proteolysis;cysteine-type peptidase activity/proteolysis	Molecular Function/Biological Process;Molecular Function/Biological Process
Potra004460g24944.1	PHT13_ARATH Probable inorganic phosphate transporter 1-3 OS=Arabidopsis thaliana GN=PHT1-3 PE=2 SV=1	20	0.0E0	82.90%	gnl|BL_ORD_ID|303823sp|O48639|PHT13_ARATH Probable inorganic phosphate transporter 1-3 OS=Arabidopsis thaliana GN=PHT1-3 PE=2 SV=1	0.0E0	89.36%	99.23%	92.82%	763066	Phosphate permease;Phosphate permease;Phosphate permease;Major facilitator, sugar transporter-like;Major facilitator, sugar transporter-like;Major facilitator, sugar transporter-like;Major facilitator, sugar transporter-like;Major facilitator, sugar transporter-like;Major facilitator, sugar transporter-like;Major facilitator, sugar transporter-like;Major facilitator, sugar transporter-like;Major …	phosphate ion transport/integral component of membrane/inorganic phosphate transmembrane transporter activity;integral component of membrane/transmembrane transporter activity/transmembrane transport	Biological Process/Cellular Component/Molecular Function;Cellular Component/Molecular Function/Biological Process
Potra198651g30161.1	---NA---
Potra188644g28620.2	SC16B_ARATH transport SEC16B homolog OS=Arabidopsis thaliana GN=SEC16B PE=1 SV=1	20	0.0E0	47.40%	gnl|BL_ORD_ID|426325sp|Q9FGK8|SC16B_ARATH Protein transport protein SEC16B homolog OS=Arabidopsis thaliana GN=SEC16B PE=1 SV=1	0.0E0	63.89%	103.97%	100.14%	1089.33	Sec16, central conserved domain;Ancestral coatomer element 1, Sec16/Sec31;Ancestral coatomer element 1, Sec16/Sec31;Ancestral coatomer element 1, Sec16/Sec31;Ancestral coatomer element 1, Sec16/Sec31;Ancestral coatomer element 1, Sec16/Sec31;Ancestral coatomer element 1, Sec16/Sec31;Ancestral coatomer element 1, Sec16/Sec31;Ancestral coatomer element 1, Sec16/Sec31;Ancestral coatomer element 1, S…	COPII vesicle coating	Biological Process
Potra200455g29509.1	PER20_ARATH Peroxidase 20 OS=Arabidopsis thaliana GN=PER20 PE=2 SV=1	20	2.3E-157	65.70%	gnl|BL_ORD_ID|298778sp|Q9SLH7|PER20_ARATH Peroxidase 20 OS=Arabidopsis thaliana GN=PER20 PE=2 SV=1	2.3E-157	85.29%	91.07%	90.27%	451825	Plant peroxidase;Haem peroxidase, plant/fungal/bacterial;Haem peroxidase, plant/fungal/bacterial;Haem peroxidase, plant/fungal/bacterial;Haem peroxidase, plant/fungal/bacterial;Haem peroxidase, plant/fungal/bacterial;Haem peroxidase, plant/fungal/bacterial;Peroxidases heam-ligand binding site;Peroxidase, active site;Peroxidase, active site;Peroxidase, active site;Peroxidase, active site;Peroxidas…	heme binding/peroxidase activity/oxidation-reduction process/response to oxidative stress;heme binding/peroxidase activity/oxidation-reduction process/response to oxidative stress;heme binding/peroxidase activity/oxidation-reduction process/response to oxidative stress;peroxidase activity/oxidation-reduction process;heme binding/peroxidase activity/oxidation-reduction process/response to oxidativ…	Molecular Function/Molecular Function/Biological Process/Biological Process;Molecular Function/Molecular Function/Biological Process/Biological Process;Molecular Function/Molecular Function/Biological Process/Biological Process;Molecular Function/Biological Process;Molecular Function/Molecular Function/Biological Process/Biological Process;Biological Process/Molecular Function;Molecular Function/…
Potra001519g12646.2	MARH2_RAT E3 ubiquitin- ligase MARCH2 OS=Rattus norvegicus GN=March2 PE=1 SV=1	20	9.1E-8	55.30%	gnl|BL_ORD_ID|228025sp|Q5I0I2|MARH2_RAT E3 ubiquitin-protein ligase MARCH2 OS=Rattus norvegicus GN=March2 PE=1 SV=1	9.1E-8	57.14%	25.61%	27.27%	546842	Zinc finger, RING-CH-type;Zinc finger, RING-CH-type;Protein of unknown function DUF3675;Zinc finger, RING/FYVE/PHD-type;E3 ubiquitin-protein ligase MARCH-like;E3 ubiquitin-protein ligase MARCH-like;E3 ubiquitin-protein ligase MARCH-like;E3 ubiquitin-protein ligase MARCH-like;E3 ubiquitin-protein ligase MARCH-like;E3 ubiquitin-protein ligase MARCH-like;E3 ubiquitin-protein ligase MARCH-like;Zinc f…	zinc ion binding;zinc ion binding;zinc ion binding	Molecular Function;Molecular Function;Molecular Function
Potra000495g03164.1	SSY4_ARATH Probable starch synthase chloroplastic amyloplastic OS=Arabidopsis thaliana GN=SS4 PE=2 SV=1	20	0.0E0	60.30%	gnl|BL_ORD_ID|444349sp|Q0WVX5|SSY4_ARATH Probable starch synthase 4, chloroplastic/amyloplastic OS=Arabidopsis thaliana GN=SS4 PE=2 SV=1	0.0E0	81.69%	90.87%	93.66%	1293.49	null;null;null;null;null;null;null;null;Bacterial/plant glycogen synthase;Glycosyl transferase, family 1;Starch synthase, catalytic domain;Starch synthase, catalytic domain;Starch synthase, catalytic domain;Starch synthase, catalytic domain;Starch synthase, catalytic domain;Starch synthase, catalytic domain;Starch synthase, catalytic domain;Bacterial/plant glycogen synthase;Bacterial/plant glycog…	glycogen (starch) synthase activity;glycogen (starch) synthase activity	Molecular Function;Molecular Function
Potra196739g29156.1	PSBD_NANDO Photosystem II D2 OS=Nandina domestica GN=psbD PE=3 SV=1	20	0.0E0	100.00%	gnl|BL_ORD_ID|319551sp|Q09FW6|PSBD_NANDO Photosystem II D2 protein OS=Nandina domestica GN=psbD PE=3 SV=1	0.0E0	100.00%	87.54%	98.72%	603594	Photosynthetic reaction centre, L/M;Photosystem II D2 protein;Photosystem II protein D1 superfamily;Photosystem II protein D1 superfamily;Photosynthetic reaction centre, L/M;Photosynthetic reaction centre, L/M;Photosynthetic reaction centre, L/M;Photosynthetic reaction centre, L/M;Photosynthetic reaction centre, L/M;Photosynthetic reaction centre, L/M;Photosynthetic reaction centre, L/M;Photosynt…	photosynthesis, light reaction/electron transporter, transferring electrons within the cyclic electron transport pathway of photosynthesis activity/photosynthetic electron transport in photosystem II;photosystem II/photosynthesis/electron transporter, transferring electrons within the cyclic electron transport pathway of photosynthesis activity/photosynthesis, light reaction/membrane;electron tra…	Biological Process/Molecular Function/Biological Process;Cellular Component/Biological Process/Molecular Function/Biological Process/Cellular Component;Molecular Function/Biological Process/Biological Process;Molecular Function/Biological Process/Biological Process;Biological Process/Molecular Function/Biological Process;Biological Process/Molecular Function/Biological Process;Biological Process/…
Potra000221g00908.1	CSPLN_POPTR CASP 3A2 OS=Populus trichocarpa GN=POPTRDRAFT_751837 PE=2 SV=2	20	5.3E-132	64.35%	gnl|BL_ORD_ID|79984sp|B9GGL4|CSPLN_POPTR CASP-like protein 3A2 OS=Populus trichocarpa GN=POPTRDRAFT_751837 PE=2 SV=2	5.3E-132	98.10%	100.00%	99.53%	377096	Casparian strip membrane protein;Domain of unknown function DUF588;Domain of unknown function DUF588;Domain of unknown function DUF588;Domain of unknown function DUF588;Domain of unknown function DUF588;Domain of unknown function DUF588;Domain of unknown function DUF588;Domain of unknown function DUF588;Domain of unknown function DUF588;Domain of unknown function DUF588;Domain of unknown function…
Potra002429g18446.3	NIPA4_ARATH Probable magnesium transporter NIPA4 OS=Arabidopsis thaliana GN=At1g71900 PE=2 SV=1	20	2.4E-119	73.40%	gnl|BL_ORD_ID|269973sp|Q94AH3|NIPA4_ARATH Probable magnesium transporter NIPA4 OS=Arabidopsis thaliana GN=At1g71900 PE=2 SV=1	2.4E-119	93.00%	70.85%	92.75%	352058	Magnesium transporter NIPA;Magnesium transporter NIPA;Magnesium transporter NIPA;Magnesium transporter NIPA;Magnesium transporter NIPA;Magnesium transporter NIPA;Magnesium transporter NIPA;Magnesium transporter NIPA;Magnesium transporter NIPA;Magnesium transporter NIPA;Magnesium transporter NIPA;Magnesium transporter NIPA;Magnesium transporter NIPA;Magnesium transporter NIPA;Magnesium transporter…	magnesium ion transport/magnesium ion transmembrane transporter activity/integral component of membrane;magnesium ion transport/magnesium ion transmembrane transporter activity/integral component of membrane	Biological Process/Molecular Function/Cellular Component;Biological Process/Molecular Function/Cellular Component
Potra000478g02920.1	GLR27_ARATH Glutamate receptor OS=Arabidopsis thaliana GN= PE=2 SV=3	20	2.0E-120	49.90%	gnl|BL_ORD_ID|154494sp|Q8LGN0|GLR27_ARATH Glutamate receptor 2.7 OS=Arabidopsis thaliana GN=GLR2.7 PE=2 SV=3	2.0E-120	53.03%	86.76%	94.72%	394815	Ionotropic glutamate receptor;Ionotropic glutamate receptor;Ionotropic glutamate receptor;Ionotropic glutamate receptor;Ionotropic glutamate receptor;Solute-binding protein family 3/N-terminal domain of MltF;Receptor, ligand binding region;Receptor, ligand binding region;Ionotropic glutamate receptor;Ionotropic glutamate receptor, plant;Ionotropic glutamate receptor, plant;Ionotropic glutamate re…	ionotropic glutamate receptor activity/membrane;ionotropic glutamate receptor activity/membrane	Molecular Function/Cellular Component;Molecular Function/Cellular Component
Potra003971g23863.1	FUBP2_MOUSE Far upstream element-binding 2 OS=Mus musculus GN=Khsrp PE=1 SV=2	20	1.7E-21	51.15%	gnl|BL_ORD_ID|139649sp|Q3U0V1|FUBP2_MOUSE Far upstream element-binding protein 2 OS=Mus musculus GN=Khsrp PE=1 SV=2	1.7E-21	54.22%	30.08%	29.64%	103605	K Homology domain;K Homology domain, type 1;K Homology domain, type 1 superfamily;K Homology domain, type 1 superfamily;K Homology domain, type 1 superfamily;K Homology domain, type 1 superfamily;K Homology domain, type 1 superfamily;K Homology domain, type 1 superfamily;K Homology domain, type 1 superfamily;K Homology domain, type 1 superfamily;K Homology domain, type 1 superfamily;K Homology do…	nucleic acid binding;RNA binding;RNA binding;RNA binding;RNA binding;RNA binding	Molecular Function;Molecular Function;Molecular Function;Molecular Function;Molecular Function;Molecular Function
Potra000927g07542.2	PCYOX_ARATH Farnesylcysteine lyase OS=Arabidopsis thaliana GN=FLCY PE=1 SV=1	9	2.4E-155	51.22%	gnl|BL_ORD_ID|295243sp|P57681|PCYOX_ARATH Farnesylcysteine lyase OS=Arabidopsis thaliana GN=FLCY PE=1 SV=1	2.4E-155	77.37%	82.20%	97.16%	456447	Prenylcysteine lyase;FAD/NAD(P)-binding domain superfamily;FAD/NAD(P)-binding domain superfamily;FAD/NAD(P)-binding domain superfamily;Prenylcysteine oxidase;Prenylcysteine oxidase;Prenylcysteine oxidase;Prenylcysteine oxidase;Prenylcysteine oxidase;Prenylcysteine oxidase;Prenylcysteine oxidase;Prenylcysteine oxidase;Prenylcysteine oxidase;FAD/NAD(P)-binding domain superfamily	oxidoreductase activity, acting on a sulfur group of donors, oxygen as acceptor/oxidation-reduction process/prenylcysteine catabolic process;prenylcysteine oxidase activity	Molecular Function/Biological Process/Biological Process;Molecular Function
Potra001032g08662.5	STB5L_HUMAN Syntaxin-binding 5-like OS=Homo sapiens GN=STXBP5L PE=1 SV=2	19	7.3E-18	42.68%	gnl|BL_ORD_ID|444677sp|Q9Y2K9|STB5L_HUMAN Syntaxin-binding protein 5-like OS=Homo sapiens GN=STXBP5L PE=1 SV=2	7.3E-18	44.81%	28.41%	36.12%	932041	WD40 repeat;WD40/YVTN repeat-like-containing domain superfamily;WD40/YVTN repeat-like-containing domain superfamily;WD40/YVTN repeat-like-containing domain superfamily;WD40/YVTN repeat-like-containing domain superfamily;WD40/YVTN repeat-like-containing domain superfamily;WD40 repeat, conserved site;WD40 repeat, conserved site;WD40 repeat, conserved site;WD40 repeat, conserved site;WD40-repeat-con…	protein binding;protein binding;protein binding;protein binding	Molecular Function;Molecular Function;Molecular Function;Molecular Function
Potra003123g32099.1	Y1607_ARATH Uncharacterized protein At1g76070 OS=Arabidopsis thaliana GN=At1g76070 PE=1 SV=1	1	1.9E-6	42.00%	gnl|BL_ORD_ID|518078sp|Q9SGS5|Y1607_ARATH Uncharacterized protein At1g76070 OS=Arabidopsis thaliana GN=At1g76070 PE=1 SV=1	1.9E-6	42.13%	79.41%	101.41%	508322	null;null;null;null;null;null;null;null;null;null
Potra196739g29144.1	RK20_POPAL 50S ribosomal chloroplastic OS=Populus alba GN=rpl20 PE=3 SV=1	20	3.1E-64	88.55%	gnl|BL_ORD_ID|353343sp|Q14FD4|RK20_POPAL 50S ribosomal protein L20, chloroplastic OS=Populus alba GN=rpl20 PE=3 SV=1	3.1E-64	100.00%	84.62%	83.90%	197593	Ribosomal protein L20;Ribosomal protein L20, C-terminal;Ribosomal protein L20;Ribosomal protein L20;Ribosomal protein L20;Ribosomal protein L20;Ribosomal protein L20;Ribosomal protein L20;Ribosomal protein L20;Ribosomal protein L20;Ribosomal protein L20, C-terminal	ribosome/translation/structural constituent of ribosome/intracellular/rRNA binding;ribosome/translation/structural constituent of ribosome/intracellular/rRNA binding;ribosome/translation/structural constituent of ribosome/intracellular/rRNA binding;ribosome/translation/structural constituent of ribosome/intracellular/rRNA binding;ribosome/translation/structural constituent of ribosome/intracellul…	Cellular Component/Biological Process/Molecular Function/Cellular Component/Molecular Function;Cellular Component/Biological Process/Molecular Function/Cellular Component/Molecular Function;Cellular Component/Biological Process/Molecular Function/Cellular Component/Molecular Function;Cellular Component/Biological Process/Molecular Function/Cellular Component/Molecular Function;Cellular Component/…
Potra196739g29151.1	RBL_POPTM Ribulose bisphosphate carboxylase large chain OS=Populus tremuloides GN=rbcL PE=3 SV=1	20	0.0E0	98.30%	gnl|BL_ORD_ID|339827sp|P48713|RBL_POPTM Ribulose bisphosphate carboxylase large chain OS=Populus tremuloides GN=rbcL PE=3 SV=1	0.0E0	100.00%	100.00%	99.79%	954.51	Ribulose bisphosphate carboxylase, large subunit, ferrodoxin-like N-terminal;Ribulose bisphosphate carboxylase, large subunit, C-terminal domain superfamily;Ribulose bisphosphate carboxylase, large subunit, C-terminal;RuBisCO large subunit, N-terminal domain superfamily;RuBisCO;RuBisCO;Ribulose bisphosphate carboxylase, large chain, active site;Ribulose bisphosphate carboxylase large subunit, typ…	ribulose-bisphosphate carboxylase activity/carbon fixation;magnesium ion binding;magnesium ion binding;carbon fixation/ribulose-bisphosphate carboxylase activity;ribulose-bisphosphate carboxylase activity/carbon fixation/magnesium ion binding;magnesium ion binding/carbon fixation/ribulose-bisphosphate carboxylase activity;magnesium ion binding/carbon fixation/ribulose-bisphosphate carboxylase act…	Molecular Function/Biological Process;Molecular Function;Molecular Function;Biological Process/Molecular Function;Molecular Function/Biological Process/Molecular Function;Molecular Function/Biological Process/Molecular Function;Molecular Function/Biological Process/Molecular Function;Molecular Function;Biological Process/Molecular Function
Potra002241g17222.1	DIR23_ARATH Dirigent 23 OS=Arabidopsis thaliana GN=DIR23 PE=2 SV=1	8	1.3E-7	69.38%	gnl|BL_ORD_ID|99230sp|Q84TH6|DIR23_ARATH Dirigent protein 23 OS=Arabidopsis thaliana GN=DIR23 PE=2 SV=1	1.3E-7	73.33%	24.06%	47.87%	500618	Dirigent protein;Allene oxide cyclase/dirigent protein;Allene oxide cyclase/dirigent protein;Allene oxide cyclase/dirigent protein;Allene oxide cyclase/dirigent protein;Allene oxide cyclase/dirigent protein;Allene oxide cyclase/dirigent protein;Allene oxide cyclase/dirigent protein;Allene oxide cyclase/dirigent protein	isomerase activity	Molecular Function
Potra001288g11110.2	PHOT2_ARATH Phototropin-2 OS=Arabidopsis thaliana GN=PHOT2 PE=1 SV=2	20	0.0E0	64.55%	gnl|BL_ORD_ID|303395sp|P93025|PHOT2_ARATH Phototropin-2 OS=Arabidopsis thaliana GN=PHOT2 PE=1 SV=2	0.0E0	81.64%	98.80%	90.31%	1339.32	PAC motif;Protein kinase domain;PAS domain;PAS domain;PAS domain;PAS domain;Protein kinase domain;Protein kinase domain;Protein kinase domain;PAS domain;PAS domain;PAS domain;PAS domain;PAS domain;Serine/threonine-protein kinase, active site;Protein kinase, ATP binding site;PAS-associated, C-terminal;PAS domain;PAS-associated, C-terminal;PAS domain;Protein kinase domain;Protein kinase domain;PAS …	protein phosphorylation/protein kinase activity/ATP binding;protein phosphorylation/protein kinase activity/ATP binding;protein kinase activity/protein phosphorylation;ATP binding;phosphorelay signal transduction system/phosphorelay sensor kinase activity;phosphorelay signal transduction system/phosphorelay sensor kinase activity;protein phosphorylation/protein kinase activity/ATP binding	Biological Process/Molecular Function/Molecular Function;Biological Process/Molecular Function/Molecular Function;Molecular Function/Biological Process;Molecular Function;Biological Process/Molecular Function;Biological Process/Molecular Function;Biological Process/Molecular Function/Molecular Function
Potra002584g19427.4	YF48_SCHPO Uncharacterized WD repeat-containing OS=Schizosaccharomyces pombe (strain 972 ATCC 24843) GN= PE=1 SV=2	20	9.3E-56	47.80%	gnl|BL_ORD_ID|541609sp|Q6LA54|YF48_SCHPO Uncharacterized WD repeat-containing protein C3H5.08c OS=Schizosaccharomyces pombe (strain 972 / ATCC 24843) GN=SPAC3H5.08c PE=1 SV=2	9.3E-56	58.25%	31.83%	45.14%	208379	G-protein beta WD-40 repeat;WD40 repeat;WD40/YVTN repeat-like-containing domain superfamily;WD40/YVTN repeat-like-containing domain superfamily;WD40/YVTN repeat-like-containing domain superfamily;WD40 repeat;WD40 repeat;WD40 repeat;WD40 repeat;WD40 repeat;WD40-repeat-containing domain;WD40 repeat;WD40-repeat-containing domain superfamily	protein binding;protein binding;protein binding;protein binding;protein binding;protein binding;protein binding;protein binding;protein binding	Molecular Function;Molecular Function;Molecular Function;Molecular Function;Molecular Function;Molecular Function;Molecular Function;Molecular Function;Molecular Function
Potra167914g31097.1	NCKP1_ARATH NAP1 OS=Arabidopsis thaliana GN=NAP1 PE=1 SV=2	2	2.7E-24	97.50%	gnl|BL_ORD_ID|264235sp|Q5S2C4|NCKP1_ARATH Protein NAP1 OS=Arabidopsis thaliana GN=NAP1 PE=1 SV=2	2.7E-24	100.00%	3.44%	71.01%	100138
Potra003927g23562.1	YTHD2_MOUSE YTH domain-containing family 2 OS=Mus musculus GN=Ythdf2 PE=1 SV=1	19	5.8E-51	56.74%	gnl|BL_ORD_ID|551738sp|Q91YT7|YTHD2_MOUSE YTH domain-containing family protein 2 OS=Mus musculus GN=Ythdf2 PE=1 SV=1	5.8E-51	64.67%	31.78%	30.98%	190274	YTH domain;YTH domain;YTH domain;YTH domain;YTH domain;YTH domain;YTH domain	RNA binding;RNA binding	Molecular Function;Molecular Function
Potra001591g13153.3	RH35_ARATH DEAD-box ATP-dependent RNA helicase 35 OS=Arabidopsis thaliana GN=RH35 PE=2 SV=1	20	0.0E0	68.30%	gnl|BL_ORD_ID|347746sp|Q9LU46|RH35_ARATH DEAD-box ATP-dependent RNA helicase 35 OS=Arabidopsis thaliana GN=RH35 PE=2 SV=1	0.0E0	93.87%	99.32%	99.83%	1072.0	null;null;Helicase, C-terminal;Helicase superfamily 1/2, ATP-binding domain;Zinc finger, CCHC-type;Helicase, C-terminal;DEAD/DEAH box helicase domain;Zinc finger, CCHC-type;Zinc finger, CCHC-type superfamily;Zinc finger, CCHC-type superfamily;Zinc finger, CCHC-type superfamily;Zinc finger, CCHC-type superfamily;Zinc finger, CCHC-type superfamily;Zinc finger, CCHC-type;Helicase, C-terminal;Helicas…	zinc ion binding/nucleic acid binding;nucleic acid binding/ATP binding;zinc ion binding/nucleic acid binding;zinc ion binding/nucleic acid binding;zinc ion binding/nucleic acid binding;zinc ion binding/nucleic acid binding	Molecular Function/Molecular Function;Molecular Function/Molecular Function;Molecular Function/Molecular Function;Molecular Function/Molecular Function;Molecular Function/Molecular Function;Molecular Function/Molecular Function
Potra008333g26143.1	LRK91_ARATH L-type lectin-domain containing receptor kinase OS=Arabidopsis thaliana GN=LECRK91 PE=1 SV=1	20	4.7E-122	68.70%	gnl|BL_ORD_ID|223062sp|Q9LXA5|LRK91_ARATH L-type lectin-domain containing receptor kinase IX.1 OS=Arabidopsis thaliana GN=LECRK91 PE=1 SV=1	4.7E-122	78.80%	48.54%	45.60%	385185	Protein kinase domain;Protein kinase domain;Protein kinase domain;Protein kinase domain;Protein kinase domain;Legume lectin domain;Legume lectin domain;Legume lectin domain;Legume lectin domain;Protein kinase, ATP binding site;Serine/threonine-protein kinase, active site;Serine/threonine-protein kinase, active site;Serine/threonine-protein kinase, active site;Serine/threonine-protein kinase, acti…	protein phosphorylation/ATP binding/protein kinase activity;protein phosphorylation/ATP binding/protein kinase activity;carbohydrate binding;ATP binding;protein phosphorylation/protein kinase activity;protein phosphorylation/ATP binding/protein kinase activity;carbohydrate binding	Biological Process/Molecular Function/Molecular Function;Biological Process/Molecular Function/Molecular Function;Molecular Function;Molecular Function;Biological Process/Molecular Function;Biological Process/Molecular Function/Molecular Function;Molecular Function
Potra002321g17709.2	DTX40_ARATH DETOXIFICATION 40 OS=Arabidopsis thaliana GN=DTX40 PE=1 SV=1	20	0.0E0	69.00%	gnl|BL_ORD_ID|107606sp|Q9LVD9|DTX40_ARATH Protein DETOXIFICATION 40 OS=Arabidopsis thaliana GN=DTX40 PE=1 SV=1	0.0E0	83.54%	94.86%	96.00%	616305	null;Multi antimicrobial extrusion protein;Multi antimicrobial extrusion protein;Multi antimicrobial extrusion protein;Multi antimicrobial extrusion protein;Multi antimicrobial extrusion protein;Multi antimicrobial extrusion protein;Multi antimicrobial extrusion protein;Multi antimicrobial extrusion protein;Multi antimicrobial extrusion protein;Multi antimicrobial extrusion protein;Multi antimicr…	membrane/antiporter activity/drug transmembrane transporter activity/drug transmembrane transport/transmembrane transport;membrane/antiporter activity/drug transmembrane transporter activity/drug transmembrane transport/transmembrane transport	Cellular Component/Molecular Function/Molecular Function/Biological Process/Biological Process;Cellular Component/Molecular Function/Molecular Function/Biological Process/Biological Process
Potra000391g34497.1	---NA---
Potra196326g29097.1	EXOL2_ARATH EXORDIUM-like 2 OS=Arabidopsis thaliana GN=EXL2 PE=2 SV=1	8	5.4E-140	63.88%	gnl|BL_ORD_ID|124051sp|Q9FE06|EXOL2_ARATH Protein EXORDIUM-like 2 OS=Arabidopsis thaliana GN=EXL2 PE=2 SV=1	5.4E-140	79.86%	92.79%	92.48%	405216	Protein EXORDIUM-like;Protein EXORDIUM-like;Protein EXORDIUM-like;Protein EXORDIUM-like;Protein EXORDIUM-like;Protein EXORDIUM-like;Protein EXORDIUM-like;Protein EXORDIUM-like;Protein EXORDIUM-like;Protein EXORDIUM-like;Protein EXORDIUM-like
Potra001011g08419.2	ALMT2_ARATH Aluminum-activated malate transporter 2 OS=Arabidopsis thaliana GN=ALMT2 PE=2 SV=2	14	1.1E-116	62.93%	gnl|BL_ORD_ID|14608sp|Q9SJE8|ALMT2_ARATH Aluminum-activated malate transporter 2 OS=Arabidopsis thaliana GN=ALMT2 PE=2 SV=2	1.1E-116	74.66%	74.05%	93.22%	356295	Aluminum-activated malate transporter;Aluminum-activated malate transporter;Aluminum-activated malate transporter;Aluminum-activated malate transporter;Aluminum-activated malate transporter;Aluminum-activated malate transporter;Aluminum-activated malate transporter;Aluminum-activated malate transporter;Aluminum-activated malate transporter;Aluminum-activated malate transporter;Aluminum-activated …	malate transport	Biological Process
Potra000292g01065.1	RD21C_ARATH Probable cysteine protease RD21C OS=Arabidopsis thaliana GN=RD21C PE=1 SV=1	20	2.0E-138	65.65%	gnl|BL_ORD_ID|341148sp|Q9LT78|RD21C_ARATH Probable cysteine protease RD21C OS=Arabidopsis thaliana GN=RD21C PE=1 SV=1	2.0E-138	66.50%	86.50%	89.47%	411764	Peptidase C1A, papain C-terminal;Granulin;Peptidase C1A, papain C-terminal;Cathepsin propeptide inhibitor domain (I29);Peptidase C1A, papain C-terminal;Cathepsin propeptide inhibitor domain (I29);Granulin;Granulin;Granulin;Peptidase C1A;Cysteine peptidase, asparagine active site;Cysteine peptidase, histidine active site;Cysteine peptidase, cysteine active site;Cysteine peptidase, cysteine active …	cysteine-type peptidase activity/proteolysis;cysteine-type peptidase activity/proteolysis;cysteine-type peptidase activity/proteolysis;cysteine-type peptidase activity	Molecular Function/Biological Process;Molecular Function/Biological Process;Molecular Function/Biological Process;Molecular Function
Potra006410g25674.1	SD18_ARATH Receptor-like serine threonine- kinase SD1-8 OS=Arabidopsis thaliana GN=SD18 PE=1 SV=1	20	0.0E0	59.65%	gnl|BL_ORD_ID|427957sp|O81905|SD18_ARATH Receptor-like serine/threonine-protein kinase SD1-8 OS=Arabidopsis thaliana GN=SD18 PE=1 SV=1	0.0E0	63.76%	98.35%	96.09%	724161	Bulb-type lectin domain;Protein kinase domain;PAN/Apple domain;S-locus glycoprotein domain;S-locus glycoprotein domain;PAN/Apple domain;S-locus receptor kinase, C-terminal;S-locus receptor kinase, C-terminal;Serine-threonine/tyrosine-protein kinase, catalytic domain;Bulb-type lectin domain superfamily;S-receptor-like serine/threonine-protein kinase;Bulb-type lectin domain;Bulb-type lectin domain;…	ATP binding/protein kinase activity/protein phosphorylation;recognition of pollen;protein serine/threonine kinase activity;protein phosphorylation/protein kinase activity;protein serine/threonine kinase activity;protein kinase activity/protein phosphorylation;ATP binding/protein kinase activity/protein phosphorylation	Molecular Function/Molecular Function/Biological Process;Biological Process;Molecular Function;Biological Process/Molecular Function;Molecular Function;Molecular Function/Biological Process;Molecular Function/Molecular Function/Biological Process
Potra000309g01107.5	ALY3_ARATH ALWAYS EARLY 3 OS=Arabidopsis thaliana GN=ALY3 PE=1 SV=1	8	0.0E0	51.38%	gnl|BL_ORD_ID|15135sp|Q6A332|ALY3_ARATH Protein ALWAYS EARLY 3 OS=Arabidopsis thaliana GN=ALY3 PE=1 SV=1	0.0E0	53.81%	98.50%	106.90%	600512	null;null;null;DIRP domain;DIRP domain;DIRP domain;DIRP domain;DIRP domain;DIRP domain;DIRP domain;Protein LIN-9/Protein ALWAYS EARLY;Protein ALWAYS EARLY, plant;Protein ALWAYS EARLY, plant;Protein ALWAYS EARLY, plant;Protein ALWAYS EARLY, plant;Protein ALWAYS EARLY, plant;Protein ALWAYS EARLY, plant;Protein ALWAYS EARLY, plant	transcription, DNA-templated/cell cycle/transcriptional repressor complex	Biological Process/Biological Process/Cellular Component
Potra198565g35710.1	TMVRN_NICGU TMV resistance N OS=Nicotiana glutinosa GN=N PE=1 SV=1	20	1.2E-22	62.00%	gnl|BL_ORD_ID|474466sp|Q40392|TMVRN_NICGU TMV resistance protein N OS=Nicotiana glutinosa GN=N PE=1 SV=1	1.2E-22	71.08%	7.26%	69.17%	974413	Toll/interleukin-1 receptor homology (TIR) domain;Toll/interleukin-1 receptor homology (TIR) domain superfamily;Toll/interleukin-1 receptor homology (TIR) domain;Toll/interleukin-1 receptor homology (TIR) domain;Toll/interleukin-1 receptor homology (TIR) domain;Toll/interleukin-1 receptor homology (TIR) domain superfamily	signal transduction/protein binding;signal transduction/protein binding;signal transduction/protein binding	Biological Process/Molecular Function;Biological Process/Molecular Function;Biological Process/Molecular Function
Potra000479g02935.1	Y3589_ARATH PTI1-like tyrosine- kinase At3g15890 OS=Arabidopsis thaliana GN=At3g15890 PE=2 SV=1	20	2.9E-101	62.45%	gnl|BL_ORD_ID|526702sp|Q9LSC2|Y3589_ARATH PTI1-like tyrosine-protein kinase At3g15890 OS=Arabidopsis thaliana GN=At3g15890 PE=2 SV=1	2.9E-101	69.07%	80.61%	79.73%	310842	Protein kinase domain;Protein kinase domain;Protein kinase domain;Protein kinase domain;Protein kinase domain;Protein kinase domain;Protein kinase domain;Protein kinase domain;Serine/threonine-protein kinase, active site;Protein kinase domain;Protein kinase domain;Protein kinase-like domain superfamily	protein kinase activity/ATP binding/protein phosphorylation;protein kinase activity/ATP binding/protein phosphorylation;protein phosphorylation/protein kinase activity;protein kinase activity/ATP binding/protein phosphorylation	Molecular Function/Molecular Function/Biological Process;Molecular Function/Molecular Function/Biological Process;Biological Process/Molecular Function;Molecular Function/Molecular Function/Biological Process
Potra000386g01738.1	DSLE_ARATH Zinc finger BED domain-containing DAYSLEEPER OS=Arabidopsis thaliana GN=HAT PE=1 SV=1	10	0.0E0	55.40%	gnl|BL_ORD_ID|106762sp|Q9M2N5|DSLE_ARATH Zinc finger BED domain-containing protein DAYSLEEPER OS=Arabidopsis thaliana GN=HAT PE=1 SV=1	0.0E0	79.16%	92.39%	96.40%	881322	Zinc finger, BED-type;hAT-like transposase, RNase-H fold;HAT, C-terminal dimerisation domain;HAT, C-terminal dimerisation domain;HAT, C-terminal dimerisation domain;HAT, C-terminal dimerisation domain;HAT, C-terminal dimerisation domain;Zinc finger, BED-type;Zinc finger C2H2 superfamily;Ribonuclease H-like superfamily	DNA binding;DNA binding;protein dimerization activity;DNA binding	Molecular Function;Molecular Function;Molecular Function;Molecular Function
Potra003112g20762.1	RK23_POPAL 50S ribosomal chloroplastic OS=Populus alba GN=rpl23-A PE=3 SV=1	20	7.1E-47	83.70%	gnl|BL_ORD_ID|353577sp|Q14F96|RK23_POPAL 50S ribosomal protein L23, chloroplastic OS=Populus alba GN=rpl23-A PE=3 SV=1	7.1E-47	87.91%	97.85%	90.10%	151754	null;Ribosomal protein L25/L23;Ribosomal protein L25/L23;Ribosomal protein L25/L23;Ribosomal protein L25/L23;Ribosomal protein L23/L15e core domain superfamily	translation/structural constituent of ribosome/ribosome;translation/structural constituent of ribosome/ribosome;intracellular/ribosome/structural constituent of ribosome/translation	Biological Process/Molecular Function/Cellular Component;Biological Process/Molecular Function/Cellular Component;Cellular Component/Cellular Component/Molecular Function/Biological Process
Potra002006g15738.4	GBP6_PONAB Guanylate-binding 6 OS=Pongo abelii GN=GBP6 PE=2 SV=1	15	3.7E-28	51.80%	gnl|BL_ORD_ID|145200sp|Q5R9T9|GBP6_PONAB Guanylate-binding protein 6 OS=Pongo abelii GN=GBP6 PE=2 SV=1	3.7E-28	57.89%	33.02%	22.99%	124.79	null;null;null;null;null;null;null;LEM/LEM-like domain superfamily;Guanylate-binding protein, N-terminal;Guanylate-binding protein, C-terminal;Guanylate-binding protein, C-terminal;Guanylate-binding protein, C-terminal;Guanylate-binding protein, C-terminal;Guanylate-binding protein, C-terminal;Guanylate-binding protein, C-terminal;Guanylate-binding protein, C-terminal;Guanylate-binding protein, C…	GTPase activity/GTP binding;GTP binding/GTPase activity;GTP binding;GTP binding/GTPase activity	Molecular Function/Molecular Function;Molecular Function/Molecular Function;Molecular Function;Molecular Function/Molecular Function
Potra148671g26635.2	SBT15_ARATH Subtilisin-like protease OS=Arabidopsis thaliana GN= PE=2 SV=1	20	0.0E0	58.65%	gnl|BL_ORD_ID|426247sp|Q9LUM3|SBT15_ARATH Subtilisin-like protease SBT1.5 OS=Arabidopsis thaliana GN=SBT1.5 PE=2 SV=1	0.0E0	87.62%	96.90%	100.81%	1105.89	Peptidase S8, subtilisin-related;Peptidase S8 propeptide/proteinase inhibitor I9;Peptidase S8/S53 domain;PA domain;Peptidase S8 propeptide/proteinase inhibitor I9 superfamily;Peptidase S8/S53 domain superfamily;Peptidase S8/S53 domain superfamily;Peptidase S8/S53 domain superfamily;Peptidase S8/S53 domain superfamily;Peptidase S8, subtilisin, Ser-active site;Peptidase S8, subtilisin, Ser-active s…	serine-type endopeptidase activity/proteolysis;serine-type endopeptidase activity/proteolysis;serine-type endopeptidase activity/proteolysis	Molecular Function/Biological Process;Molecular Function/Biological Process;Molecular Function/Biological Process
Potra001259g10864.3	APF1_ARATH Aspartyl protease family 1 OS=Arabidopsis thaliana GN=APF1 PE=1 SV=1	20	1.7E-141	42.75%	gnl|BL_ORD_ID|18661sp|Q8VYV9|APF1_ARATH Aspartyl protease family protein 1 OS=Arabidopsis thaliana GN=APF1 PE=1 SV=1	1.7E-141	75.85%	68.62%	82.05%	421394	Aspartic peptidase A1 family;Aspartic peptidase domain superfamily;Xylanase inhibitor, C-terminal;Xylanase inhibitor, N-terminal;Aspartic peptidase domain superfamily;Aspartic peptidase domain superfamily;Aspartic peptidase A1 family;Aspartic peptidase A1 family;Aspartic peptidase, active site;Aspartic peptidase, active site;Peptidase family A1 domain;Peptidase family A1 domain;Aspartic peptidase…	aspartic-type endopeptidase activity/proteolysis;aspartic-type endopeptidase activity/proteolysis;proteolysis/aspartic-type endopeptidase activity;proteolysis/aspartic-type endopeptidase activity	Molecular Function/Biological Process;Molecular Function/Biological Process;Biological Process/Molecular Function;Biological Process/Molecular Function
Potra198172g29292.3	PLP2_ARATH Patatin 2 OS=Arabidopsis thaliana GN=PLP2 PE=1 SV=1	20	6.0E-71	65.80%	gnl|BL_ORD_ID|306197sp|O48723|PLP2_ARATH Patatin-like protein 2 OS=Arabidopsis thaliana GN=PLP2 PE=1 SV=1	6.0E-71	75.96%	44.96%	92.89%	227639	null;null;null;Acyl transferase/acyl hydrolase/lysophospholipase	metabolic process	Biological Process
Potra000341g01180.1	AN32_ARATH Acidic leucine-rich nuclear phospho 32-related OS=Arabidopsis thaliana GN=At3g50690 PE=2 SV=1	20	2.3E-76	62.55%	gnl|BL_ORD_ID|16530sp|Q9SCQ7|AN32_ARATH Acidic leucine-rich nuclear phosphoprotein 32-related protein OS=Arabidopsis thaliana GN=At3g50690 PE=2 SV=1	2.3E-76	93.59%	34.90%	33.40%	252292	null;Leucine-rich repeat domain superfamily;Leucine-rich repeat domain superfamily;Leucine-rich repeat domain superfamily;Leucine-rich repeat domain superfamily;Leucine-rich repeat domain superfamily;Leucine-rich repeat;Leucine-rich repeat;Leucine-rich repeat;Leucine-rich repeat domain superfamily	protein binding;protein binding;protein binding	Molecular Function;Molecular Function;Molecular Function
Potra004075g24450.1	HSP83_ORYSJ Heat shock 81-3 OS=Oryza sativa japonica GN=HSP81-3 PE=1 SV=2	20	1.8E-83	91.05%	gnl|BL_ORD_ID|182537sp|Q07078|HSP83_ORYSJ Heat shock protein 81-3 OS=Oryza sativa subsp. japonica GN=HSP81-3 PE=1 SV=2	1.8E-83	96.84%	27.18%	100.53%	267314	null;Heat shock protein Hsp90 family;Heat shock protein Hsp90 family;Heat shock protein Hsp90 family;HSP90, C-terminal domain	response to stress/ATP binding/protein folding/unfolded protein binding;response to stress/ATP binding/protein folding/unfolded protein binding	Biological Process/Molecular Function/Biological Process/Molecular Function;Biological Process/Molecular Function/Biological Process/Molecular Function
Potra196739g30201.1	ATPA_POPTR ATP synthase subunit chloroplastic OS=Populus trichocarpa GN=atpA PE=3 SV=1	20	1.6E-166	80.65%	gnl|BL_ORD_ID|33916sp|A4GYP3|ATPA_POPTR ATP synthase subunit alpha, chloroplastic OS=Populus trichocarpa GN=atpA PE=3 SV=1	1.6E-166	81.90%	66.47%	83.48%	484182	ATP synthase, alpha subunit, C-terminal;ATP synthase, alpha subunit, C-terminal;ATP synthase, alpha subunit, C-terminal;ATP synthase, alpha subunit, C-terminal;ATPase, F1/V1/A1 complex, alpha/beta subunit, nucleotide-binding domain;ATPase, F1/V1/A1 complex, alpha/beta subunit, nucleotide-binding domain;ATPase, alpha/beta subunit, nucleotide-binding domain, active site;P-loop containing nucleoside…	ATP synthesis coupled proton transport;ATP binding;ATP binding	Biological Process;Molecular Function;Molecular Function
Potra003783g22843.1	---NA---										null;null;null;null;null;null
Potra002076g16181.1	CYP5F_ARATH Cytochrome B5 OS=Arabidopsis thaliana GN=CB5LP PE=2 SV=1	20	6.2E-43	66.00%	gnl|BL_ORD_ID|86292sp|O22704|CYP5F_ARATH Cytochrome B5-like protein OS=Arabidopsis thaliana GN=CB5LP PE=2 SV=1	6.2E-43	79.05%	86.78%	100.00%	142895	Cytochrome b5-like heme/steroid binding domain;Cytochrome b5-like heme/steroid binding domain;Cytochrome b5-like heme/steroid binding domain;Cytochrome b5-like heme/steroid binding domain superfamily;Cytochrome b5-like heme/steroid binding domain superfamily;Cytochrome b5-like heme/steroid binding domain superfamily;Cytochrome b5, heme-binding site;Cytochrome b5, heme-binding site;Cytochrome b5, …	heme binding	Molecular Function
Potra000341g01176.6	RU17_ARATH U1 small nuclear ribonucleo 70 kDa OS=Arabidopsis thaliana GN=RNU1 PE=1 SV=1	16	3.0E-27	70.69%	gnl|BL_ORD_ID|420966sp|Q42404|RU17_ARATH U1 small nuclear ribonucleoprotein 70 kDa OS=Arabidopsis thaliana GN=RNU1 PE=1 SV=1	3.0E-27	96.61%	13.82%	18.61%	114.39	null;RNA recognition motif domain;RNA recognition motif domain;RNA recognition motif domain;RNA recognition motif domain;RNA recognition motif domain;RNA-binding domain superfamily	nucleic acid binding;nucleic acid binding;nucleic acid binding	Molecular Function;Molecular Function;Molecular Function
Potra001085g09411.2	SUS2_PEA Sucrose synthase 2 OS=Pisum sativum GN=SUS2 PE=2 SV=1	20	0.0E0	84.55%	gnl|BL_ORD_ID|447629sp|O24301|SUS2_PEA Sucrose synthase 2 OS=Pisum sativum GN=SUS2 PE=2 SV=1	0.0E0	93.12%	98.89%	98.77%	1439.09	null;Sucrose synthase;Sucrose synthase, plant/cyanobacteria;Glycosyl transferase, family 1;Glycosyl transferase, family 1;Glycosyl transferase, family 1;Glycosyl transferase, family 1;Glycosyl transferase, family 1	sucrose synthase activity/sucrose metabolic process;sucrose metabolic process/sucrose synthase activity	Molecular Function/Biological Process;Biological Process/Molecular Function
Potra001085g09411.1	SUS2_PEA Sucrose synthase 2 OS=Pisum sativum GN=SUS2 PE=2 SV=1	20	0.0E0	84.55%	gnl|BL_ORD_ID|447629sp|O24301|SUS2_PEA Sucrose synthase 2 OS=Pisum sativum GN=SUS2 PE=2 SV=1	0.0E0	93.04%	99.51%	99.14%	1445.25	null;Sucrose synthase;Glycosyl transferase, family 1;Sucrose synthase, plant/cyanobacteria;Sucrose synthase, plant/cyanobacteria;Sucrose synthase, plant/cyanobacteria;Sucrose synthase, plant/cyanobacteria;Sucrose synthase, plant/cyanobacteria	sucrose metabolic process/sucrose synthase activity;sucrose metabolic process/sucrose synthase activity	Biological Process/Molecular Function;Biological Process/Molecular Function
Potra001546g12811.2	LS12B_DANRE LSM12 homolog B OS=Danio rerio GN=lsm12b PE=2 SV=1	3	1.6E-4	46.33%	gnl|BL_ORD_ID|223245sp|Q6NSN1|LS12B_DANRE Protein LSM12 homolog B OS=Danio rerio GN=lsm12b PE=2 SV=1	1.6E-4	46.22%	60.71%	85.00%	431282	Anticodon-binding domain;Anticodon-binding domain
Potra003647g22278.1	---NA---										LysM domain superfamily;LysM domain;LysM domain;LysM domain;LysM domain;LysM domain;LysM domain;LysM domain;LysM domain;LysM domain;LysM domain
Potra000921g07459.1	H2AX_CICAR Histone H2AX OS=Cicer arietinum GN=HIS2A PE=2 SV=1	20	8.3E-73	90.65%	gnl|BL_ORD_ID|165619sp|O65759|H2AX_CICAR Histone H2AX OS=Cicer arietinum GN=HIS2A PE=2 SV=1	8.3E-73	98.52%	97.12%	94.41%	221.09	Histone H2A;Histone H2A;Histone H2A/H2B/H3;Histone H2A/H2B/H3;Histone H2A, C-terminal domain;Histone H2A, C-terminal domain;Histone H2A, C-terminal domain;Histone H2A, C-terminal domain;Histone H2A conserved site;Histone H2A;Histone-fold	nucleus/nucleosome/DNA binding;nucleus/nucleosome/DNA binding;DNA binding;nucleus/nucleosome/DNA binding;protein heterodimerization activity	Cellular Component/Cellular Component/Molecular Function;Cellular Component/Cellular Component/Molecular Function;Molecular Function;Cellular Component/Cellular Component/Molecular Function;Molecular Function
Potra005934g25518.1	---NA---										null;null;null;null
Potra000537g03764.1	FBL15_ARATH F-box LRR-repeat 15 OS=Arabidopsis thaliana GN=FBL15 PE=2 SV=2	20	0.0E0	43.25%	gnl|BL_ORD_ID|129256sp|Q9SMY8|FBL15_ARATH F-box/LRR-repeat protein 15 OS=Arabidopsis thaliana GN=FBL15 PE=2 SV=2	0.0E0	83.90%	89.70%	85.47%	1184.86	F-box domain;Leucine-rich repeat, cysteine-containing subtype;Leucine-rich repeat domain superfamily;Leucine-rich repeat domain superfamily;Leucine-rich repeat domain superfamily;Leucine-rich repeat domain superfamily;F-box domain;Leucine-rich repeat domain superfamily;Leucine-rich repeat domain superfamily;Leucine-rich repeat domain superfamily;Leucine-rich repeat domain superfamily;Leucine-rich…	protein binding;protein binding;protein binding	Molecular Function;Molecular Function;Molecular Function
Potra001044g08850.1	CP122_ARATH Calvin cycle CP12- chloroplastic OS=Arabidopsis thaliana GN=CP12-2 PE=1 SV=1	4	1.1E-31	69.50%	gnl|BL_ORD_ID|75725sp|Q9LZP9|CP122_ARATH Calvin cycle protein CP12-2, chloroplastic OS=Arabidopsis thaliana GN=CP12-2 PE=1 SV=1	1.1E-31	73.48%	100.76%	83.54%	116316	Domain of unknown function CP12;Domain of unknown function CP12;Domain of unknown function CP12;Domain of unknown function CP12;Domain of unknown function CP12
Potra191625g34199.1	HSP72_SOLLC Heat shock cognate 70 kDa 2 OS=Solanum lycopersicum GN=HSC-2 PE=2 SV=1	20	3.1E-51	92.90%	gnl|BL_ORD_ID|182411sp|P27322|HSP72_SOLLC Heat shock cognate 70 kDa protein 2 OS=Solanum lycopersicum GN=HSC-2 PE=2 SV=1	3.1E-51	98.92%	14.44%	100.00%	175252	null;Heat shock protein 70 family;Heat shock protein 70kD, peptide-binding domain superfamily;Heat shock protein 70kD, C-terminal domain superfamily;Heat shock protein 70kD, C-terminal domain superfamily;Heat shock protein 70kD, C-terminal domain superfamily;Heat shock protein 70kD, C-terminal domain superfamily;Heat shock protein 70kD, peptide-binding domain superfamily;Heat shock protein 70kD, …
Potra000232g00932.2	RH31_ARATH DEAD-box ATP-dependent RNA helicase 31 OS=Arabidopsis thaliana GN=RH31 PE=2 SV=2	20	0.0E0	67.45%	gnl|BL_ORD_ID|347738sp|Q9FFQ1|RH31_ARATH DEAD-box ATP-dependent RNA helicase 31 OS=Arabidopsis thaliana GN=RH31 PE=2 SV=2	0.0E0	67.78%	87.99%	99.21%	589726	Helicase superfamily 1/2, ATP-binding domain;Helicase superfamily 1/2, ATP-binding domain;Helicase, C-terminal;Helicase, C-terminal;DEAD/DEAH box helicase domain;DEAD/DEAH box helicase domain;DEAD/DEAH box helicase domain;DEAD/DEAH box helicase domain;ATP-dependent RNA helicase DEAD-box, conserved site;Helicase, C-terminal;RNA helicase, DEAD-box type, Q motif;Helicase superfamily 1/2, ATP-binding…	ATP binding/nucleic acid binding	Molecular Function/Molecular Function
Potra000792g06268.1	RS92_ARATH 40S ribosomal S9-2 OS=Arabidopsis thaliana GN=RPS9C PE=1 SV=1	20	1.1E-114	85.45%	gnl|BL_ORD_ID|415577sp|Q9FLF0|RS92_ARATH 40S ribosomal protein S9-2 OS=Arabidopsis thaliana GN=RPS9C PE=1 SV=1	1.1E-114	97.13%	88.32%	87.88%	332028	RNA-binding S4 domain;Ribosomal protein S4/S9, N-terminal;Ribosomal protein S4/S9, eukaryotic/archaeal;Ribosomal protein S4/S9, N-terminal;RNA-binding S4 domain superfamily;RNA-binding S4 domain;RNA-binding S4 domain;RNA-binding S4 domain;Ribosomal protein S4/S9;Ribosomal protein S4, conserved site;RNA-binding S4 domain;RNA-binding S4 domain;RNA-binding S4 domain	RNA binding;rRNA binding/intracellular;small ribosomal subunit/structural constituent of ribosome/translation;rRNA binding/intracellular;RNA binding;RNA binding;rRNA binding/intracellular;RNA binding;RNA binding	Molecular Function;Molecular Function/Cellular Component;Cellular Component/Molecular Function/Biological Process;Molecular Function/Cellular Component;Molecular Function;Molecular Function;Molecular Function/Cellular Component;Molecular Function;Molecular Function
Potra000702g05491.3	HSP72_SOLLC Heat shock cognate 70 kDa 2 OS=Solanum lycopersicum GN=HSC-2 PE=2 SV=1	20	0.0E0	93.10%	gnl|BL_ORD_ID|182411sp|P27322|HSP72_SOLLC Heat shock cognate 70 kDa protein 2 OS=Solanum lycopersicum GN=HSC-2 PE=2 SV=1	0.0E0	98.54%	95.96%	95.22%	1137.09	null;Heat shock protein 70 family;Heat shock protein 70 family;Heat shock protein 70kD, peptide-binding domain superfamily;Heat shock protein 70kD, C-terminal domain superfamily;Heat shock protein 70kD, C-terminal domain superfamily;Heat shock protein 70 family;Heat shock protein 70 family;Heat shock protein 70 family;Heat shock protein 70 family;Heat shock protein 70, conserved site;Heat shock p…
[truncated: 123 more rows]

## Sheet: PSR_BLAST2GO
Probe	Populus trichocarpa gene id	PSR abreviation (Reference)	Annotation	Process
PtpAffx.7479.1.S1_at	Potri.006G203200.3	DGD	Digalactosyl diacylglycerol deficient	Galactolipid biosynthetic process
PtpAffx.26320.1.S1_at	Potri.006G063300.3	MGD	Monogalactosyldiacylglycerol synthase	Galactolipid biosynthetic process
Ptp.6220.1.A1_at	Potri.002G092900.1	n.d.	Protein of unknown function	Galactolipid biosynthetic process
PtpAffx.4980.3.A1_at	Potri.008G159800.1	n.d.	Protein of unknown function	n.d.
PtpAffx.145701.1.S1_s_at	Potri.001G423700.1	PAP	Purple acid phosphatase	Galactolipid biosynthetic process
Ptp.6681.1.S1_at	Potri.003G034600.1	PEPC	Phosphoethanolamine/Phosphocholine Phosphatase	Galactolipid biosynthetic process
PtpAffx.43296.1.A1_at	Potri.014G159100.4	PFA-DSP	Plant and fungi atypical dual-specificity phosphatase	Intracelular protein kinase cascade
PtpAffx.208712.1.S1_at	Potri.010G072000.1	PHT	Phosphate transporter	Phosphate ion transport
[truncated: 10 more rows]

## Sheet: Transcription factors annotatio
Probe	Populus trichocarpa gene id	Transcription factors annotation (PlantTFDB)
[truncated: 203 more rows]
